# Supplementary material for: The feedback control of UPF3 is crucial for RNA surveillance in plants
Source: Nucleic Acids Res. 2015 Mar 27;43(8):4219–35. doi: 10.1093/nar/gkv237 (PMC4417159; doi:10.1093/nar/gkv237)
Supplement: SUPPLEMENTARY DATA [file supp_gkv237_Supplementary_Dataset_S1.xls]

## Sheet: Legend
Supplementary Dataset S1 includes data and statistical analyses for genes whose expression was altered by a cutoff of at least 1.5-fold, with FDR p<0.05, in at least one of the plant types (WT plants expressing the U3::NR construct, and EV-transformed upf1 or upf3 mutants) relative to EV-transformed WT (EV-W) plants. Note: For simplicity, EV-transformed upf1 or upf3 mutants are named here upf1 or…
Worksheet	Data
Data and Chi-square test	The results, calculations and Chi-square analysis of the data presented in Figure 8A.
942 genes Up in U3-NR	Genes having FC>1.5 and FDR p<0.05 in U3::NR (FC= fold change)
783 genes Down in U3-NR	Genes having FC<-1.5 and FDR p<0.05 in U3::NR
1324 genes Up in upf1	Genes having FC>1.5 and FDR p<0.05 in upf1
1500 genes Up in upf3	Genes having FC>1.5 and FDR p<0.05 in upf3

## Sheet: Data and Chi-square test
	Data (number of genes)					Calculating the proportion of genes up-regulated in upf1 or upf3 mutants in each group (data shown in Figure 8A; the statistical significance of these data is analysed in chi-square tests 1-2 below)
Definitions: up- or down-regulated = having fold change of more or less, respectively, than 1.5 fold, with FDR p<0.05. U3::NR = WT plants expressing the U3::NR construct. Upf1 or upf3 = mutants expressing the EV.	Group of genes	Total number of genes in the group	Number of genes in that group that are up-regulated in upf1 mutants	Number of genes in that group that are up-regulated in upf3 mutants		Group of genes	The proportion of genes up-regulated in upf1 mutants in each group	The proportion of genes up-regulated in upf3 mutants in each group		Group of genes	The relative proportion in each group of genes up-regulated in upf1 mutants, compared to the proportion of the latter genes among all array genes	The relative proportion in each group of genes up-regulated in upf3 mutants, compared to the proportion of the latter genes among all array genes
	All array genes	31094	1324	1500		All array genes	0.0425806	0.0482408		All array genes	1	1
	Genes up-regulated in U3::NR plants	942	110	111		Genes up-regulated in U3::NR plants	0.116773	0.117834		Genes up-regulated in U3::NR plants	2.7424	2.44263
	Genes down-regulated in U3::NR plants	783	67	66		Genes down-regulated in U3::NR plants	0.0855683	0.0842912		Genes down-regulated in U3::NR plants	2.00956	1.7473
Chi-square tests
											Results of chi-square tests 1-2
What the chi-square test examines		Observed number of genes			Expected number of genes			O-E squared/E			Chi square	p value
Test 1. Whether the abundance of genes up-regulated in upf1 or upf3 mutants among genes up-regulated in U3::NR plants is significantly higher compared to the abundance of genes up-regulated in upf1 or upf3 mutants among all array genes (data shown in Figure 8A).	Genes that are:	Up-regulated in upf1	Up-regulated in upf3		Up-regulated in upf1	Up-regulated in upf3		Up-regulated in upf1	Up-regulated in upf3		213.176	2.82952e-49
	Among genes up-regulated in U3::NR	110	111		40.1109	45.4429		120.038	93.1375
		Observed number of genes			Expected number of genes			O-E squared/E			Chi square	p value
Test 2. Whether the abundance of genes up-regulated in upf1 or upf3 mutants among genes down-regulated in U3::NR plants is significantly higher compared to the abundance of genes up-regulated in upf1 or upf3 mutants among all array genes (data shown in Figure 8A).	Genes that are:	Up-regulated in upf1	Up-regulated in upf3		Up-regulated in upf1	Up-regulated in upf3		Up-regulated in upf1	Up-regulated in upf3		53.3329	5.79886e-14
	Among genes down-regulated in U3::NR	67	66		33.3406	37.7726		32.9792	20.3537
		Expected number of genes
Calculating the expected number of genes for tests 1-2.	Genes that are:	Up-regulated in upf1	Up-regulated in upf3	Total number of genes in the group
	Found among all array genes	1324	1500	31094
	Expected among genes up-regulated in U3::NR	40.1109	45.4429	942
	Expected among genes down-regulated in U3::NR	33.3406	37.7726	783

## Sheet: 942 genes Up in U3-NR
Gene	Gene Model Type	Primary Gene Symbol	Gene Description	p-value (U3::NR vs. EV-W)	Fold-Change (U3::NR vs. EV-W)	p-value (upf1 vs. EV-W)	Fold-Change (upf1 vs. EV-W)	p-value (upf3 vs. EV-W)	Fold-Change (upf3 vs. EV-W)
AT2G14610.1	protein_coding	PATHOGENESIS-RELATED GENE 1 (PR1)	PR1 gene expression is induced in response to a variety of pathogens. It is a useful molecular marker for the SAR response. Though the Genbank record for the cDNA associated to this gene is called 'PR-1-like', the sequence actually corresponds to PR1. Expression of this gene is salicylic-acid responsive.	0.00219327	9.4075	0.0168937	4.89225	0.00506539	7.16844
AT1G36922.1	protein_coding		unknown protein.	0.00599217	7.90335	0.825391	1.14754	0.944688	1.04418
AT1G56060.1	protein_coding		unknown protein; BEST Arabidopsis thaliana protein match is: unknown protein (TAIR:AT2G32210.1); Has 180 Blast hits to 180 proteins in 22 species: Archae - 0; Bacteria - 0; Metazoa - 0; Fungi - 10; Plants - 170; Viruses - 0; Other Eukaryotes - 0 (source: NCBI BLink).	0.000997035	6.95299	0.768823	1.14067	0.121888	-2.07968
AT2G16680.1	transposable_element_gene		transposable element gene; non-LTR retrotransposon family (LINE), has a 5.0e-35 P-value blast match to GB:NP_038605 L1 repeat, Tf subfamily, member 30 (LINE-element) (Mus musculus)	0.00181571	6.67353	0.827472	-1.10938	0.620158	1.26765
AT5G22670.1	protein_coding		F-box/RNI-like/FBD-like domains-containing protein; CONTAINS InterPro DOMAIN/s: F-box domain, cyclin-like (InterPro:IPR001810), FBD (InterPro:IPR013596), F-box domain, Skp2-like (InterPro:IPR022364), FBD-like (InterPro:IPR006566), Leucine-rich repeat 2 (InterPro:IPR013101); BEST Arabidopsis thaliana protein match is: FBD, F-box, Skp2-like and Leucine Rich Repeat domains containing protein (TAIR:A…	0.00236257	6.30036	0.255165	-1.75526	0.821005	1.11472
AT5G43695.1	protein_coding		unknown protein; FUNCTIONS IN: molecular_function unknown; INVOLVED IN: biological_process unknown; LOCATED IN: endomembrane system; BEST Arabidopsis thaliana protein match is: unknown protein (TAIR:AT3G03826.1); Has 30201 Blast hits to 17322 proteins in 780 species: Archae - 12; Bacteria - 1396; Metazoa - 17338; Fungi - 3422; Plants - 5037; Viruses - 0; Other Eukaryotes - 2996 (source: NCBI BLin…	3.512e-05	5.96134	0.45944	-1.22774	0.261498	1.37271
AT3G57260.1	protein_coding	"BETA-1,3-GLUCANASE 2" (BGL2)	beta 1,3-glucanase	0.0207579	5.6811	0.0489032	4.16075	0.0867002	-3.35816
AT4G00920.1	protein_coding		COP1-interacting protein-related; BEST Arabidopsis thaliana protein match is: 4'-phosphopantetheinyl transferase superfamily (TAIR:AT2G02770.1); Has 278 Blast hits to 253 proteins in 77 species: Archae - 0; Bacteria - 14; Metazoa - 72; Fungi - 22; Plants - 72; Viruses - 1; Other Eukaryotes - 97 (source: NCBI BLink).	0.00125205	5.56625	0.820476	1.09719	0.803655	1.10699
AT4G26220.1	protein_coding		S-adenosyl-L-methionine-dependent methyltransferases superfamily protein; FUNCTIONS IN: O-methyltransferase activity; LOCATED IN: cytosol; EXPRESSED IN: shoot, inflorescence meristem, root, flower; EXPRESSED DURING: petal differentiation and expansion stage, seed development stages; CONTAINS InterPro DOMAIN/s: O-methyltransferase, family 3 (InterPro:IPR002935); BEST Arabidopsis thaliana protein m…	0.000489974	5.36765	0.983143	-1.00748	0.44964	-1.31017
AT4G10000.2	protein_coding		Thioredoxin family protein; FUNCTIONS IN: electron carrier activity, protein disulfide oxidoreductase activity; INVOLVED IN: cell redox homeostasis; LOCATED IN: chloroplast; EXPRESSED IN: 22 plant structures; EXPRESSED DURING: 13 growth stages; CONTAINS InterPro DOMAIN/s: Glutaredoxin (InterPro:IPR002109), Thioredoxin fold (InterPro:IPR012335), Thioredoxin-like fold (InterPro:IPR012336), Glutathi…	0.00128099	5.22436	0.926501	-1.03706	0.231312	-1.62988
AT5G54070.1	protein_coding	HEAT SHOCK TRANSCRIPTION FACTOR A9 (HSFA9)	A member of Heat Stress Transcription Factor (Hsf) family. Not responding to heat stress. Is regulated by the seed-specific transcription factor ABI3. In turn, it regulates other heat stress proteins including Hsp17.4-CI, Hsp17.7-CII and Hsp101 during seed maturation.	0.00212	5.18235	0.52347	1.31217	0.478585	-1.35313
AT3G07070.1	protein_coding		Protein kinase superfamily protein; FUNCTIONS IN: protein serine/threonine kinase activity, protein kinase activity, kinase activity, ATP binding; INVOLVED IN: protein amino acid phosphorylation; LOCATED IN: cellular_component unknown; EXPRESSED IN: male gametophyte, flower, pollen tube; EXPRESSED DURING: L mature pollen stage, M germinated pollen stage, 4 anthesis; CONTAINS InterPro DOMAIN/s: Pr…	9.4927e-05	5.1457	0.928414	-1.0256	0.510264	-1.20578
AT3G48650.1	pseudogene		pseudogene, At14a-related protein, similar to At14a (GI:11994571 and GI:11994573) (Arabidopsis thaliana)	6.0873e-05	5.08345	0.38231	1.26617	9.3307e-05	4.70195
AT5G60900.1	protein_coding	RECEPTOR-LIKE PROTEIN KINASE 1 (RLK1)	Encodes a receptor-like protein kinase.	3.42845e-05	4.98845	0.369292	1.25225	0.0027219	2.51916
AT1G58225.1	protein_coding		unknown protein; FUNCTIONS IN: molecular_function unknown; INVOLVED IN: biological_process unknown; LOCATED IN: endomembrane system; Has 4 Blast hits to 4 proteins in 2 species: Archae - 0; Bacteria - 0; Metazoa - 0; Fungi - 0; Plants - 4; Viruses - 0; Other Eukaryotes - 0 (source: NCBI BLink).	2.21913e-07	4.77409	0.0327576	1.40314	0.00219576	1.73474
AT1G74110.1	protein_coding	"CYTOCHROME P450, FAMILY 78, SUBFAMILY A, POLYPEPTIDE 10" (CYP78A10)	member of CYP78A	0.00132369	4.76104	0.950653	1.02341	0.551532	1.25176
AT2G34985.1	pre_trna		pre-tRNA; tRNA-Thr (anticodon: CGT)	0.000194483	4.51352	0.49654	1.21373	0.17635	1.48887
AT1G02450.1	protein_coding	NIM1-INTERACTING 1 (NIMIN1)	NIMIN1 modulates PR gene expression according the following model: NPR1 forms a ternary complex with NIMIN1 and TGA factors upon SAR induction that binds to a positive regulatory cis-element of the PR-1 promoter, termed LS7. This leads to PR-1 gene induction. NIMIN1 decreases transcriptional activation, possibly through its EAR motif, which results in fine-tuning of PR-1 gene expression.	0.000234586	4.42835	0.0400373	1.91105	0.00730995	2.4922
AT5G14500.1	protein_coding		aldose 1-epimerase family protein; FUNCTIONS IN: carbohydrate binding, isomerase activity, aldose 1-epimerase activity, catalytic activity; INVOLVED IN: galactose metabolic process, carbohydrate metabolic process; LOCATED IN: cellular_component unknown; EXPRESSED IN: 22 plant structures; EXPRESSED DURING: 13 growth stages; CONTAINS InterPro DOMAIN/s: Glycoside hydrolase-type carbohydrate-binding …	0.000740879	4.29156	0.884182	1.04813	0.885856	-1.04742
AT1G49700.1	protein_coding		Plant protein 1589 of unknown function; CONTAINS InterPro DOMAIN/s: Conserved hypothetical protein CHP01589, plant (InterPro:IPR006476); BEST Arabidopsis thaliana protein match is: unknown protein (TAIR:AT4G07675.1); Has 177 Blast hits to 177 proteins in 22 species: Archae - 0; Bacteria - 0; Metazoa - 0; Fungi - 0; Plants - 173; Viruses - 0; Other Eukaryotes - 4 (source: NCBI BLink).	0.000284147	4.21148	0.896004	-1.03751	0.946452	1.0191
AT5G33439.1	other_rna		other RNA	0.000939607	4.14375	0.42495	-1.30114	0.370715	1.34514
AT3G57240.1	protein_coding	"BETA-1,3-GLUCANASE 3" (BG3)	encodes a member of glycosyl hydrolase family 17	5.13218e-05	3.9869	0.0323789	1.69815	0.0220409	1.77939
AT2G01023.1	protein_coding		unknown protein; Has 30201 Blast hits to 17322 proteins in 780 species: Archae - 12; Bacteria - 1396; Metazoa - 17338; Fungi - 3422; Plants - 5037; Viruses - 0; Other Eukaryotes - 2996 (source: NCBI BLink).	0.000134513	3.84778	0.228548	-1.3505	0.31325	1.28279
AT4G02055.1	pre_trna		pre-tRNA; tRNA-His (anticodon: GTG)	0.00085333	3.7609	0.140842	1.58997	0.00711656	2.6206
AT5G28090.1	protein_coding		unknown protein; Has 1807 Blast hits to 1807 proteins in 277 species: Archae - 0; Bacteria - 0; Metazoa - 736; Fungi - 347; Plants - 385; Viruses - 0; Other Eukaryotes - 339 (source: NCBI BLink).	1.75761e-05	3.75169	0.903054	-1.02316	0.100336	1.39031
AT5G17030.1	protein_coding	UDP-GLUCOSYL TRANSFERASE 78D3 (UGT78D3)	UDP-glucosyl transferase 78D3 (UGT78D3); FUNCTIONS IN: quercetin 3-O-glucosyltransferase activity, UDP-glycosyltransferase activity, flavonol 3-O-arabinosyltransferase activity, transferase activity, transferring glycosyl groups; INVOLVED IN: metabolic process; EXPRESSED IN: 8 plant structures; EXPRESSED DURING: 4 anthesis, F mature embryo stage, petal differentiation and expansion stage, E expan…	5.9825e-05	3.74716	0.205545	1.32699	0.197607	1.33421
AT2G06390.1	transposable_element_gene		transposable element gene	0.00320174	3.74519	0.4241	1.33938	0.674331	1.16409
AT5G31758.1	transposable_element_gene		transposable element gene; pseudogene, hypothetical protein	8.12368e-06	3.73424	0.855537	1.03191	0.362045	-1.17382
AT3G22940.1	protein_coding		F-box associated ubiquitination effector family protein; CONTAINS InterPro DOMAIN/s: F-box domain, cyclin-like (InterPro:IPR001810), F-box domain, Skp2-like (InterPro:IPR022364), F-box associated domain, type 1 (InterPro:IPR006527), F-box associated interaction domain (InterPro:IPR017451); BEST Arabidopsis thaliana protein match is: F-box and associated interaction domains-containing protein (TAI…	0.0147509	3.67545	0.424356	-1.45342	0.362115	-1.53498
AT5G28810.1	protein_coding		CONTAINS InterPro DOMAIN/s: Domain of unknown function DUF1985 (InterPro:IPR015410); BEST Arabidopsis thaliana protein match is: Ulp1 protease family protein (TAIR:AT5G45570.1); Has 439 Blast hits to 418 proteins in 91 species: Archae - 2; Bacteria - 72; Metazoa - 105; Fungi - 15; Plants - 124; Viruses - 0; Other Eukaryotes - 121 (source: NCBI BLink).	0.00056501	3.6675	0.881463	1.0423	0.0786732	1.69244
AT5G66430.1	protein_coding		S-adenosyl-L-methionine-dependent methyltransferases superfamily protein; FUNCTIONS IN: methyltransferase activity; INVOLVED IN: biological_process unknown; LOCATED IN: cellular_component unknown; EXPRESSED IN: pollen tube; CONTAINS InterPro DOMAIN/s: SAM dependent carboxyl methyltransferase (InterPro:IPR005299); BEST Arabidopsis thaliana protein match is: S-adenosyl-L-methionine-dependent methyl…	0.000160335	3.66013	0.0319133	1.76653	0.386416	1.23242
AT1G33720.1	protein_coding	"CYTOCHROME P450, FAMILY 76, SUBFAMILY C, POLYPEPTIDE 6" (CYP76C6)	member of CYP76C	2.48926e-06	3.63919	0.0571822	1.36377	8.20363e-05	2.42317
AT4G21920.1	protein_coding		unknown protein; FUNCTIONS IN: molecular_function unknown; INVOLVED IN: N-terminal protein myristoylation; LOCATED IN: cellular_component unknown; BEST Arabidopsis thaliana protein match is: unknown protein (TAIR:AT3G20340.1); Has 40 Blast hits to 40 proteins in 10 species: Archae - 0; Bacteria - 0; Metazoa - 0; Fungi - 0; Plants - 40; Viruses - 0; Other Eukaryotes - 0 (source: NCBI BLink).	1.82841e-05	3.59158	0.0579768	1.45861	0.682266	-1.07789
AT5G13130.2	protein_coding		Histidine kinase-, DNA gyrase B-, and HSP90-like ATPase family protein; FUNCTIONS IN: ATP binding; INVOLVED IN: biological_process unknown; LOCATED IN: cellular_component unknown; CONTAINS InterPro DOMAIN/s: ATPase-like, ATP-binding domain (InterPro:IPR003594); BEST Arabidopsis thaliana protein match is: Histidine kinase-, DNA gyrase B-, and HSP90-like ATPase family protein (TAIR:AT5G50780.1).	1.24532e-05	3.53188	0.655677	-1.08048	0.82475	-1.03905
AT5G17233.1	protein_coding		This gene encodes a small protein and has either evidence of transcription or purifying selection.	0.00170851	3.49881	0.569315	1.19535	0.0649463	1.86574
AT2G32110.1	pre_trna		pre-tRNA; tRNA-Asn (anticodon: GTT)	1.65058e-05	3.47563	0.0844564	1.38543	0.1974	1.26598
AT4G37060.2	protein_coding	PATATIN-LIKE PROTEIN 5 (PLP5)	Patatin-related phospholipase A. Expressed weakly in roots, cotyledons, and leaves but is transcriptionally induced by auxin. Phosphorylation by calcium-dependent protein kinases in vitro enhances its activity.	0.000397511	3.41099	0.0262435	1.8751	0.160518	1.44587
AT5G22570.1	protein_coding	WRKY DNA-BINDING PROTEIN 38 (WRKY38)	member of WRKY Transcription Factor; Group III	0.000167268	3.40036	0.000275636	3.16343	0.00351057	2.2534
AT3G15536.1	other_rna		Unknown gene	2.39852e-05	3.40024	0.0450573	1.48826	0.00330187	1.92852
AT1G34392.1	other_rna		Unknown gene	0.00241704	3.3979	0.80018	1.08441	0.842105	1.06581
AT1G48267.1	miRNA	MICRORNA161 (MIR161)	Encodes a microRNA that targets several PPR family members. MicroRNAs are regulatory RNAs with a mature length of ~21-nucleotides that are processed from hairpin precursors by Dicer-like enzymes. MicroRNAs can negatively regulate gene expression by attenuating translation or by directing mRNA cleavage.Mature sequence: UCAAUGCAUUGAAAGUGACUA	0.000627827	3.37752	0.899335	-1.03393	0.85789	1.04839
AT4G23160.1	protein_coding	CYSTEINE-RICH RLK (RECEPTOR-LIKE PROTEIN KINASE) 8 (CRK8)	Encodes a cysteine-rich receptor-like protein kinase.	3.69537e-06	3.37653	0.000224689	2.16092	0.0173568	1.49322
AT4G06477.1	transposable_element_gene		transposable element gene; gypsy-like retrotransposon family, has a 2.1e-112 P-value blast match to GB:AAD19359 polyprotein (gypsy_Ty3-element) (Sorghum bicolor)	0.00344947	3.37332	0.528284	1.23801	0.482237	1.26928
AT3G06900.1	small_nuclear_rna	U4 SMALL NUCLEOLAR RNA2 (U4.2)	U4.2; snRNA; gi|17674|emb|X67146.1|ATU42SN A.thaliana U4.2 snRNA gene	0.00490378	3.37303	0.856072	1.06648	0.208979	1.58818
AT5G41750.1	protein_coding		Disease resistance protein (TIR-NBS-LRR class) family; FUNCTIONS IN: transmembrane receptor activity, nucleoside-triphosphatase activity, nucleotide binding, ATP binding; INVOLVED IN: signal transduction, defense response, apoptosis, innate immune response; LOCATED IN: intrinsic to membrane; CONTAINS InterPro DOMAIN/s: ATPase, AAA+ type, core (InterPro:IPR003593), NB-ARC (InterPro:IPR002182), Tol…	9.22908e-09	3.35869	0.0909782	1.15795	0.0241131	1.22985
AT5G67310.1	protein_coding	"CYTOCHROME P450, FAMILY 81, SUBFAMILY G, POLYPEPTIDE 1" (CYP81G1)	member of CYP81G	3.77945e-06	3.30473	8.27753e-05	2.34943	0.0967909	-1.29201
AT5G09280.1	protein_coding		Pectin lyase-like superfamily protein; CONTAINS InterPro DOMAIN/s: Pectin lyase fold/virulence factor (InterPro:IPR011050), AmbAllergen (InterPro:IPR018082), Pectate lyase/Amb allergen (InterPro:IPR002022), Pectin lyase fold (InterPro:IPR012334), Parallel beta-helix repeat (InterPro:IPR006626); BEST Arabidopsis thaliana protein match is: Pectin lyase-like superfamily protein (TAIR:AT1G30350.1); H…	0.0031882	3.30039	0.661959	1.15362	0.881169	-1.04987
AT4G10500.1	protein_coding		2-oxoglutarate (2OG) and Fe(II)-dependent oxygenase superfamily protein; FUNCTIONS IN: oxidoreductase activity, acting on paired donors, with incorporation or reduction of molecular oxygen, 2-oxoglutarate as one donor, and incorporation of one atom each of oxygen into both donors, oxidoreductase activity; INVOLVED IN: secondary metabolic process; EXPRESSED IN: 12 plant structures; EXPRESSED DURIN…	0.000169415	3.2798	0.216955	1.32268	0.627441	-1.11248
AT1G15405.1	other_rna		Unknown gene	0.0194641	3.2643	0.457864	1.39517	0.601276	1.26222
AT1G15002.1	other_rna (natural antisense RNA)		Potential natural antisense gene, locus overlaps with AT1G15000	0.00831674	3.24711	0.92843	-1.0343	0.642335	1.19154
AT5G49301.1	pseudogene		Pseudogene of AT5G49310; importin alpha-1 subunit, putative	1.93022e-06	3.24528	0.144308	1.22613	0.000605394	1.85027
AT3G23120.1	protein_coding	RECEPTOR LIKE PROTEIN 38 (RLP38)	receptor like protein 38 (RLP38); FUNCTIONS IN: kinase activity; INVOLVED IN: signal transduction, defense response; LOCATED IN: endomembrane system; CONTAINS InterPro DOMAIN/s: Leucine-rich repeat-containing N-terminal domain, type 2 (InterPro:IPR013210), Leucine-rich repeat (InterPro:IPR001611); BEST Arabidopsis thaliana protein match is: receptor like protein 37 (TAIR:AT3G23110.1); Has 120242 …	0.000188238	3.21136	0.510466	1.15542	0.00699095	2.0186
AT4G22470.1	protein_coding		protease inhibitor/seed storage/lipid transfer protein (LTP) family protein; FUNCTIONS IN: lipid binding; INVOLVED IN: lipid transport; LOCATED IN: endomembrane system; EXPRESSED IN: embryo, hypocotyl, sepal, stamen; EXPRESSED DURING: 4 anthesis, C globular stage, petal differentiation and expansion stage; CONTAINS InterPro DOMAIN/s: Bifunctional inhibitor/plant lipid transfer protein/seed storag…	0.00360522	3.17707	0.000102257	6.38196	0.751413	-1.10732
AT1G21525.1	pseudogene		pseudogene of unknown protein	0.0117427	3.16501	0.637456	1.20339	0.42809	1.36936
AT1G42600.1	transposable_element_gene		transposable element gene; Mutator-like transposase family, has a 1.7e-54 P-value blast match to Q9S9W4 /247-408 Pfam PF03108 MuDR family transposase (MuDr-element domain)	1.72424e-11	3.14543	0.682001	-1.0177	2.34294e-06	1.44911
AT5G46600.1	protein_coding		Aluminium activated malate transporter family protein; FUNCTIONS IN: molecular_function unknown; INVOLVED IN: response to aluminum ion; LOCATED IN: cellular_component unknown; CONTAINS InterPro DOMAIN/s: Malate transporter, aliminium toerance (InterPro:IPR020966); BEST Arabidopsis thaliana protein match is: Aluminium activated malate transporter family protein (TAIR:AT5G46610.1); Has 1807 Blast h…	0.000495437	3.13448	0.575459	-1.14502	0.979569	-1.00617
AT5G10760.1	protein_coding		Eukaryotic aspartyl protease family protein; FUNCTIONS IN: aspartic-type endopeptidase activity; INVOLVED IN: proteolysis; LOCATED IN: apoplast; EXPRESSED IN: 18 plant structures; EXPRESSED DURING: 12 growth stages; CONTAINS InterPro DOMAIN/s: Peptidase aspartic (InterPro:IPR021109), Peptidase aspartic, catalytic (InterPro:IPR009007), Peptidase A1 (InterPro:IPR001461); BEST Arabidopsis thaliana p…	0.0050582	3.13041	0.0782821	1.88651	0.798569	1.08925
AT4G15345.1	pseudogene	"CYTOCHROME P450, FAMILY 702, SUBFAMILY A, POLYPEPTIDE 4 PSEUDOGENE" (CYP702A4P)	cytochrome P450 pseudogene	0.00489991	3.10672	0.0894692	-1.82532	0.993173	-1.00283
AT5G42820.2	protein_coding	(U2AF35B)	U2 auxiliary factor small subunit. The atU2AF35b protein and its homolog, atU2AF35a, contain most of the conserved domains of hsU2AF35, including the psiRRM, one RS domain, two zinc fingers, and the two regions for interacting with U2AF large subunit. Both proteins lack the stretch of glycines present in human U2AF35. The sequences are overall 83% identical, and each Arabidopsis homolog shows app…	0.000558347	3.09561	0.882747	-1.03622	0.10468	1.51709
AT5G07215.1	transposable_element_gene		transposable element gene; non-LTR retrotransposon family (LINE), has a 6.9e-34 P-value blast match to GB:NP_038605 L1 repeat, Tf subfamily, member 30 (LINE-element) (Mus musculus)	8.75219e-05	3.0424	0.145347	-1.33639	0.380899	1.18399
AT1G70000.2	protein_coding		myb-like transcription factor family protein; CONTAINS InterPro DOMAIN/s: SANT, DNA-binding (InterPro:IPR001005), Homeodomain-like (InterPro:IPR009057), Myb, DNA-binding (InterPro:IPR014778), Zinc finger, CCHC-type (InterPro:IPR001878), HTH transcriptional regulator, Myb-type, DNA-binding (InterPro:IPR017930), Myb-like DNA-binding domain, SHAQKYF class (InterPro:IPR006447); BEST Arabidopsis thali…	1.45061e-05	3.03577	0.44373	-1.12755	0.465882	-1.12092
AT3G04765.1	miRNA	MICRORNA167C (MIR167C)	Encodes a microRNA that targets ARF family members ARF6 and ARF8. MicroRNAs are regulatory RNAs with a mature length of ~21-nucleotides that are processed from hairpin precursors by Dicer-like enzymes. MicroRNAs can negatively regulate gene expression by attenuating translation or by directing mRNA cleavage.Mature sequence: UAAGCUGCCAGCAUGAUCUUG	0.000496771	3.02157	0.597251	1.13156	0.076119	1.56008
AT1G60930.1	protein_coding	RECQ HELICASE L4B (RECQ4B)	AtRECQ4B mutant showed no sensitivity to DNA damaging agents.Involved in homologous recombination.	8.94858e-05	3.00846	0.665119	1.0851	0.542721	1.12226
AT5G20810.2	protein_coding		SAUR-like auxin-responsive protein family ; FUNCTIONS IN: calmodulin binding; INVOLVED IN: response to auxin stimulus; LOCATED IN: peroxisome; EXPRESSED IN: 10 plant structures; EXPRESSED DURING: L mature pollen stage, M germinated pollen stage, 4 anthesis, petal differentiation and expansion stage; CONTAINS InterPro DOMAIN/s: Auxin responsive SAUR protein (InterPro:IPR003676); BEST Arabidopsis t…	0.00539022	2.989	0.540721	-1.22157	0.555658	1.21249
AT5G31770.1	transposable_element_gene		transposable element gene; gypsy-like retrotransposon family (Athila), has a 3.7e-53 P-value blast match to GB:CAA57397 Athila ORF 1 (Arabidopsis thaliana)	0.013637	2.98859	0.466912	-1.32495	0.718397	-1.14815
AT2G22088.1	protein_coding		unknown protein; FUNCTIONS IN: molecular_function unknown; INVOLVED IN: biological_process unknown; LOCATED IN: cellular_component unknown; Has 160 Blast hits to 33 proteins in 10 species: Archae - 0; Bacteria - 0; Metazoa - 17; Fungi - 0; Plants - 124; Viruses - 0; Other Eukaryotes - 19 (source: NCBI BLink).	0.00266269	2.92987	0.803949	-1.07343	0.396584	1.27863
AT4G09450.1	protein_coding		Duplicated homeodomain-like superfamily protein; CONTAINS InterPro DOMAIN/s: SANT, DNA-binding (InterPro:IPR001005), Homeodomain-like (InterPro:IPR009057), Myb, DNA-binding (InterPro:IPR014778), Myb-like DNA-binding domain, SHAQKYF class (InterPro:IPR006447), HTH transcriptional regulator, Myb-type, DNA-binding (InterPro:IPR017930); BEST Arabidopsis thaliana protein match is: Homeodomain-like sup…	0.00399627	2.89379	0.889308	1.04264	0.413641	1.28286
AT1G18745.1	other_rna			0.00221917	2.89342	0.898648	-1.03555	0.645721	1.13505
AT3G01950.1	protein_coding		Protein of unknown function (DUF 3339); CONTAINS InterPro DOMAIN/s: Protein of unknown function DUF3339 (InterPro:IPR021775); BEST Arabidopsis thaliana protein match is: Protein of unknown function (DUF 3339) (TAIR:AT5G14110.1); Has 274 Blast hits to 269 proteins in 15 species: Archae - 0; Bacteria - 0; Metazoa - 0; Fungi - 0; Plants - 274; Viruses - 0; Other Eukaryotes - 0 (source: NCBI BLink).	0.00228974	2.86182	0.612671	1.14895	0.0752101	-1.68803
AT1G20967.1	protein_coding		unknown protein; Has 30201 Blast hits to 17322 proteins in 780 species: Archae - 12; Bacteria - 1396; Metazoa - 17338; Fungi - 3422; Plants - 5037; Viruses - 0; Other Eukaryotes - 2996 (source: NCBI BLink).	1.18895e-06	2.85892	0.993535	-1.00091	0.0610355	1.25844
AT3G04717.1	pseudogene		Based on qRT-PCR data, this annotated pseudogene is expressed and upregulated in response to infection with the yellow strain of Cucumber mosaic virus in C24 and Col-0.	0.00010118	2.8372	0.00273699	1.96908	0.000870836	2.21951
AT5G29890.2	transposable_element_gene		transposable element gene; gypsy-like retrotransposon family, has a 5.2e-21 P-value blast match to GB:BAA84458 GAG-POL precursor (gypsy_Ty3-element) (Oryza sativa)gi|5902445|dbj|BAA84458.1| GAG-POL precursor (Oryza sativa (japonica cultivar-group)) (RIRE2) (Gypsy_Ty3-family)	0.0198704	2.82992	0.696397	1.16545	0.434591	1.36335
AT5G44570.1	protein_coding		unknown protein; FUNCTIONS IN: molecular_function unknown; INVOLVED IN: biological_process unknown; LOCATED IN: endomembrane system; EXPRESSED IN: leaf whorl, hypocotyl, sepal, flower, leaf; EXPRESSED DURING: petal differentiation and expansion stage, LP.08 eight leaves visible; Has 7 Blast hits to 7 proteins in 2 species: Archae - 0; Bacteria - 0; Metazoa - 0; Fungi - 0; Plants - 7; Viruses - 0;…	0.00768961	2.81966	0.0394772	2.10475	0.0139768	2.53427
AT3G42240.1	transposable_element_gene		transposable element gene; similar to unknown protein [Arabidopsis thaliana] (TAIR:AT1G43940.1)	0.000148434	2.81075	0.604222	1.10249	0.0234575	1.61719
AT3G02242.1	protein_coding		unknown protein; FUNCTIONS IN: molecular_function unknown; INVOLVED IN: biological_process unknown; LOCATED IN: endomembrane system; BEST Arabidopsis thaliana protein match is: unknown protein (TAIR:AT3G02240.1); Has 30201 Blast hits to 17322 proteins in 780 species: Archae - 12; Bacteria - 1396; Metazoa - 17338; Fungi - 3422; Plants - 5037; Viruses - 0; Other Eukaryotes - 2996 (source: NCBI BLin…	0.000230621	2.80278	0.672382	-1.08713	0.365091	-1.19923
AT1G32000.1	protein_coding		unknown protein; FUNCTIONS IN: molecular_function unknown; INVOLVED IN: biological_process unknown; LOCATED IN: chloroplast; BEST Arabidopsis thaliana protein match is: unknown protein (TAIR:AT5G38190.1); Has 14 Blast hits to 14 proteins in 2 species: Archae - 0; Bacteria - 0; Metazoa - 0; Fungi - 0; Plants - 14; Viruses - 0; Other Eukaryotes - 0 (source: NCBI BLink).	0.00532076	2.80014	0.369662	-1.32083	0.920752	-1.03074
AT1G73805.1	protein_coding	SAR DEFICIENT 1 (SARD1)	Encodes SAR Deficient 1 (SARD1), a key regulator for ICS1 (Isochorismate Synthase 1) induction and salicylic acid (SA) synthesis.	0.000226548	2.79924	0.000549721	2.51119	0.00425919	1.98906
AT1G66700.1	protein_coding	(PXMT1)	A member of the Arabidopsis SABATH methyltransferase gene family. Encodes PXMT1, a methyltransferase that methylates 1,7-paraxanthine.	0.0146876	2.78956	0.358432	1.40515	0.925245	-1.03466
AT3G57810.2	protein_coding		Cysteine proteinases superfamily protein; CONTAINS InterPro DOMAIN/s: Ovarian tumour, otubain (InterPro:IPR003323); BEST Arabidopsis thaliana protein match is: Cysteine proteinases superfamily protein (TAIR:AT2G38025.1); Has 624 Blast hits to 624 proteins in 129 species: Archae - 0; Bacteria - 0; Metazoa - 265; Fungi - 54; Plants - 235; Viruses - 0; Other Eukaryotes - 70 (source: NCBI BLink).	0.00225469	2.77061	0.247183	-1.37018	0.616374	-1.14208
AT4G21213.1	protein_coding		This gene encodes a small protein and has either evidence of transcription or purifying selection.	0.0100134	2.76218	0.810111	1.08387	0.665275	1.15657
AT2G14580.1	protein_coding	BASIC PATHOGENESIS-RELATED PROTEIN 1 (PRB1)	pathogenesis related protein, encodes a basic PR1-like protein. Expresses in flowers, roots, and not in leaves and responses to ethylene and methyl jasmonate. Salicylic acid represses gene expression.	0.0139915	2.76182	0.0347729	2.31215	0.00584174	3.2762
AT2G07726.1	pseudogene		pseudogene, similar to Mitochondrial ribosomal protein S14. (Rape), blastp match of 96% identity and 4.1e-29 P-value to SP|P49387|RT14_BRANA Mitochondrial ribosomal protein S14. (Rape) {Brassica napus}	0.00675095	2.7612	0.378888	1.32303	0.396505	1.30913
AT3G55485.1	other_rna			0.00771226	2.74948	0.814132	1.07778	0.733628	1.11469
AT1G13520.1	protein_coding		Protein of unknown function (DUF1262); CONTAINS InterPro DOMAIN/s: Protein of unknown function DUF1262 (InterPro:IPR010683); BEST Arabidopsis thaliana protein match is: Protein of unknown function (DUF1262) (TAIR:AT1G13480.1); Has 107 Blast hits to 100 proteins in 12 species: Archae - 0; Bacteria - 6; Metazoa - 0; Fungi - 0; Plants - 101; Viruses - 0; Other Eukaryotes - 0 (source: NCBI BLink).	0.0339795	2.74688	0.938329	-1.0336	0.781227	1.12616
AT1G21529.1	other_rna			0.00153552	2.72815	0.953252	-1.0145	0.600506	1.1382
AT1G13609.1	protein_coding		Encodes a defensin-like (DEFL) family protein.	0.00392929	2.72732	0.0724813	1.73051	0.0322403	1.9669
AT1G13470.1	protein_coding		Protein of unknown function (DUF1262); CONTAINS InterPro DOMAIN/s: Protein of unknown function DUF1262 (InterPro:IPR010683); BEST Arabidopsis thaliana protein match is: Protein of unknown function (DUF1262) (TAIR:AT1G13520.1); Has 101 Blast hits to 94 proteins in 9 species: Archae - 0; Bacteria - 0; Metazoa - 0; Fungi - 0; Plants - 101; Viruses - 0; Other Eukaryotes - 0 (source: NCBI BLink).	0.00596959	2.71296	0.972913	1.01026	0.00176401	3.33486
AT5G52730.1	protein_coding		Copper transport protein family; BEST Arabidopsis thaliana protein match is: Copper transport protein family (TAIR:AT5G52720.1); Has 1807 Blast hits to 1807 proteins in 277 species: Archae - 0; Bacteria - 0; Metazoa - 736; Fungi - 347; Plants - 385; Viruses - 0; Other Eukaryotes - 339 (source: NCBI BLink).	0.000202714	2.71147	0.00788887	1.81028	0.240439	1.25531
AT5G34602.1	transposable_element_gene		transposable element gene; CACTA-like transposase family (Ptta/En/Spm), has a 6.3e-71 P-value blast match to At5g29026.1/8-244 CACTA-like transposase family (Ptta/En/Spm) (CACTA-element) (Arabidopsis thaliana)	0.00139746	2.69803	0.953846	1.01397	0.741106	1.08262
AT1G42200.1	transposable_element_gene		transposable element gene; CACTA-like transposase family (Ptta/En/Spm), has a 2.3e-27 P-value blast match to At5g36655.1/81-333 CACTA-like transposase family (Ptta/En/Spm) (CACTA-element) (Arabidopsis thaliana)	0.00240655	2.698	0.925896	1.02441	0.979165	-1.00679
AT5G64401.1	protein_coding		unknown protein; LOCATED IN: mitochondrion; Has 30201 Blast hits to 17322 proteins in 780 species: Archae - 12; Bacteria - 1396; Metazoa - 17338; Fungi - 3422; Plants - 5037; Viruses - 0; Other Eukaryotes - 2996 (source: NCBI BLink).	0.00426439	2.69135	0.856524	1.05241	0.290273	1.35882
AT1G68000.1	protein_coding	PHOSPHATIDYLINOSITOL SYNTHASE 1 (PIS1)	phosphatidylinositol synthase 1	0.00161117	2.68187	0.726631	-1.08896	0.981925	-1.00552
AT5G06165.1	other_rna			0.00537645	2.65935	0.436307	-1.25692	0.69644	1.12005
AT5G58460.1	protein_coding	CATION/H+ EXCHANGER 25 (CHX25)	member of Putative Na+/H+ antiporter family	0.000396892	2.6562	0.887344	1.02868	0.430288	1.17315
AT4G08820.1	transposable_element_gene		transposable element gene; similar to nucleic acid binding / zinc ion binding [Arabidopsis thaliana] (TAIR:AT2G01050.1); similar to Zinc finger, CCHC-type; Endonuclease/exonuclease/phosphatase [Medicago truncatula] (GB:ABE79649.1)	8.21447e-05	2.65534	0.0516925	1.42153	0.0404525	1.45394
AT3G24260.1	protein_coding		FUNCTIONS IN: molecular_function unknown; INVOLVED IN: biological_process unknown; LOCATED IN: chloroplast; CONTAINS InterPro DOMAIN/s: Histone deacetylase interacting (InterPro:IPR013194); BEST Arabidopsis thaliana protein match is: unknown protein (TAIR:AT3G28870.1); Has 220 Blast hits to 218 proteins in 65 species: Archae - 7; Bacteria - 6; Metazoa - 43; Fungi - 2; Plants - 115; Viruses - 0; O…	3.97115e-05	2.64452	0.0258048	1.46321	0.0225398	1.4797
AT5G51760.1	protein_coding	ABA-HYPERSENSITIVE GERMINATION 1 (AHG1)	Encodes AHG1 (ABA-hypersensitive germination 1), a putative protein phosphatase 2C (PP2C). Expressed in seeds. AHG1 functions in seed development and germination.	1.40071e-06	2.6442	0.969678	1.00404	0.365242	-1.10289
AT2G43137.1	small_nucleolar_rna		snoRNA; snoRNA	0.000580657	2.62321	0.155441	-1.36119	0.840049	1.04267
AT2G07807.1	pseudogene		Pseudogene of ATMG01060	0.000866526	2.61723	0.129504	-1.417	0.837023	1.04582
AT2G12940.1	protein_coding	UNFERTILIZED EMBRYO SAC 4 (UNE4)	unfertilized embryo sac 4 (UNE4); FUNCTIONS IN: sequence-specific DNA binding transcription factor activity; INVOLVED IN: double fertilization forming a zygote and endosperm; LOCATED IN: nucleus, chloroplast; CONTAINS InterPro DOMAIN/s: Basic-leucine zipper (bZIP) transcription factor (InterPro:IPR004827), Basic leucine zipper (InterPro:IPR011700); BEST Arabidopsis thaliana protein match is: Basi…	0.000275337	2.61696	0.936423	-1.01509	0.956764	1.01023
AT4G05030.1	protein_coding		Copper transport protein family; FUNCTIONS IN: metal ion binding; LOCATED IN: mitochondrion; BEST Arabidopsis thaliana protein match is: Copper transport protein family (TAIR:AT3G20180.1); Has 30201 Blast hits to 17322 proteins in 780 species: Archae - 12; Bacteria - 1396; Metazoa - 17338; Fungi - 3422; Plants - 5037; Viruses - 0; Other Eukaryotes - 2996 (source: NCBI BLink).	8.73463e-06	2.59541	0.207283	1.17907	7.70244e-05	2.1176
AT4G15210.1	protein_coding	BETA-AMYLASE 5 (BAM5)	cytosolic beta-amylase expressed in rosette leaves and inducible by sugar. RAM1 mutants have reduced beta amylase in leaves and stems.	0.00451686	2.59164	8.06708e-05	5.08576	8.24755e-06	-8.09498
AT5G49640.1	protein_coding		unknown protein; Has 1807 Blast hits to 1807 proteins in 277 species: Archae - 0; Bacteria - 0; Metazoa - 736; Fungi - 347; Plants - 385; Viruses - 0; Other Eukaryotes - 339 (source: NCBI BLink).	0.00462807	2.59035	0.0234957	2.02676	0.952758	-1.01643
AT5G51174.1	small_nucleolar_rna	SMALL NUCLEOLAR RNA30 (SNOR30)	Encodes a C/D box snoRNA (snoR30). Gb: AJ505639	0.00308269	2.58095	0.253179	-1.35392	0.929433	-1.02303
AT4G08967.1	protein_coding		This gene encodes a small protein and has either evidence of transcription or purifying selection.	0.00212728	2.58034	0.766996	-1.07485	0.995262	1.00144
AT3G42470.1	transposable_element_gene		transposable element gene; CACTA-like transposase family (Tnp1/En/Spm), has a 2.0e-16 P-value blast match to ref|NP_189784.1| TNP1-related protein (Arabidopsis thaliana) (CACTA-element)	6.61251e-06	2.57582	0.429084	-1.10211	0.633232	1.05984
AT5G05290.1	protein_coding	EXPANSIN A2 (EXPA2)	Encodes an expansin. Naming convention from the Expansin Working Group (Kende et al, 2004. Plant Mol Bio)	1.09493e-05	2.5746	0.0052585	1.54191	0.499338	1.09114
AT1G05790.2	protein_coding		lipase class 3 family protein; FUNCTIONS IN: triglyceride lipase activity; INVOLVED IN: lipid metabolic process; EXPRESSED IN: 24 plant structures; EXPRESSED DURING: 15 growth stages; CONTAINS InterPro DOMAIN/s: Lipase, class 3 (InterPro:IPR002921); BEST Arabidopsis thaliana protein match is: alpha/beta-Hydrolases superfamily protein (TAIR:AT2G42450.1); Has 496 Blast hits to 490 proteins in 108 s…	1.78211e-05	2.57357	0.0905935	1.27631	0.00422211	1.60411
AT1G75163.1	small_nucleolar_rna		snoRNA; snoRNA	0.00288873	2.57293	0.290705	-1.31686	0.803996	-1.06508
AT5G40990.1	protein_coding	GDSL LIPASE 1 (GLIP1)	Component of plant resistance. Contains lipase signature motif and GDSL domain. Directly interferes with the fungal infection process by acting on fungal cell walls through its action as a antimicrobial compound. Critical component for both local and systemic resistance responses in the incompatible interaction with Alternaria brassicicola in the ethylene-dependent pathway.	0.00356244	2.56836	0.664006	-1.12086	0.200975	1.41582
AT5G07210.1	protein_coding	RESPONSE REGULATOR 21 (RR21)	member of Response Regulator: B- Type	0.00134729	2.56053	0.869265	1.0379	0.681453	1.09756
AT2G21740.1	protein_coding		Protein of unknown function (DUF1278); FUNCTIONS IN: molecular_function unknown; INVOLVED IN: biological_process unknown; LOCATED IN: endomembrane system; EXPRESSED IN: embryo, egg cell; EXPRESSED DURING: C globular stage; CONTAINS InterPro DOMAIN/s: Protein of unknown function DUF1278 (InterPro:IPR010701); BEST Arabidopsis thaliana protein match is: Protein of unknown function (DUF1278) (TAIR:AT…	0.00298094	2.55286	0.872724	1.04135	0.885966	-1.03694
AT1G33370.1	pre_trna		pre-tRNA; tRNA-Gly (anticodon: ACC)	1.82107e-06	2.54821	0.824491	-1.02354	0.00569645	1.42
AT3G44093.1	transposable_element_gene		transposable element gene; gypsy-like retrotransposon family, has a 3.4e-162 P-value blast match to GB:CAA73042 polyprotein (Gypsy_Ty3-element) (Ananas comosus)	0.002198	2.54392	0.538983	1.16085	0.042752	1.71384
AT1G67980.1	protein_coding	CAFFEOYL-COA 3-O-METHYLTRANSFERASE (CCOAMT)	Encodes S-adenosyl-L-methionine: transcaffeoyl Coenzyme A 3-O-methyltransferase.	0.023884	2.53055	0.63593	-1.18839	0.735386	1.13078
AT5G15022.1	other_rna (natural antisense RNA)		Potential natural antisense gene, locus overlaps with AT5G15030	0.00691476	2.5205	0.538264	-1.19393	0.932846	1.02435
AT1G61080.1	protein_coding		Hydroxyproline-rich glycoprotein family protein; FUNCTIONS IN: molecular_function unknown; INVOLVED IN: biological_process unknown; LOCATED IN: chloroplast; EXPRESSED IN: male gametophyte, flower, pollen tube; EXPRESSED DURING: L mature pollen stage, M germinated pollen stage, 4 anthesis; BEST Arabidopsis thaliana protein match is: unknown protein (TAIR:AT1G11070.1); Has 309070 Blast hits to 1052…	0.000909643	2.51642	0.108516	1.4314	0.803278	-1.0538
AT5G38460.1	protein_coding		ALG6, ALG8 glycosyltransferase family; FUNCTIONS IN: transferase activity, transferring hexosyl groups, transferase activity, transferring glycosyl groups; LOCATED IN: endoplasmic reticulum membrane; EXPRESSED IN: 20 plant structures; EXPRESSED DURING: 10 growth stages; CONTAINS InterPro DOMAIN/s: Glycosyltransferase, ALG6/ALG8 (InterPro:IPR004856); BEST Arabidopsis thaliana protein match is: ALG…	0.00185611	2.5091	0.720068	1.0867	0.524036	-1.16043
AT5G41720.1	protein_coding		BEST Arabidopsis thaliana protein match is: F-box protein-related (TAIR:AT1G64290.1); Has 70 Blast hits to 70 proteins in 11 species: Archae - 0; Bacteria - 0; Metazoa - 0; Fungi - 0; Plants - 70; Viruses - 0; Other Eukaryotes - 0 (source: NCBI BLink).	0.00683908	2.48964	0.833731	1.06085	0.848068	1.05538
AT1G43624.1	protein_coding		unknown protein; Has 30201 Blast hits to 17322 proteins in 780 species: Archae - 12; Bacteria - 1396; Metazoa - 17338; Fungi - 3422; Plants - 5037; Viruses - 0; Other Eukaryotes - 2996 (source: NCBI BLink).	0.00637008	2.48089	0.722599	-1.10352	0.929555	-1.02477
AT5G50750.1	protein_coding	REVERSIBLY GLYCOSYLATED POLYPEPTIDE 4 (RGP4)	RGP4 is a reversibly glycosylated polypeptide. Analyses using tagged RGP4 suggest that it is present in the cytosol and in association with the Golgi apparatus. Recombinant RGP4 does not have UDP-arabinose mutase activity based on an in vitro assay even though the related RGP1, RGP2, and RGP3 proteins do have activity in the same assay. RGP4 can form complexes with RGP1 and RGP2. RGP4 is expresse…	0.000757719	2.47805	0.47355	1.15745	0.0644099	1.49917
AT2G01021.1	protein_coding		unknown protein; Has 30201 Blast hits to 17322 proteins in 780 species: Archae - 12; Bacteria - 1396; Metazoa - 17338; Fungi - 3422; Plants - 5037; Viruses - 0; Other Eukaryotes - 2996 (source: NCBI BLink).	0.0167968	2.4694	0.30546	1.4121	0.182934	1.57827
AT2G40310.1	protein_coding		Pectin lyase-like superfamily protein; FUNCTIONS IN: polygalacturonase activity; INVOLVED IN: carbohydrate metabolic process; LOCATED IN: endomembrane system; CONTAINS InterPro DOMAIN/s: Pectin lyase fold/virulence factor (InterPro:IPR011050), Pectin lyase fold (InterPro:IPR012334), Glycoside hydrolase, family 28 (InterPro:IPR000743), Parallel beta-helix repeat (InterPro:IPR006626); BEST Arabidop…	0.000800381	2.46614	0.340364	1.21744	0.244246	1.27492
AT1G51000.1	protein_coding		unknown protein; BEST Arabidopsis thaliana protein match is: unknown protein (TAIR:AT1G51020.1); Has 19 Blast hits to 16 proteins in 2 species: Archae - 0; Bacteria - 0; Metazoa - 0; Fungi - 0; Plants - 19; Viruses - 0; Other Eukaryotes - 0 (source: NCBI BLink).	0.000471644	2.46059	0.499472	-1.13692	0.00927045	1.78339
AT3G51642.1	protein_coding		This gene encodes a small protein and has either evidence of transcription or purifying selection.	2.55086e-06	2.45734	0.0369527	1.27364	0.0115636	1.36107
AT3G28510.1	protein_coding		P-loop containing nucleoside triphosphate hydrolases superfamily protein; FUNCTIONS IN: nucleoside-triphosphatase activity, ATPase activity, nucleotide binding, ATP binding; EXPRESSED IN: 7 plant structures; EXPRESSED DURING: LP.06 six leaves visible, LP.04 four leaves visible, 4 anthesis, 4 leaf senescence stage; CONTAINS InterPro DOMAIN/s: ATPase, AAA-type, core (InterPro:IPR003959), ATPase, AA…	0.028582	2.45457	0.775267	-1.10999	0.158341	1.71559
AT3G28857.1	protein_coding	PACLOBUTRAZOL RESISTANCE 5 (PRE5)	Encodes a atypical member of the bHLH (basic helix-loop-helix) family transcriptional factors.	0.0030639	2.4532	0.987774	-1.00373	0.374595	-1.24594
AT2G35738.2	other_rna (natural antisense RNA)		Potential natural antisense gene, locus overlaps with AT2G35740	4.55175e-05	2.44865	0.926097	1.0132	0.527483	1.09437
AT5G45475.1	other_rna (natural antisense RNA)		Potential natural antisense gene, locus overlaps with AT5G45480	0.0473462	2.44464	0.76683	-1.12944	0.748015	-1.14102
AT2G14560.1	protein_coding	LATE UPREGULATED IN RESPONSE TO HYALOPERONOSPORA PARASITICA (LURP1)	Encodes LURP1, a member of the LURP cluster (late upregulated in response to Hyaloperonospora parasitica) which exhibits a pronounced upregulation after recognition of the pathogenic oomycte H. parasitica. LURP1 is required for full basal defense to H. parasitica and resistance to this pathogen mediated by the R-proteins RPP4 and RPP5.	0.000383211	2.4355	0.0133036	1.68409	0.00124763	2.14145
AT3G01620.1	protein_coding		beta-1,4-N-acetylglucosaminyltransferase family protein; FUNCTIONS IN: transferase activity, transferring glycosyl groups, acetylglucosaminyltransferase activity; INVOLVED IN: protein amino acid N-linked glycosylation; LOCATED IN: membrane; EXPRESSED IN: 6 plant structures; EXPRESSED DURING: L mature pollen stage, M germinated pollen stage, 4 anthesis, petal differentiation and expansion stage; C…	1.99006e-05	2.42735	0.399178	-1.11576	0.0365105	-1.34608
AT2G45245.4	other_rna		Unknown gene	0.00774252	2.42676	0.184348	1.47173	0.081845	1.68619
AT5G11416.1	protein_coding		This gene encodes a small protein and has either evidence of transcription or purifying selection.	0.00298298	2.4239	0.531785	-1.16268	0.742327	-1.0819
AT1G34250.1	transposable_element_gene		transposable element gene; pseudogene, hypothetical protein	0.000187192	2.41916	0.467322	-1.12863	0.953775	-1.00958
AT2G35570.1	pseudogene		pseudogene, serpin (serine protease inhibitor) family, similar to phloem serpin-1 (Cucurbita maxima) GI:9937311; blastp match of 49% identity and 9.9e-85 P-value to GP|26224736|gb|AAN76362.1||AY158152 serpin-like protein {Citrus x paradisi}	0.000130478	2.41546	0.626673	-1.07992	0.25188	-1.20423
AT1G75160.1	protein_coding		Protein of unknown function (DUF620); CONTAINS InterPro DOMAIN/s: Protein of unknown function DUF620 (InterPro:IPR006873); BEST Arabidopsis thaliana protein match is: Protein of unknown function (DUF620) (TAIR:AT5G66740.1); Has 216 Blast hits to 215 proteins in 18 species: Archae - 0; Bacteria - 0; Metazoa - 0; Fungi - 0; Plants - 216; Viruses - 0; Other Eukaryotes - 0 (source: NCBI BLink).	0.00297439	2.39191	0.862858	1.04148	0.936078	-1.01904
AT5G01715.1	pseudogene		pseudogene, antisense mRNA to gene At5g01720, blastp match of 29% identity and 3.2e-13 P-value to GP|12848653|dbj|BAB28039.1||AK012109 unnamed protein product {Mus musculus}	0.00492005	2.38733	0.150752	1.46718	0.0907399	1.58433
AT5G42232.1	protein_coding		Encodes a defensin-like (DEFL) family protein.	0.00246084	2.38688	0.517226	1.16081	0.180065	1.37581
AT5G58180.1	protein_coding	(ATYKT62)	member of YKT6 Gene Family	3.17215e-06	2.38526	0.453117	1.08154	0.678003	-1.04392
AT3G60470.1	protein_coding		Plant protein of unknown function (DUF247); CONTAINS InterPro DOMAIN/s: Protein of unknown function DUF247, plant (InterPro:IPR004158); BEST Arabidopsis thaliana protein match is: Plant protein of unknown function (DUF247) (TAIR:AT2G28580.1); Has 1401 Blast hits to 907 proteins in 17 species: Archae - 0; Bacteria - 0; Metazoa - 0; Fungi - 0; Plants - 1401; Viruses - 0; Other Eukaryotes - 0 (sourc…	1.02465e-06	2.38071	0.385944	1.08429	0.0204505	1.27443
AT3G22231.1	protein_coding	PATHOGEN AND CIRCADIAN CONTROLLED 1 (PCC1)	Encodes a member of a novel 6 member Arabidopsis gene family. Expression of PCC1 is regulated by the circadian clock and is upregulated in response to both virulent and avirulent strains of Pseudomonas syringae pv. tomato.	0.00708411	2.37709	0.0527071	1.76767	0.404114	1.2557
AT4G02970.1	protein_coding	7SL RNA1 (AT7SL-1)	Signal recognition particle. Type 4 of RNA polymerase III dependent genes.	0.0108207	2.37555	0.251036	1.40834	0.442145	1.25273
AT1G08140.1	protein_coding	CATION/H+ EXCHANGER 6A (CHX6A)	member of Putative Na+/H+ antiporter family	5.99391e-05	2.36095	0.891281	-1.01932	0.8857	1.02033
AT3G48870.2	protein_coding	(HSP93-III)	Encodes a nuclear encoded protein with similarity to Clpa regulatory subunit of CLP protease complex. The protein is localized to the chloroplast stroma. May function redundantly with TIC complex in chloroplast protein import.	0.0146877	2.35778	0.773506	1.09147	0.172753	1.54135
AT5G55150.1	protein_coding		Protein of unknown function (DUF295); CONTAINS InterPro DOMAIN/s: Protein of unknown function DUF295 (InterPro:IPR005174); BEST Arabidopsis thaliana protein match is: F-box family protein with a domain of unknown function (DUF295) (TAIR:AT2G26160.1); Has 30201 Blast hits to 17322 proteins in 780 species: Archae - 12; Bacteria - 1396; Metazoa - 17338; Fungi - 3422; Plants - 5037; Viruses - 0; Othe…	0.0257931	2.35439	0.000469505	5.10393	0.118465	1.75594
AT5G39532.1	pseudogene		Pseudogene of AT3G59455	0.00994697	2.35417	0.89356	-1.03843	0.998578	-1.0005
AT5G36275.1	transposable_element_gene		transposable element gene; gypsy-like retrotransposon family (Athila), has a 4.9e-34 P-value blast match to GB:CAA57397 Athila ORF 1 (Arabidopsis thaliana)	0.014361	2.35241	0.276546	1.40122	0.685129	1.13053
AT4G12480.1	protein_coding	EARLY ARABIDOPSIS ALUMINUM INDUCED 1 (EARLI1)	a putative lipid transfer protein, vernalization-responsive and cold-induced	0.0121845	2.34262	0.00281732	2.96595	0.245905	1.41674
AT2G21760.1	pre_trna		pre-tRNA; tRNA-Leu (anticodon: GAG)	0.00465957	2.3403	0.849994	-1.04765	0.940006	-1.01868
AT5G22530.1	protein_coding		unknown protein; BEST Arabidopsis thaliana protein match is: unknown protein (TAIR:AT5G22520.1); Has 30201 Blast hits to 17322 proteins in 780 species: Archae - 12; Bacteria - 1396; Metazoa - 17338; Fungi - 3422; Plants - 5037; Viruses - 0; Other Eukaryotes - 2996 (source: NCBI BLink).	0.00174367	2.33779	0.0020317	2.29476	0.027098	1.69391
AT3G12585.1	pre_trna		pre-tRNA; tRNA-Arg (anticodon: CCG)	0.0238534	2.33472	0.707985	-1.13251	0.188945	1.57353
AT1G52770.1	protein_coding		Phototropic-responsive NPH3 family protein; FUNCTIONS IN: signal transducer activity; INVOLVED IN: response to light stimulus; LOCATED IN: cellular_component unknown; EXPRESSED IN: 13 plant structures; EXPRESSED DURING: 12 growth stages; CONTAINS InterPro DOMAIN/s: NPH3 (InterPro:IPR004249); BEST Arabidopsis thaliana protein match is: Phototropic-responsive NPH3 family protein (TAIR:AT3G15570.1);…	0.00462659	2.33121	0.535605	1.16516	0.899009	-1.03153
AT1G33960.1	protein_coding	AVRRPT2-INDUCED GENE 1 (AIG1)	Identified as a gene that is induced by avirulence gene avrRpt2 and RPS2 after infection with Pseudomonas syringae pv maculicola strain ES4326 carrying avrRpt2	0.0397558	2.32777	0.21806	1.60547	0.0270641	2.51816
AT3G26511.1	protein_coding		unknown protein; Has 30201 Blast hits to 17322 proteins in 780 species: Archae - 12; Bacteria - 1396; Metazoa - 17338; Fungi - 3422; Plants - 5037; Viruses - 0; Other Eukaryotes - 2996 (source: NCBI BLink).	0.000558852	2.31683	0.621615	-1.09308	0.0138187	1.66966
AT2G31141.2	protein_coding		unknown protein.	0.014223	2.30974	0.329483	1.34133	0.641296	1.14783
AT4G17660.1	protein_coding		Protein kinase superfamily protein; FUNCTIONS IN: protein serine/threonine kinase activity, protein kinase activity, kinase activity, ATP binding; INVOLVED IN: protein amino acid phosphorylation; LOCATED IN: cellular_component unknown; EXPRESSED IN: 6 plant structures; EXPRESSED DURING: LP.06 six leaves visible, 4 anthesis, C globular stage; CONTAINS InterPro DOMAIN/s: Protein kinase, ATP binding…	0.000521514	2.30735	0.00392267	1.87446	0.058468	1.44039
AT2G11790.1	transposable_element_gene		transposable element gene; Mutator-like transposase family, has a 5.6e-58 P-value blast match to O80466 /172-336 Pfam PF03108 MuDR family transposase (MuDr-element domain)	0.0054815	2.30612	0.899162	1.03196	0.902456	-1.03089
AT1G63535.1	protein_coding		Encodes a defensin-like (DEFL) family protein.	0.00364334	2.30152	0.995418	-1.00133	0.382715	1.22889
AT4G23432.1	protein_coding		This gene encodes a small protein and has either evidence of transcription or purifying selection.	0.00392828	2.2996	0.274049	1.30186	0.99473	-1.00155
AT3G43358.1	transposable_element_gene		transposable element gene; copia-like retrotransposon family, has a 7.8e-69 P-value blast match to GB:AAD12998 pol polyprotein (Ty1_Copia-element) (Zea mays)	0.00155877	2.29805	0.988442	1.00296	0.697288	1.08291
AT5G01747.1	miRNA	MICRORNA164B (MIR164B)	Encodes a microRNA that targets several genes containing NAC domains including NAC1. Overexpression leads to decreased NAC1 mRNA and reduced lateral roots. Loss of function mutants have increased NAC1 and increased number of lateral roots. Also targets ORE1 to negatively regulate the timing of leaf senescence. MicroRNAs are regulatory RNAs with a mature length of ~21-nucleotides that are processe…	0.00206212	2.29509	0.148503	1.38013	0.43194	1.18429
AT5G46960.1	protein_coding		Plant invertase/pectin methylesterase inhibitor superfamily protein; FUNCTIONS IN: enzyme inhibitor activity, pectinesterase inhibitor activity, pectinesterase activity; INVOLVED IN: biological_process unknown; LOCATED IN: endomembrane system; EXPRESSED IN: cultured cell; CONTAINS InterPro DOMAIN/s: Pectinesterase inhibitor (InterPro:IPR006501); BEST Arabidopsis thaliana protein match is: Plant i…	0.00485474	2.29451	0.714274	-1.09288	0.67137	1.10853
AT3G21352.1	protein_coding		unknown protein; FUNCTIONS IN: molecular_function unknown; INVOLVED IN: biological_process unknown; LOCATED IN: endomembrane system; BEST Arabidopsis thaliana protein match is: unknown protein (TAIR:AT3G21351.1); Has 26 Blast hits to 26 proteins in 5 species: Archae - 0; Bacteria - 0; Metazoa - 0; Fungi - 0; Plants - 26; Viruses - 0; Other Eukaryotes - 0 (source: NCBI BLink).	0.00162092	2.29193	0.480233	1.1573	0.189257	-1.32285
AT2G35382.1	small_nucleolar_rna		snoRNA; snoRNA	0.00417813	2.28777	0.281497	-1.29749	0.163684	-1.40946
AT1G32225.1	protein_coding		unknown protein; FUNCTIONS IN: molecular_function unknown; INVOLVED IN: biological_process unknown; LOCATED IN: chloroplast; Has 0 Blast hits to 0 proteins in 0 species (source: NCBI BLink).	0.0042126	2.277	0.743109	-1.07999	0.434155	1.20423
AT4G35440.2	protein_coding	CHLORIDE CHANNEL E (CLC-E)	Enclodes a choride channel protein that is localized to the thlakoid membrane.	0.00268137	2.27563	0.617883	1.11574	0.96368	1.00999
AT3G24615.1	small_nucleolar_rna		Encodes a Z43 snoRNA. Gb: AJ240080	0.00621321	2.27272	0.850714	1.04801	0.943204	1.0179
AT4G04293.1	transposable_element_gene		transposable element gene; pseudogene, similar to P0703B11.15, blastp match of 38% identity and 2.2e-25 P-value to GP|18844826|dbj|BAB85296.1||AP003302 P0703B11.15 {Oryza sativa (japonica cultivar-group)}	5.8698e-05	2.26897	1.03132e-06	3.52038	3.75066e-06	3.01362
AT5G12000.1	protein_coding		Protein kinase protein with adenine nucleotide alpha hydrolases-like domain; FUNCTIONS IN: kinase activity; INVOLVED IN: protein amino acid phosphorylation, response to stress; EXPRESSED IN: 10 plant structures; EXPRESSED DURING: L mature pollen stage, M germinated pollen stage, 4 anthesis, C globular stage, petal differentiation and expansion stage; CONTAINS InterPro DOMAIN/s: UspA (InterPro:IPR…	0.0013021	2.26529	0.886734	1.02825	0.318243	-1.22117
AT3G29300.1	protein_coding		unknown protein; FUNCTIONS IN: molecular_function unknown; INVOLVED IN: biological_process unknown; LOCATED IN: endomembrane system; EXPRESSED IN: 12 plant structures; EXPRESSED DURING: 6 growth stages; Has 451 Blast hits to 349 proteins in 91 species: Archae - 0; Bacteria - 85; Metazoa - 81; Fungi - 88; Plants - 18; Viruses - 1; Other Eukaryotes - 178 (source: NCBI BLink).	0.000222104	2.2642	0.178221	-1.24397	0.367774	-1.15324
AT5G14650.1	protein_coding		Pectin lyase-like superfamily protein; FUNCTIONS IN: polygalacturonase activity; INVOLVED IN: carbohydrate metabolic process; LOCATED IN: endomembrane system; EXPRESSED IN: 7 plant structures; EXPRESSED DURING: F mature embryo stage, LP.02 two leaves visible, petal differentiation and expansion stage; CONTAINS InterPro DOMAIN/s: Pectin lyase fold/virulence factor (InterPro:IPR011050), Glycoside h…	0.000403041	2.25137	0.000181386	2.44901	0.155365	-1.28099
AT2G38646.1	protein_coding		unknown protein; Has 30201 Blast hits to 17322 proteins in 780 species: Archae - 12; Bacteria - 1396; Metazoa - 17338; Fungi - 3422; Plants - 5037; Viruses - 0; Other Eukaryotes - 2996 (source: NCBI BLink).	0.00296853	2.25111	0.369787	-1.22133	0.347586	-1.23342
AT5G31122.1	transposable_element_gene		transposable element gene; pseudogene, similar to Putative copia-type polyprotein, blastp match of 56% identity and 1.5e-39 P-value to GP|15209144|gb|AAK91877.1|AC091665_3|AC091665 Putative copia-type polyprotein {Oryza sativa}	3.971e-06	2.24777	0.59634	-1.05382	0.855648	1.01806
AT1G20520.1	protein_coding		Arabidopsis protein of unknown function (DUF241); CONTAINS InterPro DOMAIN/s: Protein of unknown function DUF241, plant (InterPro:IPR004320); BEST Arabidopsis thaliana protein match is: Arabidopsis protein of unknown function (DUF241) (TAIR:AT1G76210.1); Has 416 Blast hits to 408 proteins in 12 species: Archae - 0; Bacteria - 0; Metazoa - 0; Fungi - 0; Plants - 416; Viruses - 0; Other Eukaryotes …	0.000927639	2.24513	0.347883	-1.19354	0.119241	-1.35639
AT4G26820.1	protein_coding		unknown protein; Has 1807 Blast hits to 1807 proteins in 277 species: Archae - 0; Bacteria - 0; Metazoa - 736; Fungi - 347; Plants - 385; Viruses - 0; Other Eukaryotes - 339 (source: NCBI BLink).	9.42349e-06	2.24013	0.819323	1.02482	0.970853	1.00392
AT5G55460.1	protein_coding		Bifunctional inhibitor/lipid-transfer protein/seed storage 2S albumin superfamily protein; FUNCTIONS IN: lipid binding; INVOLVED IN: lipid transport; LOCATED IN: endomembrane system; CONTAINS InterPro DOMAIN/s: Bifunctional inhibitor/plant lipid transfer protein/seed storage (InterPro:IPR016140), Plant lipid transfer protein/seed storage/trypsin-alpha amylase inhibitor (InterPro:IPR003612); BEST …	5.90059e-05	2.23837	0.305357	1.14759	0.905487	1.01568
AT1G42070.1	transposable_element_gene		transposable element gene; gypsy-like retrotransposon family, has a 3.2e-08 P-value blast match to GB:AAD27547 polyprotein (Gypsy_Ty3-element) (Oryza sativa subsp. indica)	0.016602	2.23713	0.920496	1.02957	0.434646	1.26029
AT5G35890.1	protein_coding		Beta-galactosidase related protein; FUNCTIONS IN: hydrolase activity, hydrolyzing O-glycosyl compounds; INVOLVED IN: carbohydrate metabolic process; LOCATED IN: anchored to membrane; CONTAINS InterPro DOMAIN/s: Glycoside hydrolase, family 35 (InterPro:IPR001944); BEST Arabidopsis thaliana protein match is: Beta-galactosidase related protein (TAIR:AT2G15025.1); Has 1807 Blast hits to 1807 proteins…	0.00336148	2.22928	0.725428	1.08067	0.50659	-1.1593
AT3G01316.1	small_nucleolar_rna		snoRNA; snoRNA	0.0108039	2.22513	0.853019	-1.05078	0.898954	1.03452
AT5G10278.2	other_rna		Unknown gene	0.000217902	2.22021	0.138153	-1.26659	0.610699	1.08052
AT2G38240.1	protein_coding		2-oxoglutarate (2OG) and Fe(II)-dependent oxygenase superfamily protein; FUNCTIONS IN: oxidoreductase activity; INVOLVED IN: response to salt stress; EXPRESSED IN: 11 plant structures; EXPRESSED DURING: 6 growth stages; CONTAINS InterPro DOMAIN/s: Oxoglutarate/iron-dependent oxygenase (InterPro:IPR005123); BEST Arabidopsis thaliana protein match is: 2-oxoglutarate (2OG) and Fe(II)-dependent oxyge…	0.0150614	2.21405	1.427e-05	7.64511	0.00368591	-2.75713
AT5G24155.1	protein_coding		FAD/NAD(P)-binding oxidoreductase family protein; FUNCTIONS IN: oxidoreductase activity; INVOLVED IN: sterol biosynthetic process; LOCATED IN: endomembrane system; CONTAINS InterPro DOMAIN/s: FAD dependent oxidoreductase (InterPro:IPR006076); BEST Arabidopsis thaliana protein match is: squalene monoxygenase 6 (TAIR:AT5G24160.1); Has 30201 Blast hits to 17322 proteins in 780 species: Archae - 12; …	0.00212091	2.21317	0.963149	1.00945	0.171792	1.33778
AT5G25170.1	protein_coding		PPPDE putative thiol peptidase family protein; FUNCTIONS IN: molecular_function unknown; INVOLVED IN: biological_process unknown; LOCATED IN: plasma membrane; EXPRESSED IN: 23 plant structures; EXPRESSED DURING: 13 growth stages; CONTAINS InterPro DOMAIN/s: Protein of unknown function DUF862, eukaryotic (InterPro:IPR008580); BEST Arabidopsis thaliana protein match is: PPPDE putative thiol peptida…	3.61282e-07	2.20805	0.00849481	1.26599	0.85322	1.01407
AT3G01980.1	protein_coding		NAD(P)-binding Rossmann-fold superfamily protein; FUNCTIONS IN: oxidoreductase activity, binding, catalytic activity; INVOLVED IN: metabolic process; LOCATED IN: peroxisome; EXPRESSED IN: 23 plant structures; EXPRESSED DURING: 13 growth stages; CONTAINS InterPro DOMAIN/s: NAD(P)-binding domain (InterPro:IPR016040), Short-chain dehydrogenase/reductase SDR (InterPro:IPR002198); BEST Arabidopsis tha…	2.6446e-06	2.20456	0.813337	1.02199	0.974312	-1.00297
AT1G21695.1	protein_coding		hydroxyproline-rich glycoprotein family protein; BEST Arabidopsis thaliana protein match is: unknown protein (TAIR:AT1G77400.1); Has 5872 Blast hits to 1129 proteins in 201 species: Archae - 0; Bacteria - 86; Metazoa - 581; Fungi - 299; Plants - 356; Viruses - 57; Other Eukaryotes - 4493 (source: NCBI BLink).	0.0171732	2.20448	0.436885	-1.25546	0.307565	-1.35216
AT3G51238.1	other_rna (natural antisense RNA)		Potential natural antisense gene, locus overlaps with AT3G51240	0.00250587	2.20411	0.322594	1.23398	0.543354	1.13577
AT4G16600.1	protein_coding		Nucleotide-diphospho-sugar transferases superfamily protein; FUNCTIONS IN: transferase activity, transferring hexosyl groups, transferase activity, transferring glycosyl groups; INVOLVED IN: carbohydrate biosynthetic process, biosynthetic process; LOCATED IN: endomembrane system; EXPRESSED IN: 17 plant structures; EXPRESSED DURING: 11 growth stages; CONTAINS InterPro DOMAIN/s: Glycosyl transferas…	0.004552	2.20392	0.25021	1.31024	0.781707	1.06525
AT2G32680.1	protein_coding	RECEPTOR LIKE PROTEIN 23 (RLP23)	receptor like protein 23 (RLP23); FUNCTIONS IN: kinase activity; INVOLVED IN: signal transduction, defense response; LOCATED IN: endomembrane system; EXPRESSED IN: 17 plant structures; EXPRESSED DURING: 9 growth stages; CONTAINS InterPro DOMAIN/s: Leucine-rich repeat (InterPro:IPR001611); BEST Arabidopsis thaliana protein match is: receptor like protein 24 (TAIR:AT2G33020.1); Has 122044 Blast hit…	4.29744e-06	2.20353	0.00128453	1.49959	0.48819	1.07015
AT5G12180.1	protein_coding	CALCIUM-DEPENDENT PROTEIN KINASE 17 (CPK17)	member of Calcium Dependent Protein Kinase	0.0281351	2.20346	0.320921	-1.38401	0.400527	1.31447
AT5G57200.1	protein_coding		ENTH/ANTH/VHS superfamily protein; FUNCTIONS IN: phospholipid binding, clathrin binding, binding, phosphatidylinositol binding; INVOLVED IN: N-terminal protein myristoylation, clathrin coat assembly; LOCATED IN: clathrin coat; EXPRESSED IN: petal, leaf whorl, male gametophyte, flower, pollen tube; EXPRESSED DURING: L mature pollen stage, M germinated pollen stage, 4 anthesis, petal differentiatio…	0.00114623	2.20034	0.942985	1.01334	0.0301821	1.56897
AT2G02498.1	protein_coding		unknown protein; FUNCTIONS IN: molecular_function unknown; INVOLVED IN: biological_process unknown; LOCATED IN: endomembrane system; BEST Arabidopsis thaliana protein match is: unknown protein (TAIR:AT2G02490.1); Has 97 Blast hits to 69 proteins in 24 species: Archae - 0; Bacteria - 0; Metazoa - 9; Fungi - 10; Plants - 45; Viruses - 0; Other Eukaryotes - 33 (source: NCBI BLink).	0.02702	2.20012	0.53354	1.21994	0.828421	1.07106
AT3G10595.1	protein_coding		Duplicated homeodomain-like superfamily protein; FUNCTIONS IN: DNA binding, sequence-specific DNA binding transcription factor activity; INVOLVED IN: regulation of transcription, DNA-dependent; CONTAINS InterPro DOMAIN/s: SANT, DNA-binding (InterPro:IPR001005), Homeodomain-like (InterPro:IPR009057), SANT, eukarya (InterPro:IPR017884); BEST Arabidopsis thaliana protein match is: Duplicated homeodo…	0.00297484	2.19457	0.159653	1.36681	0.475655	1.16533
AT5G36223.1	transposable_element_gene		transposable element gene; pseudogene, hypothetical protein	0.00126497	2.19286	0.380082	1.18193	0.198192	1.28441
AT5G58310.1	protein_coding	METHYL ESTERASE 18 (MES18)	Encodes a protein shown to have methyl IAA esterase activity in vitro. This protein does not act on methyl JA, MeSA, MeGA4, or MEGA9 in vitro.	1.06008e-05	2.1869	0.0241569	1.3086	0.000852846	-1.59483
AT1G63210.1	protein_coding		SPT6L encodes a putative WG/GW-repeat protein involved in the regulation of apical?basal polarity of embryo	5.87919e-12	2.18688	0.785542	1.00722	0.0602514	1.05547
AT4G11000.1	protein_coding		Ankyrin repeat family protein; CONTAINS InterPro DOMAIN/s: Ankyrin repeat-containing domain (InterPro:IPR020683), Ankyrin repeat (InterPro:IPR002110); BEST Arabidopsis thaliana protein match is: Ankyrin repeat family protein (TAIR:AT1G14480.2); Has 1807 Blast hits to 1807 proteins in 277 species: Archae - 0; Bacteria - 0; Metazoa - 736; Fungi - 347; Plants - 385; Viruses - 0; Other Eukaryotes - 3…	0.0023892	2.18673	0.0376789	1.60214	0.00219888	2.20794
AT3G07490.1	protein_coding	ARF-GAP DOMAIN 11 (AGD11)	A member of ARF GAP domain (AGD), A thaliana has 15 members, grouped into four classes.	0.00384623	2.1815	0.369108	-1.22183	0.292383	-1.2669
AT4G30097.1	protein_coding		This gene encodes a small protein and has either evidence of transcription or purifying selection.	0.0136717	2.17308	0.742233	-1.09344	0.359578	1.28813
AT5G66990.1	protein_coding	RWP-RK DOMAIN-CONTAINING 3 (RKD3)	RWP-RK domain-containing protein; CONTAINS InterPro DOMAIN/s: Plant regulator RWP-RK (InterPro:IPR003035); BEST Arabidopsis thaliana protein match is: RWP-RK domain-containing protein (TAIR:AT1G74480.1); Has 1807 Blast hits to 1807 proteins in 277 species: Archae - 0; Bacteria - 0; Metazoa - 736; Fungi - 347; Plants - 385; Viruses - 0; Other Eukaryotes - 339 (source: NCBI BLink).	0.00138328	2.17214	0.672867	-1.08254	0.360045	1.19081
AT5G40010.1	protein_coding	AAA-ATPASE 1 (AATP1)	Encodes a mitochondrial ATPase involved in seed and silique development.	0.000479648	2.16871	0.0595103	1.39463	0.0979057	1.33155
AT1G26420.1	protein_coding		FAD-binding Berberine family protein; FUNCTIONS IN: electron carrier activity, oxidoreductase activity, FAD binding, catalytic activity; LOCATED IN: endomembrane system; EXPRESSED IN: stem, stamen; EXPRESSED DURING: 4 anthesis; CONTAINS InterPro DOMAIN/s: FAD-binding, type 2 (InterPro:IPR016166), Berberine/berberine-like (InterPro:IPR012951), FAD linked oxidase, N-terminal (InterPro:IPR006094); B…	0.00728155	2.16664	0.103657	1.51852	0.270324	1.31426
AT5G02070.1	protein_coding		Protein kinase family protein; FUNCTIONS IN: kinase activity; INVOLVED IN: protein amino acid phosphorylation; CONTAINS InterPro DOMAIN/s: Protein kinase, ATP binding site (InterPro:IPR017441), Protein kinase, catalytic domain (InterPro:IPR000719), Serine/threonine-protein kinase-like domain (InterPro:IPR017442), Protein kinase-like domain (InterPro:IPR011009), Serine/threonine-protein kinase, ac…	0.00106046	2.16574	0.103162	1.36617	0.883684	1.02664
AT5G36900.1	protein_coding		unknown protein; Has 35333 Blast hits to 34131 proteins in 2444 species: Archae - 798; Bacteria - 22429; Metazoa - 974; Fungi - 991; Plants - 531; Viruses - 0; Other Eukaryotes - 9610 (source: NCBI BLink).	8.55483e-05	2.16256	0.255027	1.16604	0.256694	1.16537
AT2G07785.1	protein_coding		NADH dehydrogenase family protein; FUNCTIONS IN: molecular_function unknown; INVOLVED IN: oxidation reduction; LOCATED IN: membrane; EXPRESSED IN: leaf; CONTAINS InterPro DOMAIN/s: NADH:ubiquinone oxidoreductase, subunit 1 (InterPro:IPR001694); BEST Arabidopsis thaliana protein match is: NADH dehydrogenase 1A (TAIR:ATMG01275.1); Has 35333 Blast hits to 34131 proteins in 2444 species: Archae - 798…	0.0022442	2.16161	0.0086576	1.86029	0.148774	1.35317
AT5G55893.1	protein_coding		unknown protein; Has 30201 Blast hits to 17322 proteins in 780 species: Archae - 12; Bacteria - 1396; Metazoa - 17338; Fungi - 3422; Plants - 5037; Viruses - 0; Other Eukaryotes - 2996 (source: NCBI BLink).	0.000144981	2.15715	0.497404	1.09987	0.0988211	1.27707
AT2G32179.1	other_rna (natural antisense RNA)		Potential natural antisense gene, locus overlaps with AT2G32180	0.0020686	2.14949	0.289709	1.23681	0.612724	1.10466
AT5G46050.1	protein_coding	PEPTIDE TRANSPORTER 3 (PTR3)	Encodes a di- and tri-peptide transporter involved in responses to wounding, virulent bacterial pathogens, and high NaCl concentrations. The protein is predicted to have 12 transmembrane helicies.	0.016446	2.14929	8.98874e-05	5.06487	0.00424121	2.64209
AT5G34868.1	transposable_element_gene		transposable element gene; hAT-like transposase family (hobo/Ac/Tam3), has a 1.1e-131 P-value blast match to GB:AAD24567 transposase Tag2 (hAT-element) (Arabidopsis thaliana)	0.0149834	2.14799	0.991747	-1.00281	0.224556	1.4073
AT5G22380.1	protein_coding	NAC DOMAIN CONTAINING PROTEIN 90 (NAC090)	NAC domain containing protein 90 (NAC090); FUNCTIONS IN: sequence-specific DNA binding transcription factor activity; INVOLVED IN: multicellular organismal development, regulation of transcription; LOCATED IN: cellular_component unknown; EXPRESSED IN: 7 plant structures; EXPRESSED DURING: 8 growth stages; CONTAINS InterPro DOMAIN/s: No apical meristem (NAM) protein (InterPro:IPR003441); BEST Arab…	0.00539577	2.14154	0.184185	1.36679	0.00506022	2.15881
AT5G27603.1	transposable_element_gene		transposable element gene; pseudogene, hypothetical protein	0.0186625	2.14041	0.911071	1.03205	0.506808	-1.20854
AT1G55525.1	other_rna		Unknown gene	0.000245261	2.1381	0.054727	1.35942	0.572173	-1.08674
AT4G24410.1	protein_coding		unknown protein; Has 2 Blast hits to 2 proteins in 1 species: Archae - 0; Bacteria - 0; Metazoa - 0; Fungi - 0; Plants - 2; Viruses - 0; Other Eukaryotes - 0 (source: NCBI BLink).	0.00195717	2.13634	0.0742965	1.44881	0.665724	1.08704
AT1G17850.2	protein_coding		Rhodanese/Cell cycle control phosphatase superfamily protein; FUNCTIONS IN: molecular_function unknown; INVOLVED IN: biological_process unknown; LOCATED IN: chloroplast; EXPRESSED IN: 22 plant structures; EXPRESSED DURING: 13 growth stages; CONTAINS InterPro DOMAIN/s: Rhodanese-like (InterPro:IPR001763); BEST Arabidopsis thaliana protein match is: Rhodanese/Cell cycle control phosphatase superfam…	0.0139042	2.13307	0.527612	-1.1843	0.352098	-1.28656
AT1G68945.1	protein_coding		unknown protein; FUNCTIONS IN: molecular_function unknown; INVOLVED IN: biological_process unknown; LOCATED IN: endomembrane system; Has 1 Blast hits to 1 proteins in 1 species: Archae - 0; Bacteria - 0; Metazoa - 0; Fungi - 0; Plants - 1; Viruses - 0; Other Eukaryotes - 0 (source: NCBI BLink).	0.046861	2.13031	0.958037	1.01836	0.526156	-1.24758
AT4G35560.2	protein_coding	DUO1-ACTIVATED WD40 1 (DAW1)	Target promoter of the male germline-specific transcription factor DUO1.	8.68447e-09	2.12977	0.0551045	-1.11112	0.80263	1.01266
AT5G53740.1	protein_coding		unknown protein; FUNCTIONS IN: molecular_function unknown; INVOLVED IN: biological_process unknown; LOCATED IN: chloroplast; EXPRESSED IN: synergid; BEST Arabidopsis thaliana protein match is: unknown protein (TAIR:AT5G53905.1); Has 1807 Blast hits to 1807 proteins in 277 species: Archae - 0; Bacteria - 0; Metazoa - 736; Fungi - 347; Plants - 385; Viruses - 0; Other Eukaryotes - 339 (source: NCBI…	0.0379418	2.12646	0.168294	1.60298	0.0908661	-1.8092
AT1G26799.1	protein_coding		Plant self-incompatibility protein S1 family; FUNCTIONS IN: molecular_function unknown; INVOLVED IN: biological_process unknown; LOCATED IN: endomembrane system; CONTAINS InterPro DOMAIN/s: Plant self-incompatibility S1 (InterPro:IPR010264); BEST Arabidopsis thaliana protein match is: Plant self-incompatibility protein S1 family (TAIR:AT1G26796.1); Has 35333 Blast hits to 34131 proteins in 2444 s…	0.0113838	2.1249	0.00893297	2.19787	0.531847	-1.17398
AT3G06895.1	protein_coding		unknown protein; Has 2 Blast hits to 2 proteins in 1 species: Archae - 0; Bacteria - 0; Metazoa - 0; Fungi - 0; Plants - 2; Viruses - 0; Other Eukaryotes - 0 (source: NCBI BLink).	0.0126556	2.12476	0.06936	1.6651	0.192014	1.42227
AT4G20470.1	protein_coding		unknown protein; Has 1807 Blast hits to 1807 proteins in 277 species: Archae - 0; Bacteria - 0; Metazoa - 736; Fungi - 347; Plants - 385; Viruses - 0; Other Eukaryotes - 339 (source: NCBI BLink).	0.00430961	2.12108	0.249007	-1.29119	0.451726	-1.178
AT3G01313.1	small_nucleolar_rna		snoRNA; snoRNA	0.022543	2.11844	0.0146041	-2.26921	0.347427	-1.32039
AT1G12015.1	small_nucleolar_rna		snoRNA; snoRNA	0.00134189	2.11683	0.191977	-1.27722	0.990061	1.00225
AT5G40430.1	protein_coding	MYB DOMAIN PROTEIN 22 (MYB22)	Encodes a putative transcription factor (MYB22).	0.0433612	2.1148	0.807216	1.08549	0.817339	-1.08073
AT5G27889.1	protein_coding		This gene encodes a small protein and has either evidence of transcription or purifying selection.	0.00229408	2.11273	0.250522	-1.25863	0.618541	-1.10203
AT3G33393.1	protein_coding		unknown protein; BEST Arabidopsis thaliana protein match is: unknown protein (TAIR:AT5G35604.1); Has 17 Blast hits to 17 proteins in 2 species: Archae - 0; Bacteria - 0; Metazoa - 0; Fungi - 0; Plants - 17; Viruses - 0; Other Eukaryotes - 0 (source: NCBI BLink).	0.00749435	2.09824	0.677034	-1.10189	0.940373	1.01751
AT2G23096.1	protein_coding	PROLYL 4-HYDROXYLASE 13 (P4H13)	Encodes a prolyl 4-hydroxylase that modifies the extensin proteins in root hair cells.	0.00327987	2.09756	0.00125611	2.34487	0.0211881	1.70286
AT1G44382.1	pseudogene		pseudogene, similar to putative AP endonuclease/reverse transcriptase, blastp match of 48% identity and 5.3e-35 P-value to GP|21952510|gb|AAM82604.1|AF525305_2|AF525305 putative AP endonuclease/reverse transcriptase {Brassica napus}	0.003498	2.09447	0.289123	-1.2492	0.620677	1.10708
AT2G04480.1	protein_coding		unknown protein; BEST Arabidopsis thaliana protein match is: unknown protein (TAIR:AT5G35870.1); Has 38 Blast hits to 38 proteins in 9 species: Archae - 0; Bacteria - 0; Metazoa - 0; Fungi - 0; Plants - 38; Viruses - 0; Other Eukaryotes - 0 (source: NCBI BLink).	3.90834e-05	2.09228	0.155532	1.18623	0.027969	1.3276
AT2G25510.1	protein_coding		unknown protein; Has 2 Blast hits to 2 proteins in 1 species: Archae - 0; Bacteria - 0; Metazoa - 0; Fungi - 0; Plants - 2; Viruses - 0; Other Eukaryotes - 0 (source: NCBI BLink).	0.000931146	2.09129	0.11143	1.32976	0.571578	1.10079
AT5G35069.1	protein_coding		This gene encodes a small protein and has either evidence of transcription or purifying selection.	0.00108924	2.09125	0.623766	-1.0886	0.909124	-1.01984
AT1G08115.1	small_nuclear_rna		U1A small nuclear RNA	0.0139065	2.09038	0.556872	1.16525	0.271036	1.33979
AT4G28395.1	protein_coding	ANTHER 7 (A7)	related to lipid transfer proteins	0.000186496	2.0901	0.428966	1.11638	0.0595198	1.32529
AT1G47450.1	protein_coding		Protein of unknown function (DUF784); FUNCTIONS IN: molecular_function unknown; INVOLVED IN: biological_process unknown; LOCATED IN: endomembrane system; CONTAINS InterPro DOMAIN/s: Protein of unknown function DUF784, Arabidopsis thaliana (InterPro:IPR008502); BEST Arabidopsis thaliana protein match is: Protein of unknown function (DUF784) (TAIR:AT1G47470.1); Has 47 Blast hits to 47 proteins in 2…	0.000480045	2.08747	0.233873	1.20879	0.360276	-1.15454
AT4G13245.1	small_nucleolar_rna		snoRNA; snoRNA	0.000375921	2.08454	0.142635	-1.25857	0.197328	-1.22123
AT3G23650.1	protein_coding		protein kinase-related; FUNCTIONS IN: molecular_function unknown; INVOLVED IN: biological_process unknown; LOCATED IN: endomembrane system; BEST Arabidopsis thaliana protein match is: Protein kinase superfamily protein (TAIR:AT2G16620.1); Has 413 Blast hits to 413 proteins in 21 species: Archae - 0; Bacteria - 0; Metazoa - 0; Fungi - 0; Plants - 413; Viruses - 0; Other Eukaryotes - 0 (source: NCB…	0.000221962	2.08163	0.275055	-1.16931	0.17178	1.22024
AT1G61226.1	miRNA	MICRORNA846A (MIR846A)	Encodes a microRNA that targets several Jacalin lectin family members. MicroRNAs are regulatory RNAs with a mature length of ~21-nucleotides that are processed from hairpin precursors by Dicer-like enzymes. MicroRNAs can negatively regulate gene expression by attenuating translation or by directing mRNA cleavage. Mature sequence: UUGAAUUGAAGUGCUUGAAUU	0.00932831	2.08089	0.322626	1.27292	0.858859	1.04333
AT5G54610.1	protein_coding	ANKYRIN (ANK)	Induced in response to Salicylic acid. Belongs to the ankyrin repeat protein family.	0.00856775	2.08052	0.0832186	1.54836	0.0926415	1.52592
AT3G50480.1	protein_coding	HOMOLOG OF RPW8 4 (HR4)	Homolog of RPW8	0.0217209	2.07966	0.00567543	2.5562	0.376543	1.28729
AT5G11210.1	protein_coding	GLUTAMATE RECEPTOR 2.5 (GLR2.5)	member of Putative ligand-gated ion channel subunit family	0.0204021	2.07959	0.0181719	2.11634	0.0374138	1.89641
AT4G39110.1	protein_coding		Malectin/receptor-like protein kinase family protein; FUNCTIONS IN: kinase activity; INVOLVED IN: protein amino acid phosphorylation; LOCATED IN: chloroplast; EXPRESSED IN: 10 plant structures; EXPRESSED DURING: L mature pollen stage, M germinated pollen stage, 4 anthesis, C globular stage, petal differentiation and expansion stage; CONTAINS InterPro DOMAIN/s: Protein kinase, ATP binding site (In…	0.0475249	2.07827	0.891421	1.04689	0.782043	1.09747
AT4G08263.1	protein_coding		FUNCTIONS IN: molecular_function unknown; INVOLVED IN: biological_process unknown; BEST Arabidopsis thaliana protein match is: DNA-binding storekeeper protein-related transcriptional regulator (TAIR:AT4G00610.1); Has 52 Blast hits to 52 proteins in 2 species: Archae - 0; Bacteria - 0; Metazoa - 0; Fungi - 0; Plants - 52; Viruses - 0; Other Eukaryotes - 0 (source: NCBI BLink).	6.4338e-05	2.07751	0.714273	1.04508	0.0192366	1.37924
AT1G79680.1	protein_coding	WALL ASSOCIATED KINASE (WAK)-LIKE 10 (WAKL10)	Encodes a twin-domain, kinase-GC signaling molecule that may function in biotic stress responses that is critically dependent on the second messenger cGMP.	0.0193674	2.07749	0.366278	1.28635	0.984191	-1.00543
AT1G63060.1	protein_coding		unknown protein; FUNCTIONS IN: molecular_function unknown; INVOLVED IN: biological_process unknown; LOCATED IN: mitochondrion; EXPRESSED IN: petal, leaf whorl, male gametophyte, flower; EXPRESSED DURING: L mature pollen stage, M germinated pollen stage, 4 anthesis, petal differentiation and expansion stage; BEST Arabidopsis thaliana protein match is: unknown protein (TAIR:AT5G07330.1); Has 42 Bla…	7.1884e-05	2.07466	0.403841	1.10848	0.499185	-1.08643
AT2G43000.1	protein_coding	NAC DOMAIN CONTAINING PROTEIN 42 (NAC042)	Encodes a NAC transcription factor induced by hydrogen peroxide (H2O2. Involved in senescence. Over expression of the gene strongly delays senescence and enhances tolerance to various abiotic stresses.	0.0152333	2.07334	0.417356	1.23871	0.904505	-1.03168
AT5G51470.1	protein_coding		Auxin-responsive GH3 family protein; CONTAINS InterPro DOMAIN/s: GH3 auxin-responsive promoter (InterPro:IPR004993); BEST Arabidopsis thaliana protein match is: Auxin-responsive GH3 family protein (TAIR:AT1G23160.1); Has 1306 Blast hits to 1254 proteins in 211 species: Archae - 0; Bacteria - 361; Metazoa - 54; Fungi - 2; Plants - 673; Viruses - 0; Other Eukaryotes - 216 (source: NCBI BLink).	1.38157e-06	2.07291	0.963841	1.00361	0.000291541	-1.49808
AT3G10900.1	protein_coding		Glycosyl hydrolase superfamily protein; FUNCTIONS IN: cation binding, hydrolase activity, hydrolyzing O-glycosyl compounds, catalytic activity; INVOLVED IN: carbohydrate metabolic process; LOCATED IN: endomembrane system; CONTAINS InterPro DOMAIN/s: Glycoside hydrolase, catalytic core (InterPro:IPR017853), Glycoside hydrolase, family 5 (InterPro:IPR001547), Glycoside hydrolase, subgroup, catalyti…	2.48842e-07	2.07101	0.0252536	1.18423	0.171736	-1.10025
AT1G40103.1	transposable_element_gene		transposable element gene; pseudogene, hypothetical protein, similar to hypothetical proteins from (Arabidopsis thaliana)	0.0168275	2.07028	0.889924	1.0373	0.101647	-1.58687
AT2G20800.1	protein_coding	NAD(P)H DEHYDROGENASE B4 (NDB4)	NAD(P)H dehydrogenase B4 (NDB4); FUNCTIONS IN: NADH dehydrogenase activity; INVOLVED IN: oxidation reduction; LOCATED IN: extrinsic to mitochondrial inner membrane, mitochondrion, plastid; EXPRESSED IN: 7 plant structures; CONTAINS InterPro DOMAIN/s: Pyridine nucleotide-disulphide oxidoreductase, class-II (InterPro:IPR000103), FAD-dependent pyridine nucleotide-disulphide oxidoreductase (InterPro:…	0.00327895	2.06877	1.25691e-05	4.26928	0.250066	-1.26638
AT2G35580.1	protein_coding		Serine protease inhibitor (SERPIN) family protein; FUNCTIONS IN: serine-type endopeptidase inhibitor activity; INVOLVED IN: biological_process unknown; LOCATED IN: cellular_component unknown; CONTAINS InterPro DOMAIN/s: Protease inhibitor I4, serpin, plant (InterPro:IPR015554), Protease inhibitor I4, serpin (InterPro:IPR000215); BEST Arabidopsis thaliana protein match is: Serine protease inhibito…	0.00744575	2.06743	0.00743224	2.0679	0.647094	-1.11014
AT1G43610.1	protein_coding		Haloacid dehalogenase-like hydrolase (HAD) superfamily protein; FUNCTIONS IN: phosphoprotein phosphatase activity; INVOLVED IN: biological_process unknown; LOCATED IN: nucleus; CONTAINS InterPro DOMAIN/s: FCP1-like phosphatase, phosphatase domain (InterPro:IPR011947), NLI interacting factor (InterPro:IPR004274); BEST Arabidopsis thaliana protein match is: Haloacid dehalogenase-like hydrolase (HAD…	0.00541716	2.06541	0.892	1.02963	0.785899	-1.06025
AT2G07683.1	transposable_element_gene		transposable element gene; copia-like retrotransposon family, has a 2.2e-110 P-value blast match to GB:AAA57005 Hopscotch polyprotein (Ty1_Copia-element) (Zea mays)	0.0355323	2.06497	0.562406	1.1982	0.309228	1.38091
AT1G74080.1	protein_coding	MYB DOMAIN PROTEIN 122 (MYB122)	Encodes a putative transcription factor, member of the R2R3 factor gene family (MYB122).	2.54952e-05	2.06214	0.361604	1.10482	0.980758	-1.00259
AT5G56410.1	protein_coding		Protein with RNI-like/FBD-like domains; CONTAINS InterPro DOMAIN/s: FBD (InterPro:IPR013596), F-box domain, Skp2-like (InterPro:IPR022364), FBD-like (InterPro:IPR006566), Leucine-rich repeat 2 (InterPro:IPR013101); BEST Arabidopsis thaliana protein match is: Protein with RNI-like/FBD-like domains (TAIR:AT5G62970.1); Has 1807 Blast hits to 1807 proteins in 277 species: Archae - 0; Bacteria - 0; Me…	0.00294146	2.06141	0.6075	1.10588	0.472072	1.15229
AT1G10417.1	protein_coding		Encodes protein with unknown function whose expression is repressed by inoculation with Agrobacterium tumerifaciens.	0.00463257	2.06002	0.46877	1.16555	0.920182	1.02115
AT5G31685.1	transposable_element_gene		transposable element gene; similar to unknown protein [Arabidopsis thaliana] (TAIR:AT3G31540.1); similar to hypothetical protein 27.t00126 [Brassica oleracea] (GB:ABD65062.1)	0.0248118	2.05808	0.46438	1.23447	0.625423	-1.14977
AT4G26460.1	protein_coding		S-adenosyl-L-methionine-dependent methyltransferases superfamily protein; FUNCTIONS IN: methyltransferase activity; INVOLVED IN: biological_process unknown; LOCATED IN: cellular_component unknown; EXPRESSED IN: sperm cell; CONTAINS InterPro DOMAIN/s: SAM dependent carboxyl methyltransferase (InterPro:IPR005299); BEST Arabidopsis thaliana protein match is: S-adenosyl-L-methionine-dependent methylt…	1.10104e-05	2.05682	0.00141119	1.49639	0.0027974	1.44028
AT5G49015.1	protein_coding		Expressed protein; Has 35333 Blast hits to 34131 proteins in 2444 species: Archae - 798; Bacteria - 22429; Metazoa - 974; Fungi - 991; Plants - 531; Viruses - 0; Other Eukaryotes - 9610 (source: NCBI BLink).	0.0087137	2.05622	0.0154231	-1.91262	0.476945	1.18147
AT4G08598.1	transposable_element_gene		transposable element gene; CACTA-like transposase family (Ptta/En/Spm), has a 1.0e-24 P-value blast match to At5g29026.1/8-244 CACTA-like transposase family (Ptta/En/Spm) (CACTA-element) (Arabidopsis thaliana)	0.000296391	2.05592	0.0197006	-1.45966	0.710851	-1.05419
AT3G01830.1	protein_coding		Calcium-binding EF-hand family protein; FUNCTIONS IN: calcium ion binding; INVOLVED IN: biological_process unknown; LOCATED IN: cellular_component unknown; EXPRESSED IN: 18 plant structures; EXPRESSED DURING: 9 growth stages; CONTAINS InterPro DOMAIN/s: EF-Hand 1, calcium-binding site (InterPro:IPR018247), EF-HAND 2 (InterPro:IPR018249), EF-hand-like domain (InterPro:IPR011992), Calcium-binding E…	0.0138228	2.05044	0.637242	1.12644	0.070784	-1.63408
AT2G10090.1	transposable_element_gene		transposable element gene; similar to unknown protein [Arabidopsis thaliana] (TAIR:AT2G04460.1); similar to pol polyprotein [Citrus x paradisi] (GB:AAK70407.1)	0.00259541	2.04704	0.983507	1.00392	0.527795	1.12818
AT1G51020.1	protein_coding		unknown protein; BEST Arabidopsis thaliana protein match is: unknown protein (TAIR:AT1G51010.1).	2.62655e-05	2.04557	0.13487	-1.18253	0.970223	-1.00398
AT5G01280.1	protein_coding		BEST Arabidopsis thaliana protein match is: proline-rich family protein (TAIR:AT3G09000.1); Has 1807 Blast hits to 1807 proteins in 277 species: Archae - 0; Bacteria - 0; Metazoa - 736; Fungi - 347; Plants - 385; Viruses - 0; Other Eukaryotes - 339 (source: NCBI BLink).	0.000290463	2.0455	0.741289	1.04762	0.104751	-1.27495
AT5G24180.1	protein_coding		Lipase class 3-related protein; FUNCTIONS IN: triglyceride lipase activity; INVOLVED IN: lipid metabolic process; LOCATED IN: cellular_component unknown; CONTAINS InterPro DOMAIN/s: Lipase, class 3 (InterPro:IPR002921); BEST Arabidopsis thaliana protein match is: Lipase class 3-related protein (TAIR:AT5G24220.1); Has 1807 Blast hits to 1807 proteins in 277 species: Archae - 0; Bacteria - 0; Metaz…	5.67905e-05	2.04445	0.278731	-1.13762	0.0826317	1.24117
AT1G12013.1	small_nucleolar_rna	SMALL NUCLEOLAR RNA111 (SNOR111)	Encodes a H/ACA-box snoRNA (snoR111). Gb: AJ505682	0.00293607	2.04436	0.231531	-1.26899	0.390348	-1.18319
AT4G23950.2	protein_coding		Galactose-binding protein; FUNCTIONS IN: molecular_function unknown; INVOLVED IN: biological_process unknown; EXPRESSED IN: 24 plant structures; EXPRESSED DURING: 15 growth stages; CONTAINS InterPro DOMAIN/s: Sad1/UNC-like, C-terminal (InterPro:IPR012919), Galactose-binding domain-like (InterPro:IPR008979); BEST Arabidopsis thaliana protein match is: Galactose-binding protein (TAIR:AT1G22882.1).	0.00182157	2.04374	0.771332	1.05358	0.890593	1.02497
AT5G35900.1	protein_coding	LOB DOMAIN-CONTAINING PROTEIN 35 (LBD35)	LOB domain-containing protein 35 (LBD35); INVOLVED IN: biological_process unknown; LOCATED IN: endomembrane system; CONTAINS InterPro DOMAIN/s: Lateral organ boundaries, LOB (InterPro:IPR004883); BEST Arabidopsis thaliana protein match is: LOB domain-containing protein 32 (TAIR:AT4G22700.1); Has 1807 Blast hits to 1807 proteins in 277 species: Archae - 0; Bacteria - 0; Metazoa - 736; Fungi - 347;…	1.59179e-05	2.04028	0.817989	1.02337	0.0406401	1.25521
AT2G16016.1	protein_coding		unknown protein; LOCATED IN: endomembrane system; Has 30201 Blast hits to 17322 proteins in 780 species: Archae - 12; Bacteria - 1396; Metazoa - 17338; Fungi - 3422; Plants - 5037; Viruses - 0; Other Eukaryotes - 2996 (source: NCBI BLink).	0.0390324	2.04024	0.480726	-1.24885	0.679496	1.13792
AT5G63070.1	protein_coding		Ribosomal protein S19 family protein; FUNCTIONS IN: structural constituent of ribosome, RNA binding; INVOLVED IN: translation; LOCATED IN: cytosolic small ribosomal subunit, ribosome; EXPRESSED IN: leaf whorl, flower; EXPRESSED DURING: 4 anthesis; CONTAINS InterPro DOMAIN/s: Ribosomal protein S15, eukaryotic/archaeal (InterPro:IPR005713), Ribosomal protein S19/S15 (InterPro:IPR002222), Ribosomal …	2.49223e-05	2.03941	0.0432343	-1.26481	0.392431	1.09588
AT5G60800.2	protein_coding		Heavy metal transport/detoxification superfamily protein ; FUNCTIONS IN: metal ion binding; INVOLVED IN: metal ion transport; EXPRESSED IN: 21 plant structures; EXPRESSED DURING: 12 growth stages; CONTAINS InterPro DOMAIN/s: Heavy metal transport/detoxification protein (InterPro:IPR006121); BEST Arabidopsis thaliana protein match is: Heavy metal transport/detoxification superfamily protein (TAIR:…	0.000278871	2.03893	0.019448	-1.45065	0.102372	-1.2744
AT5G37910.1	protein_coding		Protein with RING/U-box and TRAF-like domains; FUNCTIONS IN: ubiquitin-protein ligase activity, zinc ion binding; INVOLVED IN: multicellular organismal development, ubiquitin-dependent protein catabolic process, protein ubiquitination; LOCATED IN: nucleus; EXPRESSED IN: synergid; CONTAINS InterPro DOMAIN/s: TRAF-like (InterPro:IPR008974), Seven-in-absentia protein, TRAF-like domain (InterPro:IPR0…	8.10335e-07	2.03882	0.822459	-1.01666	0.442604	-1.05893
AT2G20723.1	small_nucleolar_rna		snoRNA; snoRNA	0.0257761	2.03548	0.0130221	-2.26176	0.0671047	-1.75146
AT4G12920.1	protein_coding	UNDEAD (UND)	Eukaryotic aspartyl protease family protein; FUNCTIONS IN: aspartic-type endopeptidase activity; INVOLVED IN: proteolysis; LOCATED IN: endomembrane system; EXPRESSED IN: leaf whorl, sepal, flower; EXPRESSED DURING: petal differentiation and expansion stage; CONTAINS InterPro DOMAIN/s: Peptidase aspartic (InterPro:IPR021109), Peptidase aspartic, catalytic (InterPro:IPR009007), Peptidase A1 (InterP…	0.00163899	2.03377	0.513075	1.12282	0.479712	-1.13359
AT1G38221.1	transposable_element_gene		transposable element gene; gypsy-like retrotransposon family (Athila), has a 8.2e-114 P-value blast match to GB:CAA57397 Athila ORF 1 (Arabidopsis thaliana)	0.00406039	2.03121	0.762853	-1.06251	0.024999	1.66244
AT2G35980.1	protein_coding	YELLOW-LEAF-SPECIFIC GENE 9 (YLS9)	Encodes a protein whose sequence is similar to tobacco hairpin-induced gene (HIN1) and Arabidopsis non-race specific disease resistance gene (NDR1). Expression of this gene is induced by cucumber mosaic virus, spermine and during senescence. The gene product is localized to the chloroplast.	0.0451357	2.0261	0.46605	1.26615	0.240189	-1.47408
AT3G19500.1	protein_coding		basic helix-loop-helix (bHLH) DNA-binding superfamily protein; FUNCTIONS IN: sequence-specific DNA binding transcription factor activity; INVOLVED IN: regulation of transcription; LOCATED IN: nucleus; EXPRESSED IN: shoot apex, embryo, root, pedicel; EXPRESSED DURING: 4 anthesis, C globular stage; CONTAINS InterPro DOMAIN/s: Helix-loop-helix DNA-binding domain (InterPro:IPR001092), Helix-loop-heli…	0.00465047	2.02507	0.484462	1.15523	0.92276	1.01998
AT4G20800.1	protein_coding		FAD-binding Berberine family protein; FUNCTIONS IN: oxidoreductase activity, FAD binding, catalytic activity; LOCATED IN: endomembrane system; EXPRESSED IN: embryo, synergid; EXPRESSED DURING: C globular stage; CONTAINS InterPro DOMAIN/s: FAD-binding, type 2 (InterPro:IPR016166), Berberine/berberine-like (InterPro:IPR012951), FAD linked oxidase, N-terminal (InterPro:IPR006094); BEST Arabidopsis t…	0.0314191	2.02486	0.163308	1.53364	0.520118	1.20947
AT3G61280.1	protein_coding		CONTAINS InterPro DOMAIN/s: Lipopolysaccharide-modifying protein (InterPro:IPR006598), Protein of unknown function DUF821, CAP10-like (InterPro:IPR008539); BEST Arabidopsis thaliana protein match is: Arabidopsis thaliana protein of unknown function (DUF821) (TAIR:AT3G61290.1); Has 683 Blast hits to 672 proteins in 134 species: Archae - 0; Bacteria - 47; Metazoa - 230; Fungi - 121; Plants - 246; V…	0.000932713	2.02483	0.000223334	2.33353	0.0125829	1.59826
AT1G34170.3	protein_coding	AUXIN RESPONSE FACTOR 13 (ARF13)	AUXIN RESPONSE FACTOR 13 (ARF13); FUNCTIONS IN: sequence-specific DNA binding transcription factor activity; INVOLVED IN: regulation of transcription; LOCATED IN: nucleus; CONTAINS InterPro DOMAIN/s: Aux/IAA-ARF-dimerisation (InterPro:IPR011525), Transcriptional factor B3 (InterPro:IPR003340), Auxin response factor (InterPro:IPR010525), AUX/IAA protein (InterPro:IPR003311); BEST Arabidopsis thali…	0.000766671	2.0223	0.692036	1.06426	0.0857293	-1.33518
AT5G59613.2	protein_coding		unknown protein; FUNCTIONS IN: molecular_function unknown; INVOLVED IN: biological_process unknown; LOCATED IN: mitochondrial respiratory chain complex III; BEST Arabidopsis thaliana protein match is: unknown protein (TAIR:AT3G46430.1).	0.000404188	2.02103	0.993693	1.00114	0.355866	1.14533
AT2G13750.1	transposable_element_gene		transposable element gene; CACTA-like transposase family (Ptta/En/Spm), has a 2.5e-17 P-value blast match to At5g29026.1/8-244 CACTA-like transposase family (Ptta/En/Spm) (CACTA-element) (Arabidopsis thaliana)	0.00380507	2.01337	0.851009	-1.03753	0.310891	-1.22572
AT3G27865.1	small_nucleolar_rna		snoRNA; snoRNA	0.0289113	2.01114	0.116075	-1.60734	0.123638	-1.5902
AT1G19670.1	protein_coding	CHLOROPHYLLASE 1 (CLH1)	Chlorophyllase is the first enzyme involved in chlorophyll degradation. It catalyzes the hydrolysis of the ester bond to yield chlorophyllide and phytol. AtCLH1 lacks a typical signal sequence for the chloroplast. Its expression is induced rapidly by methyljasmonate, a known promoter of senescence and chlorophyll degradation.	0.00165807	2.00774	0.0202626	1.57923	0.0522016	-1.44317
AT5G21110.1	protein_coding		unknown protein; Has 2 Blast hits to 2 proteins in 1 species: Archae - 0; Bacteria - 0; Metazoa - 0; Fungi - 0; Plants - 2; Viruses - 0; Other Eukaryotes - 0 (source: NCBI BLink).	0.0102337	2.00357	0.023261	-1.8071	0.866722	1.03935
AT2G05720.1	protein_coding		Transducin/WD40 repeat-like superfamily protein; CONTAINS InterPro DOMAIN/s: WD40 repeat 2 (InterPro:IPR019782), WD40 repeat, conserved site (InterPro:IPR019775), WD40 repeat (InterPro:IPR001680), G-protein beta WD-40 repeat, region (InterPro:IPR020472), WD40 repeat-like-containing domain (InterPro:IPR011046), WD40-repeat-containing domain (InterPro:IPR017986), WD40/YVTN repeat-like-containing do…	0.0120141	2.0032	0.345634	1.25603	0.495729	-1.17703
AT2G04440.1	protein_coding		MutT/nudix family protein; FUNCTIONS IN: hydrolase activity, catalytic activity; INVOLVED IN: metabolic process; LOCATED IN: cellular_component unknown; CONTAINS InterPro DOMAIN/s: NUDIX hydrolase domain-like (InterPro:IPR015797), Nudix hydrolase 6-like (InterPro:IPR003293); BEST Arabidopsis thaliana protein match is: nudix hydrolase homolog 5 (TAIR:AT2G04430.1); Has 358 Blast hits to 334 protein…	0.0137142	2.00031	0.0486688	1.68983	0.019911	1.90401
AT2G17600.1	protein_coding		Cysteine/Histidine-rich C1 domain family protein; CONTAINS InterPro DOMAIN/s: DC1 (InterPro:IPR004146), C1-like (InterPro:IPR011424); BEST Arabidopsis thaliana protein match is: Cysteine/Histidine-rich C1 domain family protein (TAIR:AT2G17590.1); Has 1546 Blast hits to 615 proteins in 31 species: Archae - 0; Bacteria - 0; Metazoa - 9; Fungi - 0; Plants - 1525; Viruses - 0; Other Eukaryotes - 12 (…	0.00750401	1.99775	0.437182	-1.18623	0.133255	1.40974
AT1G75470.1	protein_coding	PURINE PERMEASE 15 (PUP15)	Member of a family of proteins related to PUP1, a purine transporter. May be involved in the transport of purine and purine derivatives such as cytokinins, across the plasma membrane.	0.000317514	1.99694	0.829774	-1.03	0.116404	1.25708
AT5G58910.1	protein_coding	LACCASE 16 (LAC16)	putative laccase, a member of laccase family of genes (17 members in Arabidopsis).	0.00169573	1.99648	0.477505	1.13128	0.893797	1.02318
AT5G66562.1	small_nucleolar_rna		snoRNA; snoRNA	0.0020328	1.99513	0.0294907	-1.53743	0.505657	-1.12566
AT2G45070.4	protein_coding	SUPPRESSORS OF SECRETION-DEFECTIVE 61 BETA (SEC61 BETA)	Sec61 Beta Subunit	5.21933e-06	1.99084	3.67466e-05	1.74712	0.000591202	1.49193
AT3G45638.2	other_rna		Unknown gene	0.00125313	1.9877	0.991003	1.00184	0.940924	-1.01218
AT2G43138.1	small_nucleolar_rna		snoRNA; snoRNA	0.00013459	1.9863	0.0773574	-1.26342	0.940677	1.00918
AT1G64650.2	protein_coding		Major facilitator superfamily protein; LOCATED IN: plasma membrane; EXPRESSED IN: 23 plant structures; EXPRESSED DURING: 13 growth stages; CONTAINS InterPro DOMAIN/s: Protein of unknown function DUF791 (InterPro:IPR008509), Major facilitator superfamily, general substrate transporter (InterPro:IPR016196); BEST Arabidopsis thaliana protein match is: Major facilitator superfamily protein (TAIR:AT4G…	0.00303004	1.98099	0.153957	-1.31874	0.166308	-1.30716
AT2G43930.1	protein_coding		Protein kinase superfamily protein; FUNCTIONS IN: amino acid transmembrane transporter activity, protein kinase activity, ATP binding; INVOLVED IN: amino acid transport, protein amino acid phosphorylation, transmembrane transport; LOCATED IN: membrane; CONTAINS InterPro DOMAIN/s: Protein kinase, catalytic domain (InterPro:IPR000719), Amino acid/polyamine transporter I (InterPro:IPR002293), Serine…	8.64991e-08	1.97931	0.847945	-1.01091	0.345373	1.05602
AT1G29680.1	protein_coding		Protein of unknown function (DUF1264); CONTAINS InterPro DOMAIN/s: Protein of unknown function DUF1264 (InterPro:IPR010686); BEST Arabidopsis thaliana protein match is: Protein of unknown function (DUF1264) (TAIR:AT5G45690.1); Has 286 Blast hits to 286 proteins in 122 species: Archae - 0; Bacteria - 120; Metazoa - 0; Fungi - 64; Plants - 100; Viruses - 0; Other Eukaryotes - 2 (source: NCBI BLink).	0.00179785	1.97439	0.110463	1.33498	0.0572935	1.42376
AT1G10710.1	protein_coding	POOR HOMOLOGOUS SYNAPSIS 1 (PHS1)	Computational predictions suggested the presence of a small cysteine-rich protein beginning in intron 9 (Silverstein 2007), but subsequent analysis revealed that this region contains a tenth exon for the At1g10710 gene. PHS1 regulates recombination and pairing of homologous chromosomes during meiotic prophase by controlling transport of RAD50 from cytoplasm to the nucleus.	1.27603e-05	1.9734	0.249794	1.11723	0.795487	-1.02452
AT2G10975.1	protein_coding		unknown protein; Has 30201 Blast hits to 17322 proteins in 780 species: Archae - 12; Bacteria - 1396; Metazoa - 17338; Fungi - 3422; Plants - 5037; Viruses - 0; Other Eukaryotes - 2996 (source: NCBI BLink).	0.00733855	1.97257	0.0774523	1.4969	0.183033	1.34225
AT2G09838.1	protein_coding		unknown protein; LOCATED IN: mitochondrion; Has 30201 Blast hits to 17322 proteins in 780 species: Archae - 12; Bacteria - 1396; Metazoa - 17338; Fungi - 3422; Plants - 5037; Viruses - 0; Other Eukaryotes - 2996 (source: NCBI BLink).	0.00228522	1.97228	0.0624843	-1.42858	0.327485	1.19285
AT5G27980.1	protein_coding		Seed maturation protein; CONTAINS InterPro DOMAIN/s: Seed maturation protein (InterPro:IPR007011); BEST Arabidopsis thaliana protein match is: Seed maturation protein (TAIR:AT3G22490.1); Has 1807 Blast hits to 1807 proteins in 277 species: Archae - 0; Bacteria - 0; Metazoa - 736; Fungi - 347; Plants - 385; Viruses - 0; Other Eukaryotes - 339 (source: NCBI BLink).	0.0126435	1.96998	0.0999169	-1.50603	0.94992	-1.01475
AT3G59590.1	protein_coding		jacalin lectin family protein; CONTAINS InterPro DOMAIN/s: F-box associated domain, type 1 (InterPro:IPR006527), Mannose-binding lectin (InterPro:IPR001229), F-box associated interaction domain (InterPro:IPR017451); BEST Arabidopsis thaliana protein match is: F-box family protein / jacalin lectin family protein (TAIR:AT3G59610.1); Has 1611 Blast hits to 1208 proteins in 34 species: Archae - 0; Ba…	0.00329017	1.96917	0.0704186	1.43813	0.586762	-1.1069
AT1G22580.1	transposable_element_gene		transposable element gene; pseudogene, similar to putative AP endonuclease/reverse transcriptase, blastp match of 32% identity and 1.1e-13 P-value to GP|21952510|gb|AAM82604.1|AF525305_2|AF525305 putative AP endonuclease/reverse transcriptase {Brassica napus}	0.00127613	1.96652	0.203506	1.23752	0.123	1.30122
AT1G50160.1	protein_coding		BEST Arabidopsis thaliana protein match is: Polynucleotidyl transferase, ribonuclease H-like superfamily protein (TAIR:AT2G04420.1); Has 34 Blast hits to 34 proteins in 2 species: Archae - 0; Bacteria - 0; Metazoa - 0; Fungi - 0; Plants - 34; Viruses - 0; Other Eukaryotes - 0 (source: NCBI BLink).	0.00275233	1.96589	0.679086	1.07769	0.0248393	1.5797
AT2G07678.1	protein_coding		unknown protein; BEST Arabidopsis thaliana protein match is: unknown protein (TAIR:ATMG00920.1); Has 13 Blast hits to 13 proteins in 2 species: Archae - 0; Bacteria - 0; Metazoa - 0; Fungi - 0; Plants - 13; Viruses - 0; Other Eukaryotes - 0 (source: NCBI BLink).	0.0071098	1.96318	0.99123	1.0023	0.41497	-1.18922
AT3G22235.1	protein_coding		BEST Arabidopsis thaliana protein match is: pathogen and circadian controlled 1 (TAIR:AT3G22231.1); Has 122 Blast hits to 122 proteins in 11 species: Archae - 0; Bacteria - 0; Metazoa - 0; Fungi - 0; Plants - 122; Viruses - 0; Other Eukaryotes - 0 (source: NCBI BLink).	0.00515426	1.96215	0.0805345	1.45183	0.731672	1.07052
AT1G27640.1	protein_coding		Putative role in leaf development. Comparison of SALK_123839C to Columbia under normal growth conditions resulted in a trend toward increased leaf length in the mutant (P=0.13; median 22 for mutant,17 for Columbia) (Ann Stapleton and Delita Pardue, 2009, personal communication).	0.00148451	1.95775	0.910061	1.01866	0.292239	1.19354
AT2G14405.1	pseudogene		pseudogene, hypothetical protein	0.00212054	1.9569	0.880623	1.0262	0.0527482	1.44071
AT2G26450.1	protein_coding		Plant invertase/pectin methylesterase inhibitor superfamily; FUNCTIONS IN: enzyme inhibitor activity, pectinesterase activity; INVOLVED IN: cell wall modification; LOCATED IN: cell wall, plant-type cell wall; EXPRESSED IN: 9 plant structures; EXPRESSED DURING: L mature pollen stage, M germinated pollen stage, 4 anthesis, C globular stage, petal differentiation and expansion stage; CONTAINS InterP…	0.00458291	1.95525	0.421466	1.17104	0.997719	1.00055
AT1G26400.1	protein_coding		FAD-binding Berberine family protein; FUNCTIONS IN: electron carrier activity, oxidoreductase activity, FAD binding, catalytic activity; LOCATED IN: endomembrane system; CONTAINS InterPro DOMAIN/s: FAD-binding, type 2 (InterPro:IPR016166), Berberine/berberine-like (InterPro:IPR012951), FAD linked oxidase, N-terminal (InterPro:IPR006094); BEST Arabidopsis thaliana protein match is: FAD-binding Ber…	0.0141912	1.95429	0.421343	1.21206	0.127984	1.46086
AT5G51030.1	protein_coding		NAD(P)-binding Rossmann-fold superfamily protein; FUNCTIONS IN: oxidoreductase activity, binding, catalytic activity; INVOLVED IN: oxidation reduction, metabolic process; LOCATED IN: cellular_component unknown; EXPRESSED IN: 9 plant structures; EXPRESSED DURING: L mature pollen stage, M germinated pollen stage, 4 anthesis, petal differentiation and expansion stage; CONTAINS InterPro DOMAIN/s: NAD…	0.00630875	1.95392	0.23806	1.28193	0.871125	1.03361
AT2G31620.1	protein_coding		Receptor-like protein kinase-related family protein; FUNCTIONS IN: molecular_function unknown; INVOLVED IN: biological_process unknown; LOCATED IN: endomembrane system; CONTAINS InterPro DOMAIN/s: Protein of unknown function DUF26 (InterPro:IPR002902); BEST Arabidopsis thaliana protein match is: Receptor-like protein kinase-related family protein (TAIR:AT3G21960.2); Has 1454 Blast hits to 1413 pr…	9.67511e-05	1.95126	0.799657	-1.02967	0.222804	-1.1564
AT5G32410.2	transposable_element_gene		transposable element gene; similar to unknown protein [Arabidopsis thaliana] (TAIR:AT2G07710.1)	0.0109263	1.95013	0.506051	-1.1621	0.919266	-1.02292
AT1G03746.1	small_nucleolar_rna		snoRNA; snoRNA	0.0302717	1.9491	0.000865218	-3.36989	0.00389934	-2.65615
AT5G35926.1	protein_coding		Protein with RNI-like/FBD-like domains; CONTAINS InterPro DOMAIN/s: FBD-like (InterPro:IPR006566), Leucine-rich repeat 2 (InterPro:IPR013101); BEST Arabidopsis thaliana protein match is: F-box/RNI-like superfamily protein (TAIR:AT5G41840.1); Has 486 Blast hits to 470 proteins in 6 species: Archae - 0; Bacteria - 2; Metazoa - 0; Fungi - 0; Plants - 484; Viruses - 0; Other Eukaryotes - 0 (source: N…	2.96577e-05	1.94905	0.949704	-1.00636	0.000785849	1.56834
AT3G25850.1	protein_coding		Cysteine/Histidine-rich C1 domain family protein; CONTAINS InterPro DOMAIN/s: C1-like (InterPro:IPR011424); BEST Arabidopsis thaliana protein match is: Cysteine/Histidine-rich C1 domain family protein (TAIR:AT5G45730.1); Has 931 Blast hits to 522 proteins in 20 species: Archae - 0; Bacteria - 0; Metazoa - 8; Fungi - 0; Plants - 919; Viruses - 0; Other Eukaryotes - 4 (source: NCBI BLink).	0.012373	1.94896	0.598964	1.12861	0.424991	1.20336
AT3G44920.1	protein_coding	CATION/H+ EXCHANGER 11 (CHX11)	member of Putative Na+/H+ antiporter family	0.00064286	1.94731	0.961586	-1.007	0.0216017	1.46044
AT3G28820.1	protein_coding		Protein of unknown function (DUF1216); FUNCTIONS IN: molecular_function unknown; INVOLVED IN: biological_process unknown; LOCATED IN: endomembrane system; CONTAINS InterPro DOMAIN/s: Protein of unknown function DUF1216 (InterPro:IPR009605); BEST Arabidopsis thaliana protein match is: Protein of unknown function (DUF1216) (TAIR:AT3G28810.1); Has 16797 Blast hits to 5994 proteins in 897 species: Ar…	0.00829976	1.9459	0.200587	1.32622	0.380734	1.20848
AT5G40620.1	protein_coding		unknown protein; Has 1807 Blast hits to 1807 proteins in 277 species: Archae - 0; Bacteria - 0; Metazoa - 736; Fungi - 347; Plants - 385; Viruses - 0; Other Eukaryotes - 339 (source: NCBI BLink).	0.00531672	1.94476	0.613014	1.10519	0.623264	1.10197
AT3G02000.1	protein_coding	(ROXY1)	Roxy1 encodes a glutaredoxin belonging to a subgroup specific to higher plants. It is required for proper petal initiation and organogenesis. It is likely to function in the temporal and spatial expression regulation of AGAMOUS in the first and second whorl. It's function is dependent on the Cysteine 49 residue and its nuclear localization. ROXY1 interacts in vitro and in vivo with members of the…	0.00758745	1.94399	0.504394	1.15107	0.622015	-1.10893
AT2G33006.1	protein_coding		unknown protein; LOCATED IN: endomembrane system; Has 30201 Blast hits to 17322 proteins in 780 species: Archae - 12; Bacteria - 1396; Metazoa - 17338; Fungi - 3422; Plants - 5037; Viruses - 0; Other Eukaryotes - 2996 (source: NCBI BLink).	0.0158665	1.94031	0.927421	1.02193	0.102012	1.51477
AT3G23715.1	protein_coding	SCR-LIKE 13 (SCRL13)	Encodes a member of a family of small, secreted, cysteine rich proteins with sequence similarity to SCR (S locus cysteine-rich protein).	0.0051326	1.93711	0.831761	-1.04218	0.0898526	1.42358
AT2G01920.1	protein_coding		ENTH/VHS/GAT family protein; FUNCTIONS IN: phospholipid binding, binding; INVOLVED IN: biological_process unknown; LOCATED IN: cellular_component unknown; EXPRESSED IN: sperm cell, male gametophyte, pollen tube; EXPRESSED DURING: L mature pollen stage, M germinated pollen stage; CONTAINS InterPro DOMAIN/s: Epsin-like, N-terminal (InterPro:IPR013809), ANTH (InterPro:IPR011417), ENTH/VHS (InterPro:…	0.00197117	1.93679	0.898426	1.02164	0.960284	-1.00838
AT5G28720.1	protein_coding		unknown protein; Has 4 Blast hits to 4 proteins in 2 species: Archae - 0; Bacteria - 0; Metazoa - 0; Fungi - 0; Plants - 4; Viruses - 0; Other Eukaryotes - 0 (source: NCBI BLink).	0.0169064	1.93654	0.433942	-1.2103	0.800425	1.06276
AT3G08750.1	protein_coding		F-box and associated interaction domains-containing protein; FUNCTIONS IN: molecular_function unknown; INVOLVED IN: biological_process unknown; LOCATED IN: endomembrane system; EXPRESSED IN: flower; EXPRESSED DURING: petal differentiation and expansion stage; CONTAINS InterPro DOMAIN/s: F-box domain, cyclin-like (InterPro:IPR001810), F-box domain, Skp2-like (InterPro:IPR022364), F-box associated …	0.0078199	1.93404	0.843875	-1.04185	0.931346	-1.01808
AT2G05350.1	protein_coding		unknown protein; Has 22 Blast hits to 16 proteins in 5 species: Archae - 0; Bacteria - 0; Metazoa - 0; Fungi - 0; Plants - 22; Viruses - 0; Other Eukaryotes - 0 (source: NCBI BLink).	0.00625283	1.9334	0.070261	1.48016	0.0290404	1.63369
AT1G19960.1	protein_coding		BEST Arabidopsis thaliana protein match is: transmembrane receptors (TAIR:AT2G32140.1); Has 41 Blast hits to 41 proteins in 17 species: Archae - 0; Bacteria - 2; Metazoa - 23; Fungi - 0; Plants - 11; Viruses - 0; Other Eukaryotes - 5 (source: NCBI BLink).	0.00107819	1.93313	0.000964637	1.95273	0.0258245	1.47178
AT2G31141.1	protein_coding		unknown protein; Has 30201 Blast hits to 17322 proteins in 780 species: Archae - 12; Bacteria - 1396; Metazoa - 17338; Fungi - 3422; Plants - 5037; Viruses - 0; Other Eukaryotes - 2996 (source: NCBI BLink).	0.012694	1.93074	0.165657	1.38913	0.528321	1.15503
AT2G07747.1	pseudogene		pseudogene, maturase (MATR), identical to maturase (Arabidopsis thaliana) GP:6851020; blastp match of 92% identity and 1.9e-70 P-value to GP|6513801|gb|AAF14776.1|AF197784_1|AF197784 maturase {Pachysandra procumbens}	0.00709177	1.92947	0.451341	1.16833	0.185956	1.32455
AT3G10430.1	protein_coding		F-box and associated interaction domains-containing protein; CONTAINS InterPro DOMAIN/s: F-box domain, cyclin-like (InterPro:IPR001810), F-box domain, Skp2-like (InterPro:IPR022364), F-box associated domain, type 1 (InterPro:IPR006527), F-box associated interaction domain (InterPro:IPR017451); BEST Arabidopsis thaliana protein match is: F-box and associated interaction domains-containing protein …	0.000363621	1.92946	0.0379316	-1.35802	0.129176	1.23723
AT3G13525.1	small_nucleolar_rna		snoRNA; snoRNA	0.000987751	1.92859	0.094367	-1.31064	0.761518	1.04705
AT3G53050.1	protein_coding		D-galactoside/L-rhamnose binding SUEL lectin protein; FUNCTIONS IN: sugar binding, hydrolase activity, hydrolyzing O-glycosyl compounds; INVOLVED IN: carbohydrate metabolic process; LOCATED IN: endomembrane system; CONTAINS InterPro DOMAIN/s: Glycoside hydrolase, family 35 (InterPro:IPR001944), D-galactoside/L-rhamnose binding SUEL lectin (InterPro:IPR000922); BEST Arabidopsis thaliana protein ma…	0.00145755	1.92485	0.982469	1.0035	0.834583	1.03381
AT1G42530.1	transposable_element_gene		transposable element gene; Mutator-like transposase family, has a 4.8e-23 P-value blast match to Q9S9L1 /206-367 Pfam PF03108 MuDR family transposase (MuDr-element domain)	0.00815777	1.92464	0.614694	1.11108	0.897084	-1.02728
AT4G34170.1	protein_coding		Galactose oxidase/kelch repeat superfamily protein; CONTAINS InterPro DOMAIN/s: F-box domain, cyclin-like (InterPro:IPR001810), Galactose oxidase/kelch, beta-propeller (InterPro:IPR011043), Kelch repeat type 1 (InterPro:IPR006652), Kelch related (InterPro:IPR013089), Kelch-type beta propeller (InterPro:IPR015915); BEST Arabidopsis thaliana protein match is: Galactose oxidase/kelch repeat superfam…	0.00265585	1.92429	0.846377	-1.03422	0.793177	1.04662
AT3G29633.1	protein_coding		unknown protein; Has 30201 Blast hits to 17322 proteins in 780 species: Archae - 12; Bacteria - 1396; Metazoa - 17338; Fungi - 3422; Plants - 5037; Viruses - 0; Other Eukaryotes - 2996 (source: NCBI BLink).	0.0120084	1.92384	0.884199	-1.03301	0.605531	-1.12281
AT4G15650.1	protein_coding		unknown protein; FUNCTIONS IN: molecular_function unknown; INVOLVED IN: N-terminal protein myristoylation; LOCATED IN: cellular_component unknown; EXPRESSED IN: male gametophyte, flower, pollen tube; EXPRESSED DURING: L mature pollen stage, M germinated pollen stage, 4 anthesis; Has 5184 Blast hits to 3451 proteins in 562 species: Archae - 30; Bacteria - 838; Metazoa - 1576; Fungi - 798; Plants -…	0.00309704	1.9232	0.977309	-1.00506	0.241814	1.23932
AT5G28865.1	transposable_element_gene		transposable element gene; gypsy-like retrotransposon family, has a 7.1e-80 P-value blast match to GB:AAD19359 polyprotein (gypsy_Ty3-element) (Sorghum bicolor)	0.0120072	1.91883	0.857796	-1.04061	0.55758	1.14024
AT5G57150.3	protein_coding		basic helix-loop-helix (bHLH) DNA-binding superfamily protein; FUNCTIONS IN: DNA binding, sequence-specific DNA binding transcription factor activity; INVOLVED IN: regulation of transcription; LOCATED IN: nucleus; EXPRESSED IN: 24 plant structures; EXPRESSED DURING: 14 growth stages; CONTAINS InterPro DOMAIN/s: Helix-loop-helix DNA-binding domain (InterPro:IPR001092), Helix-loop-helix DNA-binding…	0.00240444	1.9164	0.357331	-1.17296	0.86558	-1.02919
AT1G12630.1	protein_coding		encodes a member of the DREB subfamily A-4 of ERF/AP2 transcription factor family. The protein contains one AP2 domain. There are 17 members in this subfamily including TINY.	0.000394826	1.91604	0.12992	1.23659	0.309999	-1.14806
AT1G36441.1	pseudogene		Pseudogene of AT1G66235	0.000611035	1.91528	0.404272	-1.12632	0.282811	-1.16751
AT5G18840.1	protein_coding		Major facilitator superfamily protein; FUNCTIONS IN: carbohydrate transmembrane transporter activity, sugar:hydrogen symporter activity; INVOLVED IN: transport, transmembrane transport; LOCATED IN: integral to membrane, membrane; EXPRESSED IN: 17 plant structures; EXPRESSED DURING: 7 growth stages; CONTAINS InterPro DOMAIN/s: Major facilitator superfamily (InterPro:IPR020846), General substrate t…	0.00703945	1.91448	0.00118527	2.34498	0.0452871	1.55873
AT3G28680.1	protein_coding		Serine carboxypeptidase S28 family protein; FUNCTIONS IN: serine-type peptidase activity; INVOLVED IN: proteolysis; LOCATED IN: endomembrane system; EXPRESSED IN: flower, egg cell; EXPRESSED DURING: petal differentiation and expansion stage; CONTAINS InterPro DOMAIN/s: Peptidase S28 (InterPro:IPR008758); BEST Arabidopsis thaliana protein match is: Serine carboxypeptidase S28 family protein (TAIR:…	0.00247335	1.9138	0.946519	-1.01148	0.437766	1.14338
AT5G26610.2	protein_coding		D111/G-patch domain-containing protein; FUNCTIONS IN: zinc ion binding, nucleic acid binding; INVOLVED IN: biological_process unknown; LOCATED IN: intracellular; EXPRESSED IN: 24 plant structures; EXPRESSED DURING: 13 growth stages; CONTAINS InterPro DOMAIN/s: Zinc finger, C2H2-like (InterPro:IPR015880), Zinc finger, C2H2-type (InterPro:IPR007087), D111/G-patch (InterPro:IPR000467), Zinc finger, …	0.00531957	1.91229	0.643956	1.09308	0.757085	-1.06119
AT1G06320.1	protein_coding		unknown protein; Has 24 Blast hits to 24 proteins in 10 species: Archae - 0; Bacteria - 2; Metazoa - 0; Fungi - 0; Plants - 20; Viruses - 0; Other Eukaryotes - 2 (source: NCBI BLink).	0.0015607	1.91185	0.49687	-1.11537	0.310404	-1.17967
AT2G40110.1	protein_coding		Yippee family putative zinc-binding protein; CONTAINS InterPro DOMAIN/s: Yippee-like protein (InterPro:IPR004910); BEST Arabidopsis thaliana protein match is: Yippee family putative zinc-binding protein (TAIR:AT3G11230.2); Has 989 Blast hits to 989 proteins in 210 species: Archae - 0; Bacteria - 0; Metazoa - 470; Fungi - 205; Plants - 239; Viruses - 0; Other Eukaryotes - 75 (source: NCBI BLink).	0.00275864	1.91066	0.0040318	1.84159	0.205547	-1.25484
AT5G18720.1	protein_coding		FUNCTIONS IN: molecular_function unknown; INVOLVED IN: biological_process unknown; LOCATED IN: endomembrane system; CONTAINS InterPro DOMAIN/s: Molecular chaperone, heat shock protein, Hsp40, DnaJ (InterPro:IPR015609); BEST Arabidopsis thaliana protein match is: unknown protein (TAIR:AT5G18730.1); Has 309 Blast hits to 232 proteins in 13 species: Archae - 0; Bacteria - 0; Metazoa - 0; Fungi - 0; …	0.00613479	1.90922	0.442909	1.16445	0.53687	1.12968
AT1G43000.1	protein_coding		PLATZ transcription factor family protein; CONTAINS InterPro DOMAIN/s: Protein of unknown function DUF597 (InterPro:IPR006734); BEST Arabidopsis thaliana protein match is: PLATZ transcription factor family protein (TAIR:AT1G21000.1); Has 398 Blast hits to 398 proteins in 26 species: Archae - 0; Bacteria - 0; Metazoa - 0; Fungi - 0; Plants - 398; Viruses - 0; Other Eukaryotes - 0 (source: NCBI BLi…	6.5746e-06	1.90809	0.0016408	1.39749	0.762766	1.02532
AT2G30770.1	protein_coding	CYTOCHROME P450, FAMILY 71, SUBFAMILY A, POLYPEPTIDE 13 (CYP71A13)	putative cytochrome P450	0.0403031	1.90731	0.782983	-1.08159	0.0819505	-1.70213
AT2G15530.4	protein_coding		RING/U-box superfamily protein; FUNCTIONS IN: zinc ion binding; EXPRESSED IN: 23 plant structures; EXPRESSED DURING: 13 growth stages; CONTAINS InterPro DOMAIN/s: Zinc finger, RING-type (InterPro:IPR001841), Zinc finger, C3HC4 RING-type (InterPro:IPR018957); BEST Arabidopsis thaliana protein match is: RING/U-box superfamily protein (TAIR:AT4G34040.1).	0.012308	1.9061	0.858371	1.04021	0.419459	1.19839
AT5G60770.1	protein_coding	NITRATE TRANSPORTER 2.4 (NRT2.4)	member of High affinity nitrate transporter family	0.0120817	1.90478	0.880044	1.03373	0.298645	1.26404
AT3G30187.1	pseudogene		pseudogene, hypothetical protein	0.00912754	1.90453	0.823584	1.0477	0.409039	1.19142
AT1G13500.1	protein_coding		Protein of unknown function (DUF1262); CONTAINS InterPro DOMAIN/s: Protein of unknown function DUF1262 (InterPro:IPR010683); BEST Arabidopsis thaliana protein match is: Protein of unknown function (DUF1262) (TAIR:AT1G13530.1); Has 101 Blast hits to 94 proteins in 9 species: Archae - 0; Bacteria - 0; Metazoa - 0; Fungi - 0; Plants - 101; Viruses - 0; Other Eukaryotes - 0 (source: NCBI BLink).	0.0289139	1.90369	0.67629	1.11621	0.43097	1.23315
AT1G71490.1	protein_coding		Tetratricopeptide repeat (TPR)-like superfamily protein; CONTAINS InterPro DOMAIN/s: Pentatricopeptide repeat (InterPro:IPR002885); BEST Arabidopsis thaliana protein match is: Tetratricopeptide repeat (TPR)-like superfamily protein (TAIR:AT1G22830.2); Has 41551 Blast hits to 13575 proteins in 229 species: Archae - 0; Bacteria - 0; Metazoa - 56; Fungi - 81; Plants - 40794; Viruses - 0; Other Eukar…	0.00559057	1.9023	0.115719	1.37694	0.50333	1.13837
AT5G35800.1	transposable_element_gene		transposable element gene; pseudogene, similar to simiar to ribosomal protein, similar to unknown protein (gb|AAD32760.1); blastp match of 50% identity and 1.1e-27 P-value to GP|19571128|dbj|BAB86552.1||AP003566 simiar to ribosomal protein {Oryza sativa (japonica cultivar-group)}	0.00138687	1.90197	0.743111	1.05227	0.384938	1.14702
AT2G21727.1	protein_coding		Encodes a ECA1 gametogenesis related family protein	0.000759335	1.90151	0.527938	-1.09523	0.104037	1.2806
AT4G18395.1	protein_coding		unknown protein; Has 30201 Blast hits to 17322 proteins in 780 species: Archae - 12; Bacteria - 1396; Metazoa - 17338; Fungi - 3422; Plants - 5037; Viruses - 0; Other Eukaryotes - 2996 (source: NCBI BLink).	0.00579312	1.9006	0.985775	-1.00344	0.647983	1.09232
AT2G17040.1	protein_coding	NAC DOMAIN CONTAINING PROTEIN 36 (NAC036)	Member of the NAC transcription factor family and more specifically, the ONAC022 subfamily. Involved in leaf and inflorescence stem morphogenesis.	3.31574e-06	1.90016	0.000342427	1.46454	0.00183358	1.35626
AT1G51030.1	protein_coding		unknown protein; BEST Arabidopsis thaliana protein match is: unknown protein (TAIR:AT1G51020.1); Has 39 Blast hits to 36 proteins in 13 species: Archae - 5; Bacteria - 2; Metazoa - 1; Fungi - 2; Plants - 21; Viruses - 0; Other Eukaryotes - 8 (source: NCBI BLink).	0.000179831	1.89868	0.0590111	-1.27691	0.0875023	1.24323
AT2G41240.1	protein_coding	BASIC HELIX-LOOP-HELIX PROTEIN 100 (BHLH100)	Encodes a member of the basic helix-loop-helix transcription factor family protein.	0.00434403	1.89811	0.0160431	1.6638	0.000251366	2.58604
AT3G17400.1	protein_coding		F-box family protein; CONTAINS InterPro DOMAIN/s: F-box domain, cyclin-like (InterPro:IPR001810), F-box domain, Skp2-like (InterPro:IPR022364); BEST Arabidopsis thaliana protein match is: F-box and associated interaction domains-containing protein (TAIR:AT3G17620.1); Has 879 Blast hits to 873 proteins in 14 species: Archae - 0; Bacteria - 0; Metazoa - 0; Fungi - 0; Plants - 877; Viruses - 0; Othe…	0.000228005	1.8965	0.977516	-1.00344	0.742628	1.04098
AT3G28580.1	protein_coding		P-loop containing nucleoside triphosphate hydrolases superfamily protein; FUNCTIONS IN: nucleoside-triphosphatase activity, ATPase activity, nucleotide binding, ATP binding; INVOLVED IN: response to abscisic acid stimulus; LOCATED IN: endoplasmic reticulum; EXPRESSED IN: 10 plant structures; EXPRESSED DURING: LP.04 four leaves visible, 4 anthesis, petal differentiation and expansion stage; CONTAI…	2.52624e-05	1.89557	3.85432e-05	1.84093	0.00411344	1.39585
AT4G05048.1	small_nucleolar_rna	(U49.1)	Encodes a C/D box snoRNA (U49.1). Gb: AJ300655	0.00692461	1.8945	0.106205	-1.40417	0.295655	-1.23591
AT3G54980.1	protein_coding		Pentatricopeptide repeat (PPR) superfamily protein; CONTAINS InterPro DOMAIN/s: Pentatricopeptide repeat (InterPro:IPR002885); BEST Arabidopsis thaliana protein match is: LATERAL ORGAN JUNCTION (TAIR:AT2G39230.1); Has 66577 Blast hits to 14412 proteins in 313 species: Archae - 5; Bacteria - 80; Metazoa - 1084; Fungi - 1336; Plants - 61678; Viruses - 0; Other Eukaryotes - 2394 (source: NCBI BLink).	0.00165151	1.89382	0.908456	1.01833	0.856347	-1.02902
AT1G67270.1	protein_coding		Zinc-finger domain of monoamine-oxidase A repressor R1 protein; CONTAINS InterPro DOMAIN/s: DDT domain superfamily (InterPro:IPR018501), DDT domain, subgroup (InterPro:IPR018500), Cell division cycle-associated protein (InterPro:IPR018866); BEST Arabidopsis thaliana protein match is: Zinc-finger domain of monoamine-oxidase A repressor R1 protein (TAIR:AT1G67780.1); Has 476 Blast hits to 468 prote…	0.00419772	1.88563	0.387536	1.17197	0.012244	1.69516
AT5G26100.1	protein_coding		unknown protein; FUNCTIONS IN: molecular_function unknown; INVOLVED IN: biological_process unknown; LOCATED IN: endomembrane system; EXPRESSED IN: male gametophyte, pollen tube; EXPRESSED DURING: L mature pollen stage, M germinated pollen stage; BEST Arabidopsis thaliana protein match is: unknown protein (TAIR:AT3G44170.1); Has 1807 Blast hits to 1807 proteins in 277 species: Archae - 0; Bacteria…	0.00615235	1.88331	0.393611	-1.18096	0.833441	1.04117
AT5G50801.1	protein_coding		This gene encodes a small protein and has either evidence of transcription or purifying selection.	0.0297839	1.88291	0.723509	1.09644	0.582378	1.15456
AT3G46086.1	protein_coding		This gene encodes a small protein and has either evidence of transcription or purifying selection.	0.00233484	1.88079	0.323468	1.18054	0.172225	1.2642
AT2G13550.1	protein_coding		unknown protein; Has 23 Blast hits to 20 proteins in 10 species: Archae - 0; Bacteria - 0; Metazoa - 10; Fungi - 0; Plants - 4; Viruses - 0; Other Eukaryotes - 9 (source: NCBI BLink).	0.00114092	1.87986	0.00398453	1.69084	0.211176	1.21205
AT5G02740.2	protein_coding		Ribosomal protein S24e family protein; Has 35333 Blast hits to 34131 proteins in 2444 species: Archae - 798; Bacteria - 22429; Metazoa - 974; Fungi - 991; Plants - 531; Viruses - 0; Other Eukaryotes - 9610 (source: NCBI BLink).	0.00228282	1.87962	0.890367	-1.02281	0.785781	1.04553
AT5G60110.1	protein_coding	PUMILIO 18 (PUM18)	Encodes a member of the Arabidopsis Pumilio (APUM) proteins containing PUF domain (eight repeats of approximately 36 amino acids each). PUF proteins regulate both mRNA stability and translation through sequence-specific binding to the 3' UTR of target mRNA transcripts.	0.0114	1.87955	0.252155	1.28596	0.343718	-1.22863
AT3G59930.1	protein_coding		Encodes a defensin-like (DEFL) family protein.	0.00349417	1.87951	0.731208	-1.06192	0.6386	-1.08582
AT1G03743.1	small_nucleolar_rna		snoRNA; snoRNA	0.026377	1.87765	0.00326691	-2.50756	0.00645084	-2.27971
AT4G08035.1	other_rna		Unknown gene	0.00182195	1.87763	0.446081	-1.1298	0.730038	-1.05619
AT4G33070.1	protein_coding		Thiamine pyrophosphate dependent pyruvate decarboxylase family protein; FUNCTIONS IN: in 6 functions; LOCATED IN: membrane; EXPRESSED IN: 11 plant structures; EXPRESSED DURING: 4 anthesis, C globular stage, F mature embryo stage, petal differentiation and expansion stage, E expanded cotyledon stage; CONTAINS InterPro DOMAIN/s: TPP-binding enzyme, conserved site (InterPro:IPR000399), Thiamine pyro…	0.0035517	1.87628	0.075994	1.39634	0.0311378	-1.52344
AT5G56180.2	protein_coding	ACTIN-RELATED PROTEIN 8 (ARP8)	encodes a protein whose sequence is similar to actin-related proteins (ARPs) in other organisms. Member of nuclear ARP family of genes.	0.00593513	1.8761	0.712704	1.07245	0.707982	-1.07375
AT1G58210.1	protein_coding	EMBRYO DEFECTIVE 1674 (EMB1674)	Encodes a member of the NET superfamily of proteins that potentially couples different membranes to the actin cytoskeleton in plant cells. It colocalizes with filamentous actin and is localized to the plasma membrane.	2.28312e-05	1.87563	0.0200851	-1.27655	0.0547609	1.21312
AT3G20362.1	protein_coding		unknown protein; FUNCTIONS IN: molecular_function unknown; INVOLVED IN: biological_process unknown; LOCATED IN: endomembrane system; Has 4 Blast hits to 4 proteins in 1 species: Archae - 0; Bacteria - 0; Metazoa - 0; Fungi - 0; Plants - 4; Viruses - 0; Other Eukaryotes - 0 (source: NCBI BLink).	0.0180475	1.8755	0.108655	-1.48525	0.00139452	-2.61207
AT3G14340.1	protein_coding		unknown protein; Has 1 Blast hits to 1 proteins in 1 species: Archae - 0; Bacteria - 0; Metazoa - 0; Fungi - 0; Plants - 1; Viruses - 0; Other Eukaryotes - 0 (source: NCBI BLink).	0.035205	1.8748	0.391029	-1.26337	0.24661	-1.3777
AT3G57950.1	protein_coding		unknown protein; FUNCTIONS IN: molecular_function unknown; INVOLVED IN: biological_process unknown; LOCATED IN: chloroplast; EXPRESSED IN: 9 plant structures; EXPRESSED DURING: 4 anthesis, C globular stage, petal differentiation and expansion stage; BEST Arabidopsis thaliana protein match is: unknown protein (TAIR:AT2G42180.1); Has 81 Blast hits to 81 proteins in 11 species: Archae - 0; Bacteria …	0.000645145	1.87452	0.493371	-1.09925	0.116855	1.25519
AT2G20142.1	protein_coding		Toll-Interleukin-Resistance (TIR) domain family protein; FUNCTIONS IN: transmembrane receptor activity; INVOLVED IN: signal transduction, innate immune response; LOCATED IN: intrinsic to membrane; EXPRESSED IN: 13 plant structures; EXPRESSED DURING: 9 growth stages; CONTAINS InterPro DOMAIN/s: Toll-Interleukin receptor (InterPro:IPR000157); BEST Arabidopsis thaliana protein match is: Disease resi…	0.0375855	1.87248	0.00106295	3.21497	0.269672	1.36139
AT5G13620.1	protein_coding		unknown protein; BEST Arabidopsis thaliana protein match is: unknown protein (TAIR:AT1G49290.1); Has 1807 Blast hits to 1807 proteins in 277 species: Archae - 0; Bacteria - 0; Metazoa - 736; Fungi - 347; Plants - 385; Viruses - 0; Other Eukaryotes - 339 (source: NCBI BLink).	0.00375666	1.87235	0.480988	-1.13316	0.0921825	1.37179
AT3G28990.1	protein_coding		Plant protein 1589 of unknown function; FUNCTIONS IN: molecular_function unknown; INVOLVED IN: biological_process unknown; LOCATED IN: endomembrane system; CONTAINS InterPro DOMAIN/s: Conserved hypothetical protein CHP01589, plant (InterPro:IPR006476); BEST Arabidopsis thaliana protein match is: Plant protein 1589 of unknown function (TAIR:AT3G55240.1); Has 211 Blast hits to 211 proteins in 21 sp…	0.0298822	1.87188	0.748031	1.08637	0.494574	1.19444
AT2G14247.1	protein_coding		Expressed protein; FUNCTIONS IN: molecular_function unknown; INVOLVED IN: biological_process unknown; LOCATED IN: chloroplast; Has 35333 Blast hits to 34131 proteins in 2444 species: Archae - 798; Bacteria - 22429; Metazoa - 974; Fungi - 991; Plants - 531; Viruses - 0; Other Eukaryotes - 9610 (source: NCBI BLink).	0.00111506	1.87186	0.0207921	1.47212	0.00169736	1.80589
AT5G44570.2	protein_coding		unknown protein; FUNCTIONS IN: molecular_function unknown; INVOLVED IN: biological_process unknown; LOCATED IN: endomembrane system; EXPRESSED IN: leaf whorl, hypocotyl, sepal, flower, leaf; EXPRESSED DURING: petal differentiation and expansion stage, LP.08 eight leaves visible; Has 7 Blast hits to 7 proteins in 2 species: Archae - 0; Bacteria - 0; Metazoa - 0; Fungi - 0; Plants - 7; Viruses - 0;…	0.00782498	1.87075	0.042054	1.55906	0.41902	1.17601
AT4G36700.1	protein_coding		RmlC-like cupins superfamily protein; FUNCTIONS IN: nutrient reservoir activity; INVOLVED IN: biological_process unknown; LOCATED IN: endomembrane system; EXPRESSED IN: seed; EXPRESSED DURING: seedling growth; CONTAINS InterPro DOMAIN/s: Cupin, RmlC-type (InterPro:IPR011051), Cupin 1 (InterPro:IPR006045), RmlC-like jelly roll fold (InterPro:IPR014710); BEST Arabidopsis thaliana protein match is: …	0.000842754	1.86852	0.00156099	1.77569	0.00504445	1.6172
AT3G47440.1	protein_coding	TONOPLAST INTRINSIC PROTEIN 5;1 (TIP5;1)	Encodes AtTIP5;1, functions as water and urea channels in pollen. Target promoter of the male germline-specific transcription factor DUO1.	0.000567755	1.86834	0.290045	1.1563	0.0135227	1.46773
AT4G39000.1	protein_coding	GLYCOSYL HYDROLASE 9B17 (GH9B17)	glycosyl hydrolase 9B17 (GH9B17); FUNCTIONS IN: hydrolase activity, hydrolyzing O-glycosyl compounds, catalytic activity; INVOLVED IN: carbohydrate metabolic process; LOCATED IN: endomembrane system; EXPRESSED IN: petal, flower; EXPRESSED DURING: 4 anthesis, petal differentiation and expansion stage; CONTAINS InterPro DOMAIN/s: Six-hairpin glycosidase (InterPro:IPR012341), Six-hairpin glycosidase…	0.00224149	1.86833	0.576224	-1.09522	0.0595777	1.39328
AT5G03350.1	protein_coding		Legume lectin family protein; FUNCTIONS IN: carbohydrate binding, binding; INVOLVED IN: biological_process unknown; LOCATED IN: apoplast, cell wall, chloroplast; EXPRESSED IN: 19 plant structures; EXPRESSED DURING: 12 growth stages; CONTAINS InterPro DOMAIN/s: Legume lectin, beta chain (InterPro:IPR001220), Concanavalin A-like lectin/glucanase, subgroup (InterPro:IPR013320), Concanavalin A-like l…	0.000352526	1.86739	0.0199827	1.39645	0.0239881	1.37901
AT1G31270.1	protein_coding		unknown protein; Has 0 Blast hits to 0 proteins in 0 species (source: NCBI BLink).	0.00286565	1.86675	0.840891	-1.0342	0.568386	1.10098
AT2G35387.1	small_nucleolar_rna		snoRNA; snoRNA	0.00142863	1.86553	0.41703	-1.13259	0.399533	-1.13815
AT3G14670.1	protein_coding		unknown protein; Has 70811 Blast hits to 32163 proteins in 1591 species: Archae - 181; Bacteria - 15342; Metazoa - 24728; Fungi - 6779; Plants - 2998; Viruses - 578; Other Eukaryotes - 20205 (source: NCBI BLink).	1.63272e-06	1.86363	0.126636	1.11788	0.0157378	1.21206
AT2G13422.1	protein_coding		unknown protein; Has 30201 Blast hits to 17322 proteins in 780 species: Archae - 12; Bacteria - 1396; Metazoa - 17338; Fungi - 3422; Plants - 5037; Viruses - 0; Other Eukaryotes - 2996 (source: NCBI BLink).	0.0324699	1.86341	0.953362	1.01534	0.649698	1.12614
AT2G04250.1	pseudogene		pseudogene, hypothetical protein	0.00206079	1.86256	0.837578	-1.03312	0.464517	1.12481
AT2G40220.1	protein_coding	ABA INSENSITIVE 4 (ABI4)	Encodes a member of the DREB subfamily A-3 of ERF/AP2 transcription factor family (ABI4). The protein contains one AP2 domain. There is only one member in this family. Involved in abscisic acid (ABA) signal transduction, ABA-mediated glucose response, and hexokinase-dependent sugar responses. Acts downstream of GUN1 in retrograde signaling. Expressed most abundantly in developing siliques and to …	0.00680298	1.86234	0.0934914	1.4101	0.981496	-1.00445
AT2G23321.1	protein_coding		unknown protein; Has 30201 Blast hits to 17322 proteins in 780 species: Archae - 12; Bacteria - 1396; Metazoa - 17338; Fungi - 3422; Plants - 5037; Viruses - 0; Other Eukaryotes - 2996 (source: NCBI BLink).	0.000446696	1.86025	0.0173257	-1.42195	0.0633064	1.29665
AT1G13390.1	protein_coding		unknown protein; BEST Arabidopsis thaliana protein match is: unknown protein (TAIR:AT1G68490.1); Has 114 Blast hits to 114 proteins in 18 species: Archae - 0; Bacteria - 0; Metazoa - 0; Fungi - 0; Plants - 114; Viruses - 0; Other Eukaryotes - 0 (source: NCBI BLink).	0.000915195	1.85522	0.0544743	1.34465	0.342372	-1.14633
AT3G60140.1	protein_coding	DARK INDUCIBLE 2 (DIN2)	Encodes a protein similar to beta-glucosidase and is a member of glycoside hydrolase family 1. Expression is induced after 24 hours of dark treatment, in senescing leaves and treatment with exogenous photosynthesis inhibitor. Induction of gene expression was suppressed in excised leaves supplied with sugar. The authors suggest that the gene's expression pattern is responding to the level of sugar…	0.0274732	1.85425	0.0591943	1.6677	0.218163	-1.37369
AT2G07363.1	protein_coding		unknown protein; Has 30201 Blast hits to 17322 proteins in 780 species: Archae - 12; Bacteria - 1396; Metazoa - 17338; Fungi - 3422; Plants - 5037; Viruses - 0; Other Eukaryotes - 2996 (source: NCBI BLink).	0.0305562	1.85247	0.484269	1.19713	0.277795	-1.32817
AT2G35615.1	protein_coding		Eukaryotic aspartyl protease family protein; FUNCTIONS IN: aspartic-type endopeptidase activity; INVOLVED IN: proteolysis; LOCATED IN: endomembrane system; CONTAINS InterPro DOMAIN/s: Peptidase aspartic (InterPro:IPR021109), Peptidase aspartic, catalytic (InterPro:IPR009007), Peptidase A1 (InterPro:IPR001461), Peptidase aspartic, active site (InterPro:IPR001969); BEST Arabidopsis thaliana protein…	2.46738e-07	1.85207	0.59888	1.03039	0.0421213	1.1355
AT1G29570.1	protein_coding		Zinc finger C-x8-C-x5-C-x3-H type family protein; FUNCTIONS IN: zinc ion binding, nucleic acid binding; INVOLVED IN: biological_process unknown; LOCATED IN: cellular_component unknown; CONTAINS InterPro DOMAIN/s: Zinc finger, CCCH-type (InterPro:IPR000571); BEST Arabidopsis thaliana protein match is: Zinc finger C-x8-C-x5-C-x3-H type family protein (TAIR:AT1G29560.1); Has 39749 Blast hits to 1933…	0.00810876	1.8518	0.71606	-1.07395	0.025469	1.63831
AT5G17470.1	protein_coding		EF hand calcium-binding protein family; FUNCTIONS IN: calcium ion binding; INVOLVED IN: biological_process unknown; LOCATED IN: cellular_component unknown; EXPRESSED IN: petal, leaf whorl, sepal, flower; EXPRESSED DURING: 4 anthesis, petal differentiation and expansion stage; CONTAINS InterPro DOMAIN/s: EF-Hand 1, calcium-binding site (InterPro:IPR018247), EF-HAND 2 (InterPro:IPR018249), EF-hand-…	0.0154908	1.85122	0.923801	1.02129	0.960276	1.01103
AT4G09790.1	pseudogene		pseudogene of the F-box family protein	0.00432914	1.85074	0.0503908	-1.45913	0.694849	1.07174
AT3G16580.1	protein_coding		F-box and associated interaction domains-containing protein; FUNCTIONS IN: molecular_function unknown; INVOLVED IN: biological_process unknown; LOCATED IN: vacuole; EXPRESSED IN: sperm cell; CONTAINS InterPro DOMAIN/s: F-box domain, cyclin-like (InterPro:IPR001810), F-box domain, Skp2-like (InterPro:IPR022364), F-box associated domain, type 1 (InterPro:IPR006527), F-box associated interaction dom…	0.0033785	1.8502	0.284784	-1.20436	0.118618	1.32303
AT3G63052.1	protein_coding		This gene encodes a small protein and has either evidence of transcription or purifying selection.	0.00704372	1.84918	0.31414	-1.21693	0.415789	1.17046
AT3G26147.1	protein_coding		unknown protein; LOCATED IN: endomembrane system; Has 30201 Blast hits to 17322 proteins in 780 species: Archae - 12; Bacteria - 1396; Metazoa - 17338; Fungi - 3422; Plants - 5037; Viruses - 0; Other Eukaryotes - 2996 (source: NCBI BLink).	0.00122537	1.84849	0.0293104	1.42833	0.624415	1.07435
AT4G18620.1	protein_coding	PYR1-LIKE 13 (PYL13)	Encodes a member of the PYR (pyrabactin resistance )/PYL(PYR1-like)/RCAR (regulatory components of ABA receptor) family proteins with 14 members. PYR/PYL/RCAR family proteins function as abscisic acid sensors. Mediate ABA-dependent regulation of protein phosphatase 2Cs ABI1 and ABI2.	0.00694224	1.84768	0.794676	-1.05069	0.406766	-1.17345
AT3G42780.1	protein_coding		unknown protein; BEST Arabidopsis thaliana protein match is: unknown protein (TAIR:AT3G09130.1); Has 5 Blast hits to 5 proteins in 2 species: Archae - 0; Bacteria - 0; Metazoa - 0; Fungi - 0; Plants - 5; Viruses - 0; Other Eukaryotes - 0 (source: NCBI BLink).	0.000639038	1.84727	0.337946	1.13942	0.136365	1.23288
AT5G46980.1	protein_coding		Plant invertase/pectin methylesterase inhibitor superfamily protein; FUNCTIONS IN: enzyme inhibitor activity, pectinesterase inhibitor activity, pectinesterase activity; INVOLVED IN: biological_process unknown; LOCATED IN: endomembrane system; CONTAINS InterPro DOMAIN/s: Pectinesterase inhibitor (InterPro:IPR006501); BEST Arabidopsis thaliana protein match is: Plant invertase/pectin methylesteras…	0.00352293	1.84619	0.197173	1.25569	0.94426	1.01194
AT1G13608.1	protein_coding		Encodes a defensin-like (DEFL) family protein.	0.000413128	1.84536	0.00969254	1.46812	0.00422245	1.55536
AT5G39580.1	protein_coding		Peroxidase superfamily protein; FUNCTIONS IN: peroxidase activity, heme binding; INVOLVED IN: defense response to fungus, N-terminal protein myristoylation; LOCATED IN: endomembrane system; EXPRESSED IN: 17 plant structures; EXPRESSED DURING: 12 growth stages; CONTAINS InterPro DOMAIN/s: Haem peroxidase (InterPro:IPR010255), Plant peroxidase (InterPro:IPR000823), Haem peroxidase, plant/fungal/bac…	0.00321744	1.8453	0.0839289	1.36416	0.00119557	2.02905
AT3G50350.1	protein_coding		Protein of unknown function (DUF1685); FUNCTIONS IN: molecular_function unknown; INVOLVED IN: biological_process unknown; LOCATED IN: chloroplast; EXPRESSED IN: 18 plant structures; EXPRESSED DURING: LP.04 four leaves visible, 4 anthesis, C globular stage, 4 leaf senescence stage, petal differentiation and expansion stage; CONTAINS InterPro DOMAIN/s: Protein of unknown function DUF1685 (InterPro:…	0.000246799	1.84488	0.0713786	1.2585	0.870928	-1.01935
AT5G64810.1	protein_coding	WRKY DNA-BINDING PROTEIN 51 (WRKY51)	member of WRKY Transcription Factor; Group II-c. Involved in jasmonic acid inducible defense responses.	0.000650053	1.84437	0.00123157	1.7534	0.000666346	1.8407
AT3G61070.3	protein_coding	PEROXIN 11E (PEX11E)	member of the peroxin11 (PEX11) gene family, integral to peroxisome membrane, controls peroxisome proliferation.	0.0404494	1.84397	0.872488	1.04425	0.9961	1.00132
AT5G60805.1	protein_coding		Encodes a defensin-like (DEFL) family protein.	0.00509667	1.84373	0.98483	-1.00342	0.447606	-1.14823
AT3G43432.1	protein_coding		unknown protein; FUNCTIONS IN: molecular_function unknown; INVOLVED IN: biological_process unknown; LOCATED IN: cellular_component unknown; Has 30201 Blast hits to 17322 proteins in 780 species: Archae - 12; Bacteria - 1396; Metazoa - 17338; Fungi - 3422; Plants - 5037; Viruses - 0; Other Eukaryotes - 2996 (source: NCBI BLink).	2.15879e-05	1.84145	0.00979784	1.3105	9.18485e-05	1.67993
AT5G53190.1	protein_coding	(SWEET3)	Nodulin MtN3 family protein; INVOLVED IN: biological_process unknown; LOCATED IN: integral to membrane, membrane; EXPRESSED IN: 8 plant structures; EXPRESSED DURING: 4 anthesis, C globular stage, petal differentiation and expansion stage, E expanded cotyledon stage; CONTAINS InterPro DOMAIN/s: MtN3/saliva-related transmembrane protein, conserved region (InterPro:IPR018169), RAG1-activating protei…	0.0243985	1.84108	0.505067	1.17508	0.841912	-1.04898
AT5G10380.1	protein_coding	(RING1)	Encodes a RING finger domain protein with E3 ligase activity that is localized to the lipid rafts of the plasma membrane. Expression is increased in response to fungal pathogen. May be involved in regulation of programmed cell death by facilitating degredation of regulation of PDC activators.	0.00206736	1.84073	0.636132	1.07693	0.19121	-1.23635
AT3G41762.1	protein_coding		unknown protein.	0.0254339	1.8402	0.294524	1.29673	0.661615	-1.11202
AT2G27505.1	protein_coding		FBD-like domain family protein; CONTAINS InterPro DOMAIN/s: FBD (InterPro:IPR013596), FBD-like (InterPro:IPR006566); BEST Arabidopsis thaliana protein match is: F-box/RNI-like/FBD-like domains-containing protein (TAIR:AT2G26030.3); Has 608 Blast hits to 496 proteins in 11 species: Archae - 0; Bacteria - 0; Metazoa - 0; Fungi - 0; Plants - 608; Viruses - 0; Other Eukaryotes - 0 (source: NCBI BLink…	0.00365038	1.84008	0.474252	1.13078	0.779797	1.04868
AT5G29231.1	protein_coding		This gene encodes a small protein and has either evidence of transcription or purifying selection.	0.00232808	1.83756	0.957048	1.00855	0.91292	1.01745
AT1G60050.1	protein_coding		nodulin MtN21-like transporter family protein	0.00513562	1.83669	0.940321	-1.01347	0.0806588	1.39923
AT1G62320.1	protein_coding		ERD (early-responsive to dehydration stress) family protein; FUNCTIONS IN: molecular_function unknown; INVOLVED IN: biological_process unknown; LOCATED IN: endomembrane system, membrane; EXPRESSED IN: pollen tube; CONTAINS InterPro DOMAIN/s: Protein of unknown function DUF221 (InterPro:IPR003864); BEST Arabidopsis thaliana protein match is: ERD (early-responsive to dehydration stress) family prot…	7.77824e-06	1.83573	0.0396225	1.19779	0.00310263	1.33849
AT5G59230.1	protein_coding		transcription factor-related; FUNCTIONS IN: RNA polymerase II transcription factor activity; INVOLVED IN: transcription initiation from RNA polymerase II promoter; LOCATED IN: transcription factor TFIIA complex; CONTAINS InterPro DOMAIN/s: Transcription factor IIA, alpha/beta subunit (InterPro:IPR004855), Transcription factor IIA, beta-barrel (InterPro:IPR009088), Transcription factor IIA, alpha …	0.0235272	1.83477	0.777091	1.06933	0.630635	1.12104
AT4G20190.1	protein_coding		unknown protein; BEST Arabidopsis thaliana protein match is: unknown protein (TAIR:AT5G44660.1); Has 271 Blast hits to 209 proteins in 52 species: Archae - 0; Bacteria - 15; Metazoa - 63; Fungi - 14; Plants - 48; Viruses - 3; Other Eukaryotes - 128 (source: NCBI BLink).	0.00502229	1.83125	0.455744	1.14324	0.77241	1.05267
AT4G13572.1	protein_coding		unknown protein; FUNCTIONS IN: molecular_function unknown; INVOLVED IN: biological_process unknown; LOCATED IN: cellular_component unknown; Has 0 Blast hits to 0 proteins in 0 species (source: NCBI BLink).	0.00324444	1.83087	0.0760048	-1.37216	0.0187528	-1.56034
AT5G56810.1	protein_coding		F-box/RNI-like/FBD-like domains-containing protein; CONTAINS InterPro DOMAIN/s: FBD (InterPro:IPR013596), F-box domain, cyclin-like (InterPro:IPR001810), F-box domain, Skp2-like (InterPro:IPR022364), FBD-like (InterPro:IPR006566), Leucine-rich repeat 2 (InterPro:IPR013101); BEST Arabidopsis thaliana protein match is: F-box/RNI-like/FBD-like domains-containing protein (TAIR:AT5G56820.1); Has 2124 …	0.0018586	1.83039	0.0453172	1.39857	0.0637743	-1.35835
AT3G47480.1	protein_coding		Calcium-binding EF-hand family protein; FUNCTIONS IN: calcium ion binding; INVOLVED IN: biological_process unknown; LOCATED IN: endomembrane system; EXPRESSED IN: 10 plant structures; EXPRESSED DURING: 9 growth stages; CONTAINS InterPro DOMAIN/s: EF-Hand 1, calcium-binding site (InterPro:IPR018247), EF-HAND 2 (InterPro:IPR018249), EF-hand-like domain (InterPro:IPR011992), Calcium-binding EF-hand …	0.00288511	1.82867	0.00907075	1.64953	0.601338	1.08892
AT1G61093.1	protein_coding		unknown protein; FUNCTIONS IN: molecular_function unknown; INVOLVED IN: biological_process unknown; LOCATED IN: cellular_component unknown; BEST Arabidopsis thaliana protein match is: unknown protein (TAIR:AT1G61095.1); Has 30201 Blast hits to 17322 proteins in 780 species: Archae - 12; Bacteria - 1396; Metazoa - 17338; Fungi - 3422; Plants - 5037; Viruses - 0; Other Eukaryotes - 2996 (source: NC…	0.00144963	1.82861	0.649161	1.06926	0.688755	1.06067
AT4G33720.1	protein_coding		CAP (Cysteine-rich secretory proteins, Antigen 5, and Pathogenesis-related 1 protein) superfamily protein; FUNCTIONS IN: molecular_function unknown; INVOLVED IN: biological_process unknown; LOCATED IN: endomembrane system, extracellular region; EXPRESSED IN: root; CONTAINS InterPro DOMAIN/s: Allergen V5/Tpx-1 related, conserved site (InterPro:IPR018244), Allergen V5/Tpx-1 related (InterPro:IPR001…	0.0203767	1.82797	0.000111993	-3.67572	6.64578e-06	-5.92399
AT5G62640.3	protein_coding	EARLY FLOWERING 5 (ELF5)	nuclear targeted protein involved in flowering time regulation that affects flowering time independent of FLC	0.00681587	1.82792	0.378701	1.18125	0.938489	1.01444
AT1G66710.1	pseudogene		pseudogene, similar to AtPP protein, blastp match of 55% identity and 1.0e-92 P-value to GP|7657877|emb|CAB89183.1||AJ245479 AtPP protein {Brassica napus var. napus}	0.000235643	1.82642	0.15403	-1.18831	0.205029	1.16395
AT2G15740.1	protein_coding		C2H2-like zinc finger protein; FUNCTIONS IN: sequence-specific DNA binding transcription factor activity, zinc ion binding, nucleic acid binding; INVOLVED IN: regulation of transcription; LOCATED IN: intracellular; EXPRESSED IN: leaf; EXPRESSED DURING: LP.12 twelve leaves visible; CONTAINS InterPro DOMAIN/s: Zinc finger, C2H2-like (InterPro:IPR015880), Zinc finger, C2H2-type (InterPro:IPR007087);…	0.0445268	1.82575	0.424177	1.24656	0.315861	1.32184
AT2G36724.1	protein_coding		unknown protein; FUNCTIONS IN: molecular_function unknown; INVOLVED IN: biological_process unknown; LOCATED IN: endomembrane system; BEST Arabidopsis thaliana protein match is: unknown protein (TAIR:AT2G26865.1); Has 35333 Blast hits to 34131 proteins in 2444 species: Archae - 798; Bacteria - 22429; Metazoa - 974; Fungi - 991; Plants - 531; Viruses - 0; Other Eukaryotes - 9610 (source: NCBI BLink…	0.00185705	1.82398	0.763592	-1.0466	0.863983	1.02625
AT1G49130.2	protein_coding		B-box type zinc finger protein with CCT domain; FUNCTIONS IN: sequence-specific DNA binding transcription factor activity, zinc ion binding; INVOLVED IN: regulation of transcription; LOCATED IN: intracellular; CONTAINS InterPro DOMAIN/s: CCT domain (InterPro:IPR010402), Zinc finger, B-box (InterPro:IPR000315); BEST Arabidopsis thaliana protein match is: B-box type zinc finger protein with CCT dom…	0.00375744	1.82166	0.153365	-1.28575	0.769573	1.05044
AT5G60978.1	pseudogene		Encodes a ECA1 gametogenesis related family protein [pseudogene]	9.06295e-05	1.82104	0.533996	1.06636	0.54031	-1.06529
AT5G15995.1	transposable_element_gene		transposable element gene; Mutator-like transposase family, has a 1.2e-36 P-value blast match to GB:AAA21566 mudrA of transposon="MuDR" (MuDr-element) (Zea mays)	0.0153275	1.82096	0.655787	-1.10051	0.838884	-1.04449
AT4G16550.1	protein_coding		HSP20-like chaperone; FUNCTIONS IN: aspartic-type endopeptidase activity; INVOLVED IN: proteolysis; LOCATED IN: cellular_component unknown; CONTAINS InterPro DOMAIN/s: Heat shock protein Hsp20 (InterPro:IPR002068), Peptidase A1 (InterPro:IPR001461), HSP20-like chaperone (InterPro:IPR008978); BEST Arabidopsis thaliana protein match is: HSP20-like chaperone (TAIR:AT4G16560.1); Has 208 Blast hits to…	0.0119697	1.82086	0.149763	-1.36183	0.306149	-1.23866
AT5G02980.1	protein_coding		Galactose oxidase/kelch repeat superfamily protein; CONTAINS InterPro DOMAIN/s: F-box domain, cyclin-like (InterPro:IPR001810), Galactose oxidase/kelch, beta-propeller (InterPro:IPR011043), Kelch repeat type 1 (InterPro:IPR006652), Kelch related (InterPro:IPR013089), Kelch-type beta propeller (InterPro:IPR015915); BEST Arabidopsis thaliana protein match is: Galactose oxidase/kelch repeat superfam…	0.0105546	1.82043	0.80107	-1.05157	0.67755	1.08675
AT5G29028.1	transposable_element_gene		transposable element gene; CACTA-like transposase family (Ptta/En/Spm), has a 3.4e-48 P-value blast match to At5g36655.1/81-333 CACTA-like transposase family (Ptta/En/Spm) (CACTA-element) (Arabidopsis thaliana)	0.0453639	1.81994	0.10343	1.60189	0.380308	1.27449
AT1G27610.1	protein_coding		unknown protein; FUNCTIONS IN: molecular_function unknown; INVOLVED IN: biological_process unknown; LOCATED IN: chloroplast; EXPRESSED IN: 11 plant structures; EXPRESSED DURING: LP.04 four leaves visible, 4 anthesis, 4 leaf senescence stage, petal differentiation and expansion stage, D bilateral stage; Has 1 Blast hits to 1 proteins in 1 species: Archae - 0; Bacteria - 0; Metazoa - 0; Fungi - 0; …	0.000949776	1.81856	0.573314	-1.08079	0.893079	1.01858
AT1G29580.1	protein_coding		unknown protein; BEST Arabidopsis thaliana protein match is: unknown protein (TAIR:AT1G55080.1); Has 28 Blast hits to 28 proteins in 10 species: Archae - 0; Bacteria - 0; Metazoa - 0; Fungi - 0; Plants - 28; Viruses - 0; Other Eukaryotes - 0 (source: NCBI BLink).	0.0158155	1.81836	0.971715	-1.00764	0.907679	-1.02521
AT5G37351.1	protein_coding		This gene encodes a small protein and has either evidence of transcription or purifying selection.	0.0145094	1.81667	0.548668	-1.13597	0.0741922	1.50148
AT4G33020.1	protein_coding	(ZIP9)	member of Fe(II) transporter isolog family	0.000202185	1.81621	0.434167	-1.09303	0.415798	-1.09709
AT1G23650.1	protein_coding		unknown protein; Has 1 Blast hits to 1 proteins in 1 species: Archae - 0; Bacteria - 0; Metazoa - 0; Fungi - 0; Plants - 1; Viruses - 0; Other Eukaryotes - 0 (source: NCBI BLink).	0.00727181	1.81555	0.30093	1.21784	0.566055	-1.1134
AT1G42410.1	transposable_element_gene		transposable element gene; CACTA-like transposase family (Ptta/En/Spm), has a 1.0e-124 P-value blast match to At5g36655.1/81-333 CACTA-like transposase family (Ptta/En/Spm) (CACTA-element) (Arabidopsis thaliana)	1.23831e-05	1.81428	0.000892924	1.43199	0.00010806	1.59619
AT2G43139.1	small_nucleolar_rna		snoRNA; snoRNA	0.00313789	1.8123	0.477267	-1.12329	0.462583	1.1278
AT5G40310.1	protein_coding		Exonuclease family protein; FUNCTIONS IN: zinc ion binding, exonuclease activity, nucleic acid binding; INVOLVED IN: biological_process unknown; LOCATED IN: intracellular; CONTAINS InterPro DOMAIN/s: Zinc finger, C2H2-like (InterPro:IPR015880), Exonuclease (InterPro:IPR006055), Polynucleotidyl transferase, ribonuclease H fold (InterPro:IPR012337), Zinc finger, C2H2-type (InterPro:IPR007087), Exon…	0.03426	1.81175	0.859419	-1.04561	0.162742	-1.44492
AT1G62700.1	protein_coding	ARABIDOPSIS NAC DOMAIN CONTAINING PROTEIN 26 (ANAC026)	Encodes a NAC-domain transcription factor. Expressed in the vascular tissue.	8.499e-05	1.81144	0.978066	1.00277	0.57661	-1.05829
AT1G09935.1	protein_coding		Phosphoglycerate mutase family protein; FUNCTIONS IN: catalytic activity; INVOLVED IN: metabolic process; LOCATED IN: cellular_component unknown; CONTAINS InterPro DOMAIN/s: Histidine phosphatase superfamily, clade-1 (InterPro:IPR013078), Phosphoglycerate/bisphosphoglycerate mutase, active site (InterPro:IPR001345); BEST Arabidopsis thaliana protein match is: Phosphoglycerate mutase family protei…	0.00526107	1.81122	0.453815	-1.14227	0.0158989	1.62836
AT4G32810.1	protein_coding	CAROTENOID CLEAVAGE DIOXYGENASE 8 (CCD8)	Encodes a protein with similarity to carotenoid cleaving deoxygenases, the enzymes that cleave beta-carotene. Involved in the production of a graft transmissable signal to suppress axillary branching. Protein is localized to chloroplast stroma and expressed primarily in root tip. Mutants in the gene exhibit increased shoot branching, and light-dependent defects in hook opening and hypocotyl/root …	0.000203744	1.81035	4.39564e-06	2.48349	2.05187e-08	4.69863
AT4G35670.1	protein_coding		Pectin lyase-like superfamily protein; FUNCTIONS IN: polygalacturonase activity; INVOLVED IN: carbohydrate metabolic process; LOCATED IN: endomembrane system; EXPRESSED IN: petal, leaf whorl, flower, carpel; EXPRESSED DURING: 4 anthesis, petal differentiation and expansion stage; CONTAINS InterPro DOMAIN/s: Pectin lyase fold/virulence factor (InterPro:IPR011050), Pectin lyase fold (InterPro:IPR01…	0.0111747	1.80901	0.594554	1.11266	0.4962	-1.14691
AT3G30727.1	transposable_element_gene		transposable element gene; non-LTR retrotransposon family (LINE), has a 9.6e-10 P-value blast match to GB:AAB41224 ORF2 (LINE-element) (Rattus norvegicus)	2.80602e-05	1.80782	0.419072	-1.07539	0.727543	1.03143
AT5G28824.1	other_rna		Unknown gene	0.00205916	1.80611	0.588039	1.08579	0.02339	1.47405
AT2G36440.1	protein_coding		unknown protein; Has 3 Blast hits to 3 proteins in 2 species: Archae - 0; Bacteria - 0; Metazoa - 0; Fungi - 0; Plants - 3; Viruses - 0; Other Eukaryotes - 0 (source: NCBI BLink).	0.0158237	1.8056	0.674127	-1.09372	0.388653	1.2046
AT3G42383.1	transposable_element_gene		transposable element gene; gypsy-like retrotransposon family, has a 5.1e-209 P-value blast match to GB:AAD27547 polyprotein (Gypsy_Ty3-element) (Oryza sativa subsp. indica)	0.000264072	1.80115	0.430265	1.09573	0.00068969	1.68313
AT1G22760.1	protein_coding	POLY(A) BINDING PROTEIN 3 (PAB3)	Putative poly(A) binding protein May there fore function in posttranscriptional regulation, including mRNA turnover and translational initiation. Expression detected only in floral organs.	0.00113396	1.80008	0.00139312	1.77047	0.0758797	1.30227
AT4G18770.1	protein_coding	MYB DOMAIN PROTEIN 98 (MYB98)	MYB98 is a member of the R2R3-MYB gene family, the members of which likely encode transcription factors. Within an ovule, MYB98 is expressed exclusively in the synergid cells, and mutations in this gene affect the female gametophyte specifically. myb98 female gametophytes are affected in two unique features of the synergid cell, pollen tube guidance and the filiform apparatus, but are otherwise n…	2.5637e-05	1.79953	2.66371e-05	1.7951	0.0930784	1.1693
AT3G28520.1	protein_coding		P-loop containing nucleoside triphosphate hydrolases superfamily protein; FUNCTIONS IN: nucleoside-triphosphatase activity, ATPase activity, nucleotide binding, ATP binding; LOCATED IN: mitochondrion; CONTAINS InterPro DOMAIN/s: ATPase, AAA-type, core (InterPro:IPR003959), ATPase, AAA+ type, core (InterPro:IPR003593); BEST Arabidopsis thaliana protein match is: P-loop containing nucleoside tripho…	4.13069e-05	1.79908	0.000367659	1.57367	0.0105429	1.31755
AT5G22791.1	protein_coding		F-box family protein; CONTAINS InterPro DOMAIN/s: F-box associated domain, type 3 (InterPro:IPR013187), F-box associated interaction domain (InterPro:IPR017451); BEST Arabidopsis thaliana protein match is: F-box associated ubiquitination effector family protein (TAIR:AT5G43550.1); Has 582 Blast hits to 569 proteins in 2 species: Archae - 0; Bacteria - 0; Metazoa - 0; Fungi - 0; Plants - 582; Viru…	0.000415851	1.79831	0.444296	-1.09802	0.0123697	1.42191
AT1G76930.1	protein_coding	EXTENSIN 4 (EXT4)	Encodes an Arabidopsis extensin gene that belongs to cell-wall hydroxyproline-rich glycoproteins. The cross-link of extensins enforces cell wall strength. Transgenic plants overexpressing this gene show an increase in stem thickness.	0.0155066	1.7963	0.000537331	2.68228	0.211892	1.31182
AT5G29807.1	protein_coding		This gene encodes a small protein and has either evidence of transcription or purifying selection.	0.0318705	1.79552	0.149913	-1.446	0.19292	1.39159
AT5G17847.1	protein_coding		unknown protein; LOCATED IN: endomembrane system; Has 30201 Blast hits to 17322 proteins in 780 species: Archae - 12; Bacteria - 1396; Metazoa - 17338; Fungi - 3422; Plants - 5037; Viruses - 0; Other Eukaryotes - 2996 (source: NCBI BLink).	0.00280051	1.79544	0.609984	1.08356	0.405061	-1.14151
AT3G28540.1	protein_coding		P-loop containing nucleoside triphosphate hydrolases superfamily protein; FUNCTIONS IN: nucleoside-triphosphatase activity, ATPase activity, nucleotide binding, ATP binding; EXPRESSED IN: 11 plant structures; EXPRESSED DURING: 9 growth stages; CONTAINS InterPro DOMAIN/s: ATPase, AAA-type, core (InterPro:IPR003959), ATPase, AAA+ type, core (InterPro:IPR003593); BEST Arabidopsis thaliana protein ma…	0.0006577	1.7952	0.00232069	1.63391	0.0466532	1.32228
AT4G26290.1	protein_coding		unknown protein; Has 9 Blast hits to 9 proteins in 5 species: Archae - 0; Bacteria - 0; Metazoa - 2; Fungi - 0; Plants - 3; Viruses - 0; Other Eukaryotes - 4 (source: NCBI BLink).	0.0461873	1.79448	0.0409402	1.82682	0.734964	-1.0946
AT5G22788.1	other_rna		other RNA	0.00121711	1.79398	0.537233	-1.09001	0.290444	-1.16217
AT5G07550.1	protein_coding	GLYCINE-RICH PROTEIN 19 (GRP19)	member of Oleosin-like protein family	0.00487646	1.79357	0.222699	1.23994	0.013838	1.62671
AT3G51760.2	protein_coding		Protein of unknown function (DUF688); FUNCTIONS IN: molecular_function unknown; INVOLVED IN: biological_process unknown; LOCATED IN: cellular_component unknown; CONTAINS InterPro DOMAIN/s: Protein of unknown function DUF688 (InterPro:IPR007789); Has 30201 Blast hits to 17322 proteins in 780 species: Archae - 12; Bacteria - 1396; Metazoa - 17338; Fungi - 3422; Plants - 5037; Viruses - 0; Other Euk…	0.000288125	1.79334	0.0207318	1.35287	0.137816	-1.19635
AT3G18282.1	protein_coding		unknown protein; FUNCTIONS IN: molecular_function unknown; INVOLVED IN: biological_process unknown; LOCATED IN: cellular_component unknown; Has 1 Blast hits to 1 proteins in 1 species: Archae - 0; Bacteria - 0; Metazoa - 0; Fungi - 0; Plants - 1; Viruses - 0; Other Eukaryotes - 0 (source: NCBI BLink).	0.0136622	1.79305	0.122688	1.39527	0.805565	-1.05152
AT4G07933.1	transposable_element_gene		transposable element gene; gypsy-like retrotransposon family, has a 1.8e-47 P-value blast match to GB:BAA84458 GAG-POL precursor (gypsy_Ty3-element) (Oryza sativa)gi|5902445|dbj|BAA84458.1| GAG-POL precursor (Oryza sativa (japonica cultivar-group)) (RIRE2) (Gypsy_Ty3-family)	0.000964285	1.791	0.608574	-1.07132	0.00454136	1.59066
AT3G45790.1	protein_coding		Protein kinase superfamily protein; FUNCTIONS IN: protein serine/threonine kinase activity, protein kinase activity, kinase activity, ATP binding; INVOLVED IN: protein amino acid phosphorylation; LOCATED IN: cellular_component unknown; CONTAINS InterPro DOMAIN/s: Protein kinase, ATP binding site (InterPro:IPR017441), Protein kinase, catalytic domain (InterPro:IPR000719), Serine/threonine-protein …	0.00254103	1.79088	0.0821596	1.33227	0.63556	-1.07584
AT5G19580.1	protein_coding		glyoxal oxidase-related protein; FUNCTIONS IN: molecular_function unknown; INVOLVED IN: biological_process unknown; LOCATED IN: endomembrane system; EXPRESSED IN: 10 plant structures; EXPRESSED DURING: L mature pollen stage, M germinated pollen stage, 4 anthesis, C globular stage, petal differentiation and expansion stage; CONTAINS InterPro DOMAIN/s: Galactose oxidase/kelch, beta-propeller (Inter…	3.95722e-06	1.79058	4.85627e-05	-1.55975	0.120233	-1.12344
AT5G55508.1	protein_coding		This gene encodes a small protein and has either evidence of transcription or purifying selection.	0.0361779	1.78983	0.84779	1.04913	0.132659	1.48643
AT1G61097.1	protein_coding		Expressed protein; BEST Arabidopsis thaliana protein match is: unknown protein (TAIR:AT1G61095.1); Has 35333 Blast hits to 34131 proteins in 2444 species: Archae - 798; Bacteria - 22429; Metazoa - 974; Fungi - 991; Plants - 531; Viruses - 0; Other Eukaryotes - 9610 (source: NCBI BLink).	0.00153233	1.78934	0.00471402	1.63426	0.878332	1.02204
AT3G24612.1	small_nucleolar_rna		snoRNA; snoRNA	0.0172681	1.78842	0.332346	-1.23432	0.240827	-1.29356
AT1G66360.1	protein_coding		Calcium-dependent lipid-binding (CaLB domain) family protein; CONTAINS InterPro DOMAIN/s: C2 membrane targeting protein (InterPro:IPR018029), C2 calcium/lipid-binding domain, CaLB (InterPro:IPR008973), C2 calcium-dependent membrane targeting (InterPro:IPR000008); BEST Arabidopsis thaliana protein match is: Calcium-dependent lipid-binding (CaLB domain) family protein (TAIR:AT5G37740.1); Has 3696 B…	3.13775e-05	1.78817	0.215387	1.11976	0.00444041	1.35889
AT1G32420.1	protein_coding		F-box and associated interaction domains-containing protein; FUNCTIONS IN: molecular_function unknown; INVOLVED IN: biological_process unknown; LOCATED IN: chloroplast; CONTAINS InterPro DOMAIN/s: F-box domain, cyclin-like (InterPro:IPR001810), F-box domain, Skp2-like (InterPro:IPR022364), F-box associated domain, type 3 (InterPro:IPR013187), F-box associated interaction domain (InterPro:IPR01745…	9.32295e-05	1.78812	0.309211	1.10937	0.0800412	1.20648
AT4G06510.1	transposable_element_gene		transposable element gene; gypsy-like retrotransposon family, has a 1.3e-15 P-value blast match to GB:AAD27547 polyprotein (Gypsy_Ty3-element) (Oryza sativa subsp. indica)	0.00678342	1.78744	0.0027909	1.95293	0.00522331	1.83421
AT2G05030.1	transposable_element_gene		transposable element gene; contains domain GAG/POL/ENV POLYPROTEIN (PTHR10178); contains domain ENV POLYPROTEIN (PTHR10178:SF23)	0.0328041	1.78562	0.182364	1.40237	0.0526104	1.67527
AT2G33320.1	protein_coding		Calcium-dependent lipid-binding (CaLB domain) family protein; CONTAINS InterPro DOMAIN/s: C2 calcium/lipid-binding domain, CaLB (InterPro:IPR008973), C2 calcium-dependent membrane targeting (InterPro:IPR000008); BEST Arabidopsis thaliana protein match is: Calcium-dependent lipid-binding (CaLB domain) family protein (TAIR:AT1G04540.1); Has 1158 Blast hits to 704 proteins in 125 species: Archae - 2…	0.0172858	1.78463	0.0744261	1.50342	0.100454	-1.44916
AT1G52320.3	protein_coding		unknown protein; FUNCTIONS IN: molecular_function unknown; INVOLVED IN: N-terminal protein myristoylation; LOCATED IN: plasma membrane; EXPRESSED IN: 23 plant structures; EXPRESSED DURING: 14 growth stages; CONTAINS InterPro DOMAIN/s: Protein of unknown function DUF632 (InterPro:IPR006867); BEST Arabidopsis thaliana protein match is: Protein of unknown function (DUF630 and DUF632) (TAIR:AT5G25590…	0.00235038	1.78339	0.0354039	-1.42312	0.810033	-1.03691
AT5G28463.1	protein_coding		unknown protein; Has 30201 Blast hits to 17322 proteins in 780 species: Archae - 12; Bacteria - 1396; Metazoa - 17338; Fungi - 3422; Plants - 5037; Viruses - 0; Other Eukaryotes - 2996 (source: NCBI BLink).	0.00883893	1.78235	0.484701	1.14068	0.752592	-1.0606
AT2G24450.1	protein_coding	FASCICLIN-LIKE ARABINOGALACTAN PROTEIN 3 PRECURSOR (FLA3)	FASCICLIN-like arabinogalactan protein 3 precursor (FLA3); FUNCTIONS IN: molecular_function unknown; INVOLVED IN: N-terminal protein myristoylation; LOCATED IN: anchored to membrane; EXPRESSED IN: 9 plant structures; EXPRESSED DURING: L mature pollen stage, M germinated pollen stage, 4 anthesis, C globular stage, petal differentiation and expansion stage; CONTAINS InterPro DOMAIN/s: FAS1 domain (…	2.70519e-07	1.78152	0.0438943	1.12628	0.357436	1.05148
AT1G72110.1	protein_coding		O-acyltransferase (WSD1-like) family protein; CONTAINS InterPro DOMAIN/s: O-acyltransferase, WSD1, C-terminal (InterPro:IPR009721), O-acyltransferase, WSD1, N-terminal (InterPro:IPR004255); BEST Arabidopsis thaliana protein match is: O-acyltransferase (WSD1-like) family protein (TAIR:AT5G53390.1); Has 1092 Blast hits to 1082 proteins in 164 species: Archae - 2; Bacteria - 845; Metazoa - 10; Fungi…	0.00131673	1.7809	0.327951	-1.14833	0.574461	1.08132
AT3G22053.1	protein_coding		FUNCTIONS IN: molecular_function unknown; INVOLVED IN: biological_process unknown; LOCATED IN: cellular_component unknown; BEST Arabidopsis thaliana protein match is: Receptor protein kinase-related (TAIR:AT3G22030.1); Has 46 Blast hits to 46 proteins in 2 species: Archae - 0; Bacteria - 0; Metazoa - 0; Fungi - 0; Plants - 46; Viruses - 0; Other Eukaryotes - 0 (source: NCBI BLink).	0.0106848	1.77689	0.270338	1.24288	0.947758	-1.01264
AT1G47395.1	protein_coding		unknown protein; FUNCTIONS IN: molecular_function unknown; INVOLVED IN: biological_process unknown; LOCATED IN: endomembrane system; BEST Arabidopsis thaliana protein match is: unknown protein (TAIR:AT1G47400.1); Has 9 Blast hits to 9 proteins in 2 species: Archae - 0; Bacteria - 0; Metazoa - 0; Fungi - 0; Plants - 9; Viruses - 0; Other Eukaryotes - 0 (source: NCBI BLink).	0.00474593	1.77649	0.494575	1.12202	0.000439309	2.23846
AT5G28929.1	transposable_element_gene		transposable element gene; CACTA-like transposase family (Tnp2/En/Spm), has a 1.2e-47 P-value blast match to GB:CAA40555 TNP2 (CACTA-element) (Antirrhinum majus)	0.000850944	1.77632	0.85999	-1.02314	0.732763	1.04537
AT1G22090.1	protein_coding	EMBRYO DEFECTIVE 2204 (emb2204)	embryo defective 2204 (emb2204); CONTAINS InterPro DOMAIN/s: Protein of unknown function DUF626, Arabidopsis thaliana (InterPro:IPR006462); BEST Arabidopsis thaliana protein match is: Protein of unknown function (DUF626) (TAIR:AT1G02770.1); Has 202 Blast hits to 201 proteins in 2 species: Archae - 0; Bacteria - 0; Metazoa - 0; Fungi - 0; Plants - 202; Viruses - 0; Other Eukaryotes - 0 (source: NC…	0.0109522	1.77584	0.27628	1.2403	0.896849	-1.02525
AT5G05270.1	protein_coding	CHALCONE ISOMERASE LIKE (CHIL)	Chalcone-flavanone isomerase family protein; FUNCTIONS IN: intramolecular lyase activity, chalcone isomerase activity; INVOLVED IN: response to karrikin; LOCATED IN: cellular_component unknown; EXPRESSED IN: 20 plant structures; EXPRESSED DURING: 13 growth stages; CONTAINS InterPro DOMAIN/s: Chalcone isomerase, subgroup (InterPro:IPR003466), Chalcone isomerase, 3-layer sandwich (InterPro:IPR01608…	0.00575437	1.77514	0.313057	1.19431	0.0342134	1.50061
AT3G20880.1	protein_coding	WIP DOMAIN PROTEIN 4 (WIP4)	WIP domain protein 4 (WIP4); FUNCTIONS IN: sequence-specific DNA binding transcription factor activity, zinc ion binding, nucleic acid binding; INVOLVED IN: regulation of transcription; LOCATED IN: nucleus; EXPRESSED IN: central root cap of the primary root, quiescent center; EXPRESSED DURING: seedling growth; CONTAINS InterPro DOMAIN/s: Zinc finger, C2H2-like (InterPro:IPR015880), Zinc finger, C…	0.000406589	1.77494	0.0437111	-1.29915	0.753791	1.03764
AT5G65820.1	protein_coding		Pentatricopeptide repeat (PPR) superfamily protein; CONTAINS InterPro DOMAIN/s: Pentatricopeptide repeat (InterPro:IPR002885); BEST Arabidopsis thaliana protein match is: Tetratricopeptide repeat (TPR)-like superfamily protein (TAIR:AT3G49730.1); Has 1807 Blast hits to 1807 proteins in 277 species: Archae - 0; Bacteria - 0; Metazoa - 736; Fungi - 347; Plants - 385; Viruses - 0; Other Eukaryotes -…	0.0122787	1.77467	0.425084	-1.17218	0.0306232	1.60876
AT2G15340.1	protein_coding		glycine-rich protein; FUNCTIONS IN: molecular_function unknown; INVOLVED IN: biological_process unknown; LOCATED IN: endomembrane system; EXPRESSED IN: petal, leaf whorl, male gametophyte, flower, pollen tube; EXPRESSED DURING: L mature pollen stage, M germinated pollen stage, 4 anthesis, petal differentiation and expansion stage; BEST Arabidopsis thaliana protein match is: Cupredoxin superfamily…	0.00458294	1.77412	0.0074343	1.69729	0.0253338	1.51895
AT2G04920.1	protein_coding		F-box and associated interaction domains-containing protein; CONTAINS InterPro DOMAIN/s: F-box domain, cyclin-like (InterPro:IPR001810), F-box domain, Skp2-like (InterPro:IPR022364), F-box associated domain, type 1 (InterPro:IPR006527), F-box associated interaction domain (InterPro:IPR017451); BEST Arabidopsis thaliana protein match is: F-box and associated interaction domains-containing protein …	0.00243594	1.77182	0.0120633	1.55121	0.943283	1.01071
AT5G08310.1	protein_coding		Tetratricopeptide repeat (TPR)-like superfamily protein; INVOLVED IN: biological_process unknown; LOCATED IN: mitochondrion; EXPRESSED IN: 19 plant structures; EXPRESSED DURING: 12 growth stages; CONTAINS InterPro DOMAIN/s: Pentatricopeptide repeat (InterPro:IPR002885); BEST Arabidopsis thaliana protein match is: Pentatricopeptide repeat (PPR) superfamily protein (TAIR:AT5G64320.1); Has 73334 Bla…	0.00952247	1.77159	0.13541	-1.34191	0.0571198	1.47369
AT1G47265.1	protein_coding		unknown protein; FUNCTIONS IN: molecular_function unknown; INVOLVED IN: biological_process unknown; LOCATED IN: cellular_component unknown; Has 30201 Blast hits to 17322 proteins in 780 species: Archae - 12; Bacteria - 1396; Metazoa - 17338; Fungi - 3422; Plants - 5037; Viruses - 0; Other Eukaryotes - 2996 (source: NCBI BLink).	0.0272081	1.77106	0.0673353	1.57719	0.0225012	1.81393
AT1G51402.1	protein_coding		unknown protein; FUNCTIONS IN: molecular_function unknown; INVOLVED IN: biological_process unknown; LOCATED IN: endomembrane system; Has 30201 Blast hits to 17322 proteins in 780 species: Archae - 12; Bacteria - 1396; Metazoa - 17338; Fungi - 3422; Plants - 5037; Viruses - 0; Other Eukaryotes - 2996 (source: NCBI BLink).	0.0487271	1.7708	0.256966	1.36119	0.870959	-1.04381
AT3G61290.1	protein_coding		CONTAINS InterPro DOMAIN/s: Lipopolysaccharide-modifying protein (InterPro:IPR006598), Protein of unknown function DUF821, CAP10-like (InterPro:IPR008539); BEST Arabidopsis thaliana protein match is: Arabidopsis thaliana protein of unknown function (DUF821) (TAIR:AT3G61280.1); Has 665 Blast hits to 654 proteins in 126 species: Archae - 0; Bacteria - 41; Metazoa - 225; Fungi - 116; Plants - 250; V…	0.00413245	1.76867	0.970728	-1.00596	0.0412431	1.44123
AT1G21240.1	protein_coding	WALL ASSOCIATED KINASE 3 (WAK3)	encodes a wall-associated kinase	0.0133215	1.76659	0.0242001	1.6562	0.236379	1.27377
AT2G06920.1	transposable_element_gene		transposable element gene; non-LTR retrotransposon family (LINE), has a 7.7e-13 P-value blast match to GB:NP_038603 L1 repeat, Tf subfamily, member 23 (LINE-element) (Mus musculus)	0.0100058	1.76486	0.0571429	-1.47489	0.704022	1.07394
AT1G71450.1	protein_coding		encodes a member of the DREB subfamily A-4 of ERF/AP2 transcription factor family. The protein contains one AP2 domain. There are 17 members in this subfamily including TINY.	0.00172786	1.7643	0.274155	1.1723	0.970332	1.00527
AT5G38344.1	protein_coding		Toll-Interleukin-Resistance (TIR) domain family protein; FUNCTIONS IN: transmembrane receptor activity; INVOLVED IN: signal transduction, innate immune response; LOCATED IN: intrinsic to membrane, endomembrane system; CONTAINS InterPro DOMAIN/s: Toll-Interleukin receptor (InterPro:IPR000157); BEST Arabidopsis thaliana protein match is: Disease resistance protein (TIR-NBS-LRR class) family (TAIR:A…	0.000132117	1.76364	0.825148	-1.02266	0.178281	1.15301
AT4G13320.1	protein_coding		unknown protein; Has 68 Blast hits to 67 proteins in 12 species: Archae - 0; Bacteria - 0; Metazoa - 0; Fungi - 0; Plants - 68; Viruses - 0; Other Eukaryotes - 0 (source: NCBI BLink).	0.0071133	1.7626	0.691937	1.07244	0.731426	1.06239
AT5G32572.1	transposable_element_gene		transposable element gene; gypsy-like retrotransposon family, has a 1.4e-16 P-value blast match to GB:BAA84458 GAG-POL precursor (gypsy_Ty3-element) (Oryza sativa)gi|5902445|dbj|BAA84458.1| GAG-POL precursor (Oryza sativa (japonica cultivar-group)) (RIRE2) (Gypsy_Ty3-family)	0.0319804	1.76242	0.326994	-1.26722	0.309199	1.27907
AT2G04852.1	other_rna (natural antisense RNA)		Potential natural antisense gene, locus overlaps with AT2G04850	0.000185635	1.76112	0.205481	-1.14846	0.0942791	-1.20725
AT2G21930.1	protein_coding		A paternally expressed imprinted gene.	0.00469171	1.75983	0.776576	1.04763	0.398973	1.15073
AT1G11925.1	protein_coding		Encodes a Stigma-specific Stig1 family protein	0.0282707	1.75974	0.105557	1.48415	0.198206	1.35881
AT4G11642.1	pseudogene		pseudogene of ATOSM34 (osmotin-like protein)	0.0128039	1.75954	0.861949	1.03448	0.204219	1.29306
AT1G47400.1	protein_coding		unknown protein; BEST Arabidopsis thaliana protein match is: unknown protein (TAIR:AT1G47395.1); Has 11 Blast hits to 11 proteins in 2 species: Archae - 0; Bacteria - 0; Metazoa - 0; Fungi - 0; Plants - 11; Viruses - 0; Other Eukaryotes - 0 (source: NCBI BLink).	0.00203463	1.75884	0.253391	1.18473	0.000309238	2.06874
AT5G01900.1	protein_coding	WRKY DNA-BINDING PROTEIN 62 (WRKY62)	member of WRKY Transcription Factor; Group III	3.4496e-05	1.7587	0.221373	1.11572	2.06197e-05	1.81757
AT3G01270.1	protein_coding		Pectate lyase family protein; FUNCTIONS IN: lyase activity, pectate lyase activity; INVOLVED IN: biological_process unknown; LOCATED IN: endomembrane system; EXPRESSED IN: 20 plant structures; EXPRESSED DURING: 14 growth stages; CONTAINS InterPro DOMAIN/s: Pectin lyase fold/virulence factor (InterPro:IPR011050), Pectate lyase, N-terminal (InterPro:IPR007524), AmbAllergen (InterPro:IPR018082), Pec…	3.53873e-05	1.75864	0.000107723	1.6441	0.00381359	1.36241
AT5G52740.1	protein_coding		Copper transport protein family; FUNCTIONS IN: metal ion binding; INVOLVED IN: metal ion transport; LOCATED IN: cellular_component unknown; EXPRESSED IN: 11 plant structures; EXPRESSED DURING: 8 growth stages; CONTAINS InterPro DOMAIN/s: Heavy metal transport/detoxification protein (InterPro:IPR006121); BEST Arabidopsis thaliana protein match is: Copper transport protein family (TAIR:AT5G52760.1)…	0.000100035	1.7576	0.00588371	-1.38299	0.0832309	1.19896
AT4G38590.2	protein_coding	BETA-GALACTOSIDASE 14 (BGAL14)	putative beta-galactosidase (BGAL14 gene)	0.000360001	1.75655	0.204144	1.1618	0.0930678	1.22664
AT1G48405.1	protein_coding		Kinase interacting (KIP1-like) family protein; CONTAINS InterPro DOMAIN/s: KIP1-like (InterPro:IPR011684); BEST Arabidopsis thaliana protein match is: Kinase interacting (KIP1-like) family protein (TAIR:AT3G17680.1); Has 200 Blast hits to 198 proteins in 54 species: Archae - 0; Bacteria - 36; Metazoa - 14; Fungi - 10; Plants - 112; Viruses - 0; Other Eukaryotes - 28 (source: NCBI BLink).	0.00351804	1.75543	0.161328	-1.25678	0.869518	1.02592
AT4G13120.1	transposable_element_gene		transposable element gene; hAT-like transposase family (hobo/Ac/Tam3), has a 2.6e-50 P-value blast match to GB:AAD24567 transposase Tag2 (hAT-element) (Arabidopsis thaliana)	0.0111968	1.75418	0.0609154	-1.47046	0.662554	1.08636
AT3G30456.1	protein_coding		unknown protein; Has 30201 Blast hits to 17322 proteins in 780 species: Archae - 12; Bacteria - 1396; Metazoa - 17338; Fungi - 3422; Plants - 5037; Viruses - 0; Other Eukaryotes - 2996 (source: NCBI BLink).	0.00194944	1.75226	0.691555	-1.05819	0.941247	1.01052
AT2G43795.2	protein_coding		unknown protein; FUNCTIONS IN: molecular_function unknown; INVOLVED IN: biological_process unknown; LOCATED IN: cellular_component unknown; BEST Arabidopsis thaliana protein match is: unknown protein (TAIR:AT3G59800.1); Has 30201 Blast hits to 17322 proteins in 780 species: Archae - 12; Bacteria - 1396; Metazoa - 17338; Fungi - 3422; Plants - 5037; Viruses - 0; Other Eukaryotes - 2996 (source: NC…	0.000674733	1.7516	0.220205	1.16858	0.00381107	1.549
AT5G10040.1	protein_coding		unknown protein; BEST Arabidopsis thaliana protein match is: unknown protein (TAIR:AT5G65207.1); Has 1807 Blast hits to 1807 proteins in 277 species: Archae - 0; Bacteria - 0; Metazoa - 736; Fungi - 347; Plants - 385; Viruses - 0; Other Eukaryotes - 339 (source: NCBI BLink).	0.0481884	1.75064	0.729663	1.09345	0.271904	1.33842
AT4G04390.1	transposable_element_gene		transposable element gene; similar to Ulp1 protease family protein [Arabidopsis thaliana] (TAIR:AT5G28250.1); similar to Ulp1 protease family protein [Brassica oleracea] (GB:ABD64941.1); contains InterPro domain Peptidase C48, SUMO/Sentrin/Ubl1; (InterPro:IPR003653)	0.00177774	1.74955	0.890097	1.01951	0.837625	1.02909
AT3G52010.1	protein_coding	SERINE CARBOXYPEPTIDASE-LIKE 37 (scpl37)	serine carboxypeptidase-like 37 (scpl37); FUNCTIONS IN: serine-type carboxypeptidase activity; INVOLVED IN: proteolysis; LOCATED IN: endomembrane system; CONTAINS InterPro DOMAIN/s: Peptidase S10, serine carboxypeptidase (InterPro:IPR001563), Peptidase S10, serine carboxypeptidase, active site (InterPro:IPR018202); BEST Arabidopsis thaliana protein match is: serine carboxypeptidase-like 36 (TAIR:…	0.0175489	1.74919	0.768323	-1.06236	0.68962	1.08562
AT2G09840.1	protein_coding		BEST Arabidopsis thaliana protein match is: nucleic acid binding;zinc ion binding (TAIR:AT2G06904.1); Has 10 Blast hits to 10 proteins in 1 species: Archae - 0; Bacteria - 0; Metazoa - 0; Fungi - 0; Plants - 10; Viruses - 0; Other Eukaryotes - 0 (source: NCBI BLink).	5.71624e-06	1.74696	0.0168387	-1.21352	0.00664947	1.25778
AT3G58920.1	protein_coding		F-box/RNI-like superfamily protein; CONTAINS InterPro DOMAIN/s: F-box domain, cyclin-like (InterPro:IPR001810), F-box domain, Skp2-like (InterPro:IPR022364), FBD-like (InterPro:IPR006566), Leucine-rich repeat 2 (InterPro:IPR013101); BEST Arabidopsis thaliana protein match is: F-box family protein (TAIR:AT3G58980.1); Has 1546 Blast hits to 1502 proteins in 26 species: Archae - 0; Bacteria - 0; Met…	0.00526965	1.74687	0.903831	1.02009	0.289937	1.19589
AT3G03826.1	protein_coding		unknown protein; FUNCTIONS IN: molecular_function unknown; INVOLVED IN: biological_process unknown; LOCATED IN: endomembrane system; BEST Arabidopsis thaliana protein match is: unknown protein (TAIR:AT5G43695.1); Has 30201 Blast hits to 17322 proteins in 780 species: Archae - 12; Bacteria - 1396; Metazoa - 17338; Fungi - 3422; Plants - 5037; Viruses - 0; Other Eukaryotes - 2996 (source: NCBI BLin…	0.00505645	1.74569	0.738689	1.05614	0.661423	-1.07448
AT1G55650.1	protein_coding		HMG (high mobility group) box protein with ARID/BRIGHT DNA-binding domain; FUNCTIONS IN: sequence-specific DNA binding transcription factor activity; LOCATED IN: chloroplast; CONTAINS InterPro DOMAIN/s: High mobility group, superfamily (InterPro:IPR009071), High mobility group, HMG1/HMG2 (InterPro:IPR000910), ARID/BRIGHT DNA-binding domain (InterPro:IPR001606); BEST Arabidopsis thaliana protein m…	0.019742	1.74403	0.0201009	1.74045	0.0894243	1.46247
AT4G07666.1	protein_coding		unknown protein; Has 30201 Blast hits to 17322 proteins in 780 species: Archae - 12; Bacteria - 1396; Metazoa - 17338; Fungi - 3422; Plants - 5037; Viruses - 0; Other Eukaryotes - 2996 (source: NCBI BLink).	0.000121325	1.74402	0.0371383	1.25576	0.00587703	1.38704
AT5G15845.1	other_rna (natural antisense RNA)		Potential natural antisense gene, locus overlaps with AT5G15850	0.00135108	1.7422	0.0344069	1.36994	0.00921899	1.50836
AT3G49260.2	protein_coding	IQ-DOMAIN 21 (iqd21)	IQ-domain 21 (iqd21); CONTAINS InterPro DOMAIN/s: IQ calmodulin-binding region (InterPro:IPR000048); BEST Arabidopsis thaliana protein match is: IQ-domain 2 (TAIR:AT5G03040.3); Has 35333 Blast hits to 34131 proteins in 2444 species: Archae - 798; Bacteria - 22429; Metazoa - 974; Fungi - 991; Plants - 531; Viruses - 0; Other Eukaryotes - 9610 (source: NCBI BLink).	0.0036131	1.74208	0.864184	1.02675	0.850474	1.02952
AT3G60710.1	protein_coding		F-box family protein; CONTAINS InterPro DOMAIN/s: FBD (InterPro:IPR013596), F-box domain, cyclin-like (InterPro:IPR001810), F-box domain, Skp2-like (InterPro:IPR022364), FBD-like (InterPro:IPR006566); BEST Arabidopsis thaliana protein match is: F-box/RNI-like/FBD-like domains-containing protein (TAIR:AT1G78840.1); Has 1477 Blast hits to 1302 proteins in 25 species: Archae - 0; Bacteria - 0; Metaz…	0.00295525	1.74198	0.182956	1.23087	0.794091	1.03986
AT5G06250.2	protein_coding	DEVELOPMENT-RELATED PCG TARGET IN THE APEX 4 (DPA4)	AP2/B3-like transcriptional factor family protein; CONTAINS InterPro DOMAIN/s: Transcriptional factor B3 (InterPro:IPR003340); BEST Arabidopsis thaliana protein match is: AP2/B3-like transcriptional factor family protein (TAIR:AT3G11580.1); Has 30201 Blast hits to 17322 proteins in 780 species: Archae - 12; Bacteria - 1396; Metazoa - 17338; Fungi - 3422; Plants - 5037; Viruses - 0; Other Eukaryot…	0.0138442	1.74067	0.0947013	1.41429	0.875349	1.03091
AT3G24480.1	protein_coding		Leucine-rich repeat (LRR) family protein; FUNCTIONS IN: structural constituent of cell wall; LOCATED IN: cell wall, plant-type cell wall; EXPRESSED IN: 22 plant structures; EXPRESSED DURING: 13 growth stages; CONTAINS InterPro DOMAIN/s: Leucine-rich repeat-containing N-terminal domain, type 2 (InterPro:IPR013210), Leucine-rich repeat (InterPro:IPR001611); BEST Arabidopsis thaliana protein match i…	0.00116711	1.7387	0.0270375	-1.38347	0.0167458	-1.43154
AT2G01830.1	protein_coding	WOODEN LEG (WOL)	Histidine kinase: cytokinin-binding receptor that transduces cytokinin signals across the plasma membrane	0.0189722	1.73667	0.00811291	-1.91078	0.622295	-1.10718
AT1G61160.1	protein_coding		CONTAINS InterPro DOMAIN/s: Retrotransposon gag protein (InterPro:IPR005162); Has 30201 Blast hits to 17322 proteins in 780 species: Archae - 12; Bacteria - 1396; Metazoa - 17338; Fungi - 3422; Plants - 5037; Viruses - 0; Other Eukaryotes - 2996 (source: NCBI BLink).	1.55315e-05	1.73656	0.0786567	1.15795	0.00013323	1.54206
AT3G45110.1	protein_coding		unknown protein; Has 7 Blast hits to 7 proteins in 2 species: Archae - 0; Bacteria - 0; Metazoa - 0; Fungi - 0; Plants - 7; Viruses - 0; Other Eukaryotes - 0 (source: NCBI BLink).	0.0113693	1.73451	0.679969	-1.07994	0.602537	1.10221
AT4G02670.1	protein_coding	INDETERMINATE(ID)-DOMAIN 12 (IDD12)	indeterminate(ID)-domain 12 (IDD12); FUNCTIONS IN: sequence-specific DNA binding transcription factor activity, zinc ion binding, nucleic acid binding; INVOLVED IN: regulation of transcription; LOCATED IN: intracellular, chloroplast; EXPRESSED IN: shoot apex, embryo, flower, pedicel, seed; EXPRESSED DURING: 4 anthesis, C globular stage, petal differentiation and expansion stage, E expanded cotyle…	0.00371917	1.73443	0.172173	1.24532	0.581023	-1.08919
AT2G07686.1	transposable_element_gene		transposable element gene; gypsy-like retrotransposon family, has a 4.3e-28 P-value blast match to GB:CAB39733 rotease, reverse transcriptase, ribonuclease H, integrase (Gypsy_Ty3-element) (Drosophila buzzatii)	0.0211498	1.73355	0.50776	1.15049	0.473243	1.16425
AT3G44470.2	transposable_element_gene		transposable element gene	0.0406037	1.73319	0.311114	1.28624	0.268623	1.31816
AT4G21840.1	protein_coding	METHIONINE SULFOXIDE REDUCTASE B8 (MSRB8)	methionine sulfoxide reductase B8 (MSRB8); FUNCTIONS IN: peptide-methionine-(S)-S-oxide reductase activity; INVOLVED IN: oxidation reduction; LOCATED IN: cytosol; EXPRESSED IN: root; CONTAINS InterPro DOMAIN/s: Methionine sulphoxide reductase B (InterPro:IPR002579), Mss4-like (InterPro:IPR011057); BEST Arabidopsis thaliana protein match is: methionine sulfoxide reductase B7 (TAIR:AT4G21830.2); Ha…	0.00108414	1.73202	0.459945	-1.10059	0.62243	-1.06547
AT3G21805.1	small_nucleolar_rna		snoRNA; snoRNA	0.00983708	1.73119	0.0469466	-1.48308	0.0520597	-1.4677
AT4G03565.1	protein_coding		Cystatin/monellin superfamily protein; CONTAINS InterPro DOMAIN/s: Cystatin-related, plant (InterPro:IPR006525); BEST Arabidopsis thaliana protein match is: Cystatin/monellin superfamily protein (TAIR:AT5G17150.1); Has 30201 Blast hits to 17322 proteins in 780 species: Archae - 12; Bacteria - 1396; Metazoa - 17338; Fungi - 3422; Plants - 5037; Viruses - 0; Other Eukaryotes - 2996 (source: NCBI BL…	0.0076305	1.73015	0.47952	1.13108	0.505319	1.12287
AT5G58500.1	protein_coding	LIGHT SENSITIVE HYPOCOTYLS 5 (LSH5)	LIGHT SENSITIVE HYPOCOTYLS 5 (LSH5); CONTAINS InterPro DOMAIN/s: Protein of unknown function DUF640 (InterPro:IPR006936); BEST Arabidopsis thaliana protein match is: Protein of unknown function (DUF640) (TAIR:AT1G07090.1); Has 1807 Blast hits to 1807 proteins in 277 species: Archae - 0; Bacteria - 0; Metazoa - 736; Fungi - 347; Plants - 385; Viruses - 0; Other Eukaryotes - 339 (source: NCBI BLink…	0.0434533	1.72844	0.491626	1.1861	0.902119	1.03065
AT2G04580.1	transposable_element_gene		transposable element gene; similar to unknown protein [Arabidopsis thaliana] (TAIR:AT2G22440.1); similar to 52O08_2 [Brassica rapa subsp. pekinensis] (GB:AAZ67547.1); contains InterPro domain Polynucleotidyl transferase, Ribonuclease H fold; (InterPro:IPR012337)	0.000670141	1.72806	0.0366555	1.32025	0.00030374	1.83175
AT2G20050.2	protein_coding		protein serine/threonine phosphatases;protein kinases;catalytics;cAMP-dependent protein kinase regulators;ATP binding;protein serine/threonine phosphatases; FUNCTIONS IN: in 6 functions; INVOLVED IN: protein amino acid phosphorylation, protein amino acid dephosphorylation, regulation of protein amino acid phosphorylation; EXPRESSED IN: 22 plant structures; EXPRESSED DURING: 13 growth stages; CONT…	0.0257798	1.72758	0.202216	-1.33356	0.981625	-1.00501
AT5G25800.1	protein_coding		Polynucleotidyl transferase, ribonuclease H-like superfamily protein; FUNCTIONS IN: exonuclease activity, nucleic acid binding; LOCATED IN: intracellular; EXPRESSED IN: 23 plant structures; EXPRESSED DURING: 13 growth stages; CONTAINS InterPro DOMAIN/s: Exonuclease (InterPro:IPR006055), Polynucleotidyl transferase, ribonuclease H fold (InterPro:IPR012337), Exonuclease, RNase T/DNA polymerase III …	0.0178042	1.7265	0.137355	-1.36948	0.668003	-1.09031
AT1G57780.1	protein_coding		heavy-metal-associated domain-containing protein; FUNCTIONS IN: metal ion binding; INVOLVED IN: metal ion transport; LOCATED IN: cellular_component unknown; EXPRESSED IN: flower; EXPRESSED DURING: petal differentiation and expansion stage; CONTAINS InterPro DOMAIN/s: Heavy metal transport/detoxification protein (InterPro:IPR006121); BEST Arabidopsis thaliana protein match is: Heavy metal transpor…	1.73344e-05	1.7264	0.608255	-1.04077	0.00100943	1.39887
AT3G44930.1	protein_coding	CATION/H+ EXCHANGER 10 (CHX10)	member of Putative Na+/H+ antiporter family	0.000558787	1.72584	0.786986	1.03202	0.954496	1.00667
AT1G51930.1	protein_coding		RING/U-box superfamily protein; FUNCTIONS IN: zinc ion binding; LOCATED IN: endomembrane system; CONTAINS InterPro DOMAIN/s: Zinc finger, RING-type (InterPro:IPR001841), Zinc finger, C3HC4 RING-type (InterPro:IPR018957); BEST Arabidopsis thaliana protein match is: RING/U-box superfamily protein (TAIR:AT5G41450.1); Has 8601 Blast hits to 8582 proteins in 272 species: Archae - 0; Bacteria - 0; Meta…	0.0170251	1.72574	0.125452	1.38022	0.760116	1.06271
AT1G36180.2	protein_coding	ACETYL-COA CARBOXYLASE 2 (ACC2)	acetyl-CoA carboxylase 2 (ACC2)	0.00307614	1.7246	0.34468	-1.15323	0.551549	-1.09274
AT4G00975.1	other_rna (natural antisense RNA)		Potential natural antisense gene, locus overlaps with AT4G00980	0.00417619	1.72439	0.968702	-1.0061	0.631876	-1.07745
AT4G06688.1	protein_coding		FUNCTIONS IN: molecular_function unknown; INVOLVED IN: biological_process unknown; LOCATED IN: cellular_component unknown; BEST Arabidopsis thaliana protein match is: myosin heavy chain-related (TAIR:AT5G32590.1); Has 116 Blast hits to 99 proteins in 15 species: Archae - 0; Bacteria - 2; Metazoa - 5; Fungi - 13; Plants - 91; Viruses - 0; Other Eukaryotes - 5 (source: NCBI BLink).	0.00125024	1.7241	0.968344	1.00515	0.186599	-1.1952
AT1G58420.1	protein_coding		Uncharacterised conserved protein UCP031279; CONTAINS InterPro DOMAIN/s: Uncharacterised conserved protein UCP031279 (InterPro:IPR016972); BEST Arabidopsis thaliana protein match is: Uncharacterised conserved protein UCP031279 (TAIR:AT1G10140.1); Has 61 Blast hits to 61 proteins in 11 species: Archae - 0; Bacteria - 0; Metazoa - 0; Fungi - 0; Plants - 61; Viruses - 0; Other Eukaryotes - 0 (source…	0.0114105	1.72385	0.35625	1.18882	0.623923	-1.09483
AT3G33025.1	pseudogene		pseudogene, hypothetical protein	5.78736e-06	1.72286	0.00397272	-1.27578	0.336278	-1.06984
AT1G55928.1	protein_coding		Coiled-coil domain-containing protein 55 (DUF2040); CONTAINS InterPro DOMAIN/s: Protein of unknown function DUF2040, coiled-coil (InterPro:IPR018612); BEST Arabidopsis thaliana protein match is: Coiled-coil domain-containing protein 55 (DUF2040) (TAIR:AT2G27285.1); Has 35333 Blast hits to 34131 proteins in 2444 species: Archae - 798; Bacteria - 22429; Metazoa - 974; Fungi - 991; Plants - 531; Vir…	0.000631562	1.72197	0.786443	1.0325	0.0115438	1.41694
AT3G25882.1	protein_coding	NIM1-INTERACTING 2 (NIMIN-2)	encodes a kinase that physically interacts with NPR1/NIM1	0.000277597	1.71632	0.00783972	1.39707	0.0350058	1.2813
AT3G28243.1	protein_coding		unknown protein; LOCATED IN: endomembrane system; Has 30201 Blast hits to 17322 proteins in 780 species: Archae - 12; Bacteria - 1396; Metazoa - 17338; Fungi - 3422; Plants - 5037; Viruses - 0; Other Eukaryotes - 2996 (source: NCBI BLink).	0.00872483	1.71589	0.067045	-1.4116	0.774221	-1.05115
AT3G55515.1	protein_coding	ROTUNDIFOLIA LIKE 7 (RTFL7)	ROTUNDIFOLIA like 7 (RTFL7); CONTAINS InterPro DOMAIN/s: DVL (InterPro:IPR012552); BEST Arabidopsis thaliana protein match is: ROTUNDIFOLIA like 8 (TAIR:AT2G39705.1); Has 170 Blast hits to 170 proteins in 12 species: Archae - 0; Bacteria - 0; Metazoa - 0; Fungi - 0; Plants - 170; Viruses - 0; Other Eukaryotes - 0 (source: NCBI BLink).	0.0015137	1.71409	0.00117362	1.74787	0.100545	1.25937
AT1G79915.1	protein_coding		Putative methyltransferase family protein; CONTAINS InterPro DOMAIN/s: Methyltransferase-16, putative (InterPro:IPR019410); Has 424 Blast hits to 423 proteins in 116 species: Archae - 0; Bacteria - 1; Metazoa - 170; Fungi - 70; Plants - 129; Viruses - 0; Other Eukaryotes - 54 (source: NCBI BLink).	0.0132891	1.71097	0.920515	-1.01878	0.945971	1.01272
AT2G35384.1	small_nucleolar_rna		snoRNA; snoRNA	0.0214551	1.71028	0.413918	-1.18543	0.94183	1.01507
AT3G07850.1	protein_coding		Pectin lyase-like superfamily protein; FUNCTIONS IN: polygalacturonase activity; INVOLVED IN: carbohydrate metabolic process; LOCATED IN: endomembrane system; EXPRESSED IN: male gametophyte, pollen tube; EXPRESSED DURING: L mature pollen stage, M germinated pollen stage; CONTAINS InterPro DOMAIN/s: Pectin lyase fold/virulence factor (InterPro:IPR011050), Pectin lyase fold (InterPro:IPR012334), Gl…	0.00650808	1.70949	0.457283	1.13135	0.594405	-1.09181
AT2G46320.3	protein_coding		Mitochondrial substrate carrier family protein; FUNCTIONS IN: binding; INVOLVED IN: transport, mitochondrial transport, transmembrane transport; LOCATED IN: mitochondrial inner membrane, membrane; EXPRESSED IN: guard cell; CONTAINS InterPro DOMAIN/s: Mitochondrial substrate carrier (InterPro:IPR001993), Mitochondrial substrate/solute carrier (InterPro:IPR018108); BEST Arabidopsis thaliana protein…	0.000573581	1.70945	0.293559	-1.13178	0.00621946	-1.46014
AT3G47810.2	protein_coding	MAIGO 1 (MAG1)	Homolog of yeast retromer subunit VPS29. Part of a retromer-like protein complex involved in endosome to lysosome protein transport.	0.00295992	1.70846	0.647153	-1.06863	0.782052	1.0408
AT1G65481.1	protein_coding		unknown protein; FUNCTIONS IN: molecular_function unknown; INVOLVED IN: biological_process unknown; LOCATED IN: endomembrane system.	1.37255e-07	1.70813	3.5901e-06	1.47124	0.000413188	1.25352
AT4G03823.1	pseudogene		pseudogene of unknown protein	0.0250055	1.70796	0.731695	-1.07531	0.0548219	1.55811
AT3G17465.1	protein_coding	RIBOSOMAL PROTEIN L3 PLASTID (RPL3P)	encodes a putative L3 ribosomal protein targeted to the plastid.	0.00426655	1.7073	0.587331	1.08694	0.708012	1.059
AT1G21250.1	protein_coding	CELL WALL-ASSOCIATED KINASE (WAK1)	cell wall-associated kinase, may function as a signaling receptor of extracellular matrix component such as oligogalacturonides.	0.0122546	1.70528	0.0067391	1.81052	0.0567432	1.4618
AT1G47680.1	protein_coding		unknown protein; FUNCTIONS IN: molecular_function unknown; INVOLVED IN: biological_process unknown; LOCATED IN: endomembrane system; BEST Arabidopsis thaliana protein match is: unknown protein (TAIR:AT1G47700.1); Has 3 Blast hits to 3 proteins in 1 species: Archae - 0; Bacteria - 0; Metazoa - 0; Fungi - 0; Plants - 3; Viruses - 0; Other Eukaryotes - 0 (source: NCBI BLink).	0.00467016	1.70348	0.790218	-1.04193	0.116458	1.29268
AT5G18403.1	protein_coding		Encodes a defensin-like (DEFL) family protein.	0.0024981	1.70282	0.013506	-1.49399	0.780948	1.03971
AT5G59670.1	protein_coding		Leucine-rich repeat protein kinase family protein; FUNCTIONS IN: kinase activity; INVOLVED IN: protein amino acid phosphorylation; LOCATED IN: endomembrane system; EXPRESSED IN: 17 plant structures; EXPRESSED DURING: 13 growth stages; CONTAINS InterPro DOMAIN/s: Protein kinase, ATP binding site (InterPro:IPR017441), Protein kinase, catalytic domain (InterPro:IPR000719), Leucine-rich repeat (Inter…	0.00113789	1.7006	0.0164151	1.41134	0.0236657	1.37659
AT5G28927.1	transposable_element_gene		transposable element gene; CACTA-like transposase family (En/Spm), has a 3.9e-45 P-value blast match to GB:AAD55677 putative transposase protein (CACTA-element) transposon="Shooter" (Zea mays)	0.0144967	1.69988	0.960868	1.00923	0.666046	-1.08457
AT4G14272.1	protein_coding		Encodes a defensin-like (DEFL) family protein.	0.00653158	1.69812	0.876759	-1.02544	0.473316	1.12472
AT4G19095.1	protein_coding		unknown protein; Has 30201 Blast hits to 17322 proteins in 780 species: Archae - 12; Bacteria - 1396; Metazoa - 17338; Fungi - 3422; Plants - 5037; Viruses - 0; Other Eukaryotes - 2996 (source: NCBI BLink).	0.00791817	1.69799	0.952538	-1.01001	0.0358841	1.47826
AT2G27775.2	protein_coding		FUNCTIONS IN: molecular_function unknown; INVOLVED IN: biological_process unknown; LOCATED IN: chloroplast; EXPRESSED IN: 22 plant structures; EXPRESSED DURING: 13 growth stages; BEST Arabidopsis thaliana protein match is: Tetratricopeptide repeat (TPR)-like superfamily protein (TAIR:AT2G27800.1); Has 21 Blast hits to 21 proteins in 5 species: Archae - 0; Bacteria - 0; Metazoa - 0; Fungi - 0; Pla…	1.238e-05	1.69681	0.0420061	-1.1767	0.491854	1.05158
AT2G07806.3	protein_coding		unknown protein; FUNCTIONS IN: molecular_function unknown; INVOLVED IN: biological_process unknown; LOCATED IN: cellular_component unknown.	0.00105445	1.69536	0.917818	-1.01273	0.107208	1.23393
AT1G04680.1	protein_coding		Pectin lyase-like superfamily protein; FUNCTIONS IN: lyase activity, pectate lyase activity; INVOLVED IN: biological_process unknown; LOCATED IN: membrane; EXPRESSED IN: 23 plant structures; EXPRESSED DURING: 13 growth stages; CONTAINS InterPro DOMAIN/s: Pectin lyase fold/virulence factor (InterPro:IPR011050), AmbAllergen (InterPro:IPR018082), Pectate lyase/Amb allergen (InterPro:IPR002022), Pect…	0.00720156	1.69391	0.299519	1.19054	0.960801	-1.00809
AT3G31915.1	transposable_element_gene		transposable element gene; similar to unknown protein [Arabidopsis thaliana] (TAIR:AT3G31370.1); similar to hypothetical protein 24.t00018 [Brassica oleracea] (GB:ABD64940.1)	0.000912179	1.69261	0.24954	1.15305	0.367019	1.11651
AT5G52060.1	protein_coding	BCL-2-ASSOCIATED ATHANOGENE 1 (BAG1)	A member of Arabidopsis BAG (Bcl-2-associated athanogene) proteins, plant homologs of mammalian regulators of apoptosis. Plant BAG proteins are multi-functional and remarkably similar to their animal counterparts, as they regulate apoptotic-like processes ranging from pathogen attack, to abiotic stress, to plant development.	0.00885618	1.6921	0.844936	1.03374	0.722218	1.06231
AT4G02330.1	protein_coding	(ATPMEPCRB)	Encodes a pectin methylesterase that is sensitive to chilling stress and brassinosteroid regulation.	0.00464331	1.69177	0.000131607	2.3439	0.0115888	1.56704
AT2G33175.1	protein_coding		unknown protein; FUNCTIONS IN: molecular_function unknown; INVOLVED IN: biological_process unknown; LOCATED IN: endomembrane system; Has 10 Blast hits to 10 proteins in 1 species: Archae - 0; Bacteria - 0; Metazoa - 0; Fungi - 0; Plants - 10; Viruses - 0; Other Eukaryotes - 0 (source: NCBI BLink).	0.0169242	1.69073	0.0525849	1.5004	0.69594	1.07783
AT1G66690.1	protein_coding		S-adenosyl-L-methionine-dependent methyltransferases superfamily protein; FUNCTIONS IN: S-adenosylmethionine-dependent methyltransferase activity, methyltransferase activity; INVOLVED IN: biological_process unknown; LOCATED IN: cellular_component unknown; CONTAINS InterPro DOMAIN/s: SAM dependent carboxyl methyltransferase (InterPro:IPR005299); BEST Arabidopsis thaliana protein match is: S-adenos…	0.0405231	1.68878	0.172698	1.38997	0.00744749	2.09309
AT1G18350.1	protein_coding	MAP KINASE KINASE 7 (MKK7)	MAP kinase kinase7. Member of plant mitogen-activated protein kinase kinase group D. Negative regulator of polar auxin transport. Overexpression leads to activation of basal and systemic acquired resistance.	1.70953e-06	1.6882	0.826803	-1.01285	0.349992	-1.0572
AT4G26542.1	other_rna (natural antisense RNA)		Potential natural antisense gene, locus overlaps with AT4G26540	0.0188492	1.68792	0.357018	1.20073	0.643239	1.09485
AT4G25631.1	small_nucleolar_rna	(U60.2F)	Encodes a novel C/D box snoRNA (U60.2f) encoded within the 5th intron of FIB2. Gb: AF228365	0.0070973	1.6879	0.0844878	-1.35113	0.538209	-1.10609
AT4G33390.1	protein_coding		Plant protein of unknown function (DUF827); CONTAINS InterPro DOMAIN/s: Protein of unknown function DUF827, plant (InterPro:IPR008545); BEST Arabidopsis thaliana protein match is: Plant protein of unknown function (DUF827) (TAIR:AT2G26570.1); Has 166665 Blast hits to 84155 proteins in 3581 species: Archae - 2138; Bacteria - 38967; Metazoa - 69244; Fungi - 13477; Plants - 9635; Viruses - 620; Othe…	0.0024467	1.68763	0.849276	-1.0264	0.0790899	1.29589
AT4G04660.1	pseudogene		pseudogene, hypothetical protein, similar to zinc finger protein (Arabidopsis thaliana) GI:976277	0.0313168	1.68454	0.205401	1.3292	0.532099	-1.14613
AT3G56970.1	protein_coding	(BHLH038)	Encodes a member of the basic helix-loop-helix transcription factor family protein.	0.00786189	1.6845	0.00422221	1.78267	0.000612429	2.14298
AT3G52440.1	protein_coding		Dof-type zinc finger DNA-binding family protein; CONTAINS InterPro DOMAIN/s: Zinc finger, Dof-type (InterPro:IPR003851); BEST Arabidopsis thaliana protein match is: Dof-type zinc finger DNA-binding family protein (TAIR:AT1G21340.1); Has 1099 Blast hits to 1090 proteins in 57 species: Archae - 0; Bacteria - 0; Metazoa - 2; Fungi - 0; Plants - 1092; Viruses - 0; Other Eukaryotes - 5 (source: NCBI B…	0.0170242	1.68438	0.332026	1.20733	0.49099	1.14144
AT5G18210.1	protein_coding		NAD(P)-binding Rossmann-fold superfamily protein; FUNCTIONS IN: oxidoreductase activity, binding, catalytic activity; INVOLVED IN: oxidation reduction, metabolic process; EXPRESSED IN: 22 plant structures; EXPRESSED DURING: 13 growth stages; CONTAINS InterPro DOMAIN/s: Short-chain dehydrogenase/reductase, conserved site (InterPro:IPR020904), NAD(P)-binding domain (InterPro:IPR016040), Polyketide …	0.00155459	1.6843	2.28365e-05	2.39631	0.00240915	1.63107
AT1G36530.1	transposable_element_gene		transposable element gene; gypsy-like retrotransposon family (Athila), has a 1.7e-81 P-value blast match to GB:CAA57397 Athila ORF 1 (Arabidopsis thaliana)	0.0432962	1.68376	0.0046633	2.24117	0.387108	1.22816
AT2G11700.1	transposable_element_gene		transposable element gene; gypsy-like retrotransposon family (Athila), has a 2.2e-72 P-value blast match to GB:CAA57397 Athila ORF 1 (Arabidopsis thaliana)	0.00269049	1.68346	0.253718	1.17686	0.0188474	1.45066
AT3G47342.1	small_nucleolar_rna		snoRNA; snoRNA	0.0454212	1.68333	0.705646	-1.09363	0.0250161	-1.81946
AT1G65342.1	protein_coding		unknown protein; FUNCTIONS IN: molecular_function unknown; INVOLVED IN: biological_process unknown; LOCATED IN: endomembrane system; Has 5 Blast hits to 5 proteins in 2 species: Archae - 0; Bacteria - 0; Metazoa - 0; Fungi - 0; Plants - 5; Viruses - 0; Other Eukaryotes - 0 (source: NCBI BLink).	0.0292575	1.68314	0.0608709	1.54341	0.826617	1.04773
AT5G29054.1	protein_coding		This gene encodes a small protein and has either evidence of transcription or purifying selection.	3.07539e-06	1.68131	0.00010799	-1.42244	0.00172135	1.28014
AT1G14315.2	protein_coding		F-box and associated interaction domains-containing protein; FUNCTIONS IN: molecular_function unknown; INVOLVED IN: biological_process unknown; LOCATED IN: cellular_component unknown; CONTAINS InterPro DOMAIN/s: F-box domain, cyclin-like (InterPro:IPR001810), F-box domain, Skp2-like (InterPro:IPR022364), F-box associated domain, type 1 (InterPro:IPR006527), F-box associated interaction domain (In…	0.00165009	1.68109	0.972637	-1.00441	0.786536	-1.03545
AT2G04270.4	protein_coding	RNASE E/G-LIKE (RNEE/G)	Similar to E.coli endoribonuclease E. Functions as a ribonuclease, is located in the chloroplast, and is involved in chloroplast development. Loss of function mutants are white and arrest at the cotyledon stage. The phenotype is rescued by providing sucrose.	0.0238001	1.68054	0.777624	-1.05901	0.591239	1.11579
AT4G03295.1	small_nucleolar_rna		snoRNA; snoRNA	0.00726058	1.67969	0.492537	-1.11857	0.994924	-1.00103
AT1G47990.1	protein_coding	GIBBERELLIN 2-OXIDASE 4 (GA2OX4)	Encodes a gibberellin 2-oxidase that acts on C19 gibberellins. AtGA2OX4 expression is responsive to cytokinin and KNOX activities.	0.0188552	1.67905	0.00589813	-1.89843	0.860316	1.03452
AT2G11020.1	transposable_element_gene		transposable element gene; gypsy-like retrotransposon family, has a 8.5e-181 P-value blast match to GB:BAA84458 GAG-POL precursor (gypsy_Ty3-element) (Oryza sativa)gi|5902445|dbj|BAA84458.1| GAG-POL precursor (Oryza sativa (japonica cultivar-group)) (RIRE2) (Gypsy_Ty3-family)	0.00240225	1.67881	0.134413	1.23824	0.0492601	1.33936
AT4G36268.1	protein_coding		unknown protein; LOCATED IN: endomembrane system; Has 30201 Blast hits to 17322 proteins in 780 species: Archae - 12; Bacteria - 1396; Metazoa - 17338; Fungi - 3422; Plants - 5037; Viruses - 0; Other Eukaryotes - 2996 (source: NCBI BLink).	0.0325258	1.67845	0.310894	1.2523	0.955253	-1.01223
AT1G78970.1	protein_coding	LUPEOL SYNTHASE 1 (LUP1)	Lupeol synthase. Converts oxidosqualene to multiple triterpene alcohols and a triterpene diols. This conversion proceeds through the formation of a 17β-dammarenyl cation.	0.00188772	1.6777	0.240124	-1.17154	0.00122343	-1.7336
AT3G55900.1	protein_coding		F-box family protein; CONTAINS InterPro DOMAIN/s: F-box domain, cyclin-like (InterPro:IPR001810); Has 37 Blast hits to 37 proteins in 3 species: Archae - 0; Bacteria - 0; Metazoa - 0; Fungi - 0; Plants - 37; Viruses - 0; Other Eukaryotes - 0 (source: NCBI BLink).	0.000980473	1.67664	0.191477	1.17548	0.381918	1.1116
AT4G03165.1	protein_coding		unknown protein; Has 30201 Blast hits to 17322 proteins in 780 species: Archae - 12; Bacteria - 1396; Metazoa - 17338; Fungi - 3422; Plants - 5037; Viruses - 0; Other Eukaryotes - 2996 (source: NCBI BLink).	0.0128524	1.67632	0.738894	-1.06137	0.120712	1.34047
AT2G07635.1	transposable_element_gene		transposable element gene; gypsy-like retrotransposon family, has a 2.6e-89 P-value blast match to GB:CAA73042 polyprotein (Gypsy_Ty3-element) (Ananas comosus)	0.0073297	1.67561	0.843198	1.03238	0.761817	-1.05011
AT2G24980.1	protein_coding	EXTENSIN 6 (EXT6)	Proline-rich extensin-like family protein; FUNCTIONS IN: structural constituent of cell wall; INVOLVED IN: plant-type cell wall organization; LOCATED IN: endomembrane system; EXPRESSED IN: root; CONTAINS InterPro DOMAIN/s: Extensin-like repeat (InterPro:IPR006706); BEST Arabidopsis thaliana protein match is: proline-rich extensin-like family protein (TAIR:AT5G35190.1); Has 220761 Blast hits to 34…	0.00125562	1.67488	0.818723	1.02855	0.000218964	-1.90945
AT1G47780.1	protein_coding		alpha/beta-Hydrolases superfamily protein; FUNCTIONS IN: hydrolase activity; INVOLVED IN: biological_process unknown; LOCATED IN: cellular_component unknown; CONTAINS InterPro DOMAIN/s: Phospholipase/carboxylesterase (InterPro:IPR003140); BEST Arabidopsis thaliana protein match is: alpha/beta-Hydrolases superfamily protein (TAIR:AT1G47786.1); Has 704 Blast hits to 704 proteins in 205 species: Arc…	0.00533073	1.67203	0.397778	-1.13962	0.394748	-1.14062
AT5G06600.3	protein_coding	UBIQUITIN-SPECIFIC PROTEASE 12 (UBP12)	Encodes a ubiquitin-specific protease.	0.0137856	1.67163	0.178941	1.28669	0.773398	-1.05319
AT1G21281.1	protein_coding		unknown protein; Has 30201 Blast hits to 17322 proteins in 780 species: Archae - 12; Bacteria - 1396; Metazoa - 17338; Fungi - 3422; Plants - 5037; Viruses - 0; Other Eukaryotes - 2996 (source: NCBI BLink).	0.00984983	1.67156	0.246935	1.22352	0.183009	1.2642
AT2G02990.1	protein_coding	RIBONUCLEASE 1 (RNS1)	member of the ribonuclease T2 family, responds to inorganic phosphate starvation, and inhibits production of anthocyanin. Also involved in wound-induced signaling independent of jasmonic acid.	0.0010917	1.67049	4.24686e-06	2.66298	6.63267e-05	-2.06824
AT4G17908.1	pseudogene		pseudogene of ubiquitin-specific protease	0.00108547	1.67026	0.863665	1.02076	0.951144	1.00736
AT1G13150.1	protein_coding	"CYTOCHROME P450, FAMILY 86, SUBFAMILY C, POLYPEPTIDE 4" (CYP86C4)	member of CYP86C	7.90191e-06	1.67013	0.0060269	-1.24832	1.12768e-05	1.63865
AT2G21270.2	protein_coding	UBIQUITIN FUSION DEGRADATION 1 (UFD1)	ubiquitin fusion degradation 1 (UFD1); FUNCTIONS IN: molecular_function unknown; INVOLVED IN: ubiquitin-dependent protein catabolic process; EXPRESSED IN: 24 plant structures; EXPRESSED DURING: 13 growth stages; CONTAINS InterPro DOMAIN/s: Ubiquitin fusion degradation protein UFD1 (InterPro:IPR004854); BEST Arabidopsis thaliana protein match is: Ubiquitin fusion degradation UFD1 family protein (T…	0.0482763	1.669	0.764746	-1.07331	0.976132	-1.00708
AT5G11290.1	protein_coding		Plant protein of unknown function (DUF247); CONTAINS InterPro DOMAIN/s: Protein of unknown function DUF247, plant (InterPro:IPR004158); BEST Arabidopsis thaliana protein match is: unknown protein (TAIR:AT4G31980.1); Has 951 Blast hits to 908 proteins in 17 species: Archae - 0; Bacteria - 0; Metazoa - 0; Fungi - 0; Plants - 951; Viruses - 0; Other Eukaryotes - 0 (source: NCBI BLink).	0.000582844	1.66874	0.996088	-1.00054	0.000798985	1.63427
AT4G04100.1	transposable_element_gene		transposable element gene; CACTA-like transposase family (Ptta/En/Spm), has a 2.6e-16 P-value blast match to At5g29026.1/8-244 CACTA-like transposase family (Ptta/En/Spm) (CACTA-element) (Arabidopsis thaliana)	0.000434328	1.66809	0.813241	1.02532	0.00239662	-1.49924
AT1G53620.1	protein_coding		unknown protein; FUNCTIONS IN: molecular_function unknown; INVOLVED IN: biological_process unknown; LOCATED IN: endomembrane system; BEST Arabidopsis thaliana protein match is: unknown protein (TAIR:AT1G53610.1); Has 5795 Blast hits to 2209 proteins in 338 species: Archae - 0; Bacteria - 1555; Metazoa - 2403; Fungi - 181; Plants - 1035; Viruses - 76; Other Eukaryotes - 545 (source: NCBI BLink).	0.0234623	1.66742	0.950446	1.01244	0.162271	1.33824
AT4G32030.1	protein_coding		unknown protein; BEST Arabidopsis thaliana protein match is: unknown protein (TAIR:AT1G80610.1); Has 63 Blast hits to 59 proteins in 12 species: Archae - 0; Bacteria - 0; Metazoa - 6; Fungi - 0; Plants - 53; Viruses - 0; Other Eukaryotes - 4 (source: NCBI BLink).	0.00347263	1.66642	0.199971	-1.20678	0.710508	-1.05391
AT1G15990.1	protein_coding	CYCLIC NUCLEOTIDE GATED CHANNEL 7 (CNGC7)	member of Cyclic nucleotide gated channel family	2.65047e-06	1.66634	1.86074e-05	1.51548	0.00790684	-1.20703
AT5G08760.1	protein_coding		unknown protein; FUNCTIONS IN: molecular_function unknown; INVOLVED IN: biological_process unknown; LOCATED IN: endomembrane system; Has 3 Blast hits to 3 proteins in 2 species: Archae - 0; Bacteria - 0; Metazoa - 0; Fungi - 0; Plants - 3; Viruses - 0; Other Eukaryotes - 0 (source: NCBI BLink).	0.00170254	1.66632	0.220851	1.17456	0.364265	-1.12447
AT3G15430.2	protein_coding		Regulator of chromosome condensation (RCC1) family protein; CONTAINS InterPro DOMAIN/s: Regulator of chromosome condensation/beta-lactamase-inhibitor protein II (InterPro:IPR009091), Regulator of chromosome condensation, RCC1 (InterPro:IPR000408); BEST Arabidopsis thaliana protein match is: Regulator of chromosome condensation (RCC1) family protein (TAIR:AT3G26100.2); Has 35333 Blast hits to 3413…	0.0047227	1.66543	0.0366659	1.41006	0.0506659	1.37305
AT1G23510.1	protein_coding		unknown protein; BEST Arabidopsis thaliana protein match is: Domain of unknown function (DUF220) (TAIR:AT1G23520.1); Has 133 Blast hits to 120 proteins in 9 species: Archae - 0; Bacteria - 0; Metazoa - 0; Fungi - 0; Plants - 133; Viruses - 0; Other Eukaryotes - 0 (source: NCBI BLink).	0.00069013	1.66531	0.300595	1.12615	0.000424072	1.72157
AT3G32115.1	transposable_element_gene		transposable element gene; non-LTR retrotransposon family (LINE), has a 1.7e-25 P-value blast match to GB:NP_038605 L1 repeat, Tf subfamily, member 30 (LINE-element) (Mus musculus)	6.82406e-05	1.66458	0.0339023	1.22068	0.00231704	1.38308
AT5G35698.1	protein_coding		Encodes a Plant thionin family protein	0.00354153	1.66421	0.97061	1.00521	0.694635	-1.05716
AT5G21130.1	protein_coding		Late embryogenesis abundant (LEA) hydroxyproline-rich glycoprotein family; CONTAINS InterPro DOMAIN/s: Late embryogenesis abundant protein, group 2 (InterPro:IPR004864); BEST Arabidopsis thaliana protein match is: Late embryogenesis abundant (LEA) hydroxyproline-rich glycoprotein family (TAIR:AT2G27080.2); Has 878 Blast hits to 877 proteins in 27 species: Archae - 0; Bacteria - 0; Metazoa - 0; Fu…	0.0130762	1.66388	0.00581192	1.79973	0.0623272	-1.42946
AT1G79400.1	protein_coding	CATION/H+ EXCHANGER 2 (CHX2)	member of Putative Na+/H+ antiporter family	0.0090335	1.66361	0.211995	1.2377	0.12221	1.30927
AT1G53282.1	protein_coding		Encodes a Plant thionin family protein	0.0252216	1.66341	0.668829	-1.09025	0.078609	1.46402
AT4G01895.1	protein_coding		systemic acquired resistance (SAR) regulator protein NIMIN-1-related; BEST Arabidopsis thaliana protein match is: NIM1-interacting 1 (TAIR:AT1G02450.1); Has 7634 Blast hits to 2740 proteins in 217 species: Archae - 4; Bacteria - 24; Metazoa - 4803; Fungi - 436; Plants - 277; Viruses - 156; Other Eukaryotes - 1934 (source: NCBI BLink).	0.00256107	1.66332	0.87696	-1.021	0.355371	-1.13486
AT5G04390.1	protein_coding		C2H2-type zinc finger family protein; FUNCTIONS IN: zinc ion binding, nucleic acid binding; INVOLVED IN: biological_process unknown; LOCATED IN: intracellular; EXPRESSED IN: petal, leaf whorl, male gametophyte, flower, pollen tube; EXPRESSED DURING: L mature pollen stage, M germinated pollen stage, 4 anthesis, petal differentiation and expansion stage; CONTAINS InterPro DOMAIN/s: Zinc finger, C2H…	0.00027341	1.66299	0.772952	1.02907	0.230112	-1.13104
AT4G08630.1	protein_coding		unknown protein; BEST Arabidopsis thaliana protein match is: unknown protein (TAIR:AT3G48860.2); Has 1487 Blast hits to 747 proteins in 184 species: Archae - 0; Bacteria - 56; Metazoa - 305; Fungi - 197; Plants - 180; Viruses - 3; Other Eukaryotes - 746 (source: NCBI BLink).	0.0033366	1.66212	0.0152832	1.47842	0.845671	1.02754
AT5G11920.1	protein_coding	6-&1-FRUCTAN EXOHYDROLASE (cwINV6)	Encodes a protein with fructan exohydrolase (FEH) activity acting on both inulin and levan-type fructans (1- and 6-FEH). The enzyme does not have invertase activity.	0.038822	1.66192	0.30364	1.26332	0.0094365	1.97348
AT5G27944.1	protein_coding		MADS-box transcription factor family protein; FUNCTIONS IN: sequence-specific DNA binding, sequence-specific DNA binding transcription factor activity; INVOLVED IN: regulation of transcription, DNA-dependent; LOCATED IN: nucleus; CONTAINS InterPro DOMAIN/s: Transcription factor, MADS-box (InterPro:IPR002100); BEST Arabidopsis thaliana protein match is: AGAMOUS-like 89 (TAIR:AT5G27580.1); Has 3020…	0.000868243	1.66002	0.0491771	1.2811	0.00912469	1.42448
AT2G15220.1	protein_coding		Plant basic secretory protein (BSP) family protein; INVOLVED IN: defense response; LOCATED IN: endomembrane system; EXPRESSED DURING: seedling growth; CONTAINS InterPro DOMAIN/s: Uncharacterised protein family, basic secretory protein (InterPro:IPR007541); BEST Arabidopsis thaliana protein match is: Plant basic secretory protein (BSP) family protein (TAIR:AT2G15130.1); Has 296 Blast hits to 296 p…	0.0100009	1.65934	0.26343	1.21189	0.451019	-1.1359
AT3G04100.1	protein_coding	AGAMOUS-LIKE 57 (AGL57)	AGAMOUS-like 57 (AGL57); FUNCTIONS IN: DNA binding, sequence-specific DNA binding transcription factor activity; INVOLVED IN: regulation of transcription, DNA-dependent; LOCATED IN: nucleus; EXPRESSED IN: antipodal cell, embryo; CONTAINS InterPro DOMAIN/s: Transcription factor, MADS-box (InterPro:IPR002100); BEST Arabidopsis thaliana protein match is: AGAMOUS-like 59 (TAIR:AT1G28460.1); Has 5663 …	0.00343297	1.65926	0.104796	1.27276	0.0123263	1.50347
AT2G25295.1	protein_coding	LOW-MOLECULAR-WEIGHT CYSTEINE-RICH 81 (LCR81)	Encodes a member of a family of small,secreted, cysteine rich protein with sequence similarity to the PCP (pollen coat protein) gene family.	0.00198444	1.65571	0.973876	-1.0042	0.986451	-1.00218
AT3G13433.1	protein_coding		unknown protein; FUNCTIONS IN: molecular_function unknown; INVOLVED IN: biological_process unknown; LOCATED IN: endomembrane system; Has 0 Blast hits to 0 proteins in 0 species (source: NCBI BLink).	0.0317241	1.65562	0.277063	-1.26423	0.965153	1.0092
AT3G15395.2	protein_coding		unknown protein; FUNCTIONS IN: molecular_function unknown; INVOLVED IN: biological_process unknown; LOCATED IN: endomembrane system; Has 35333 Blast hits to 34131 proteins in 2444 species: Archae - 798; Bacteria - 22429; Metazoa - 974; Fungi - 991; Plants - 531; Viruses - 0; Other Eukaryotes - 9610 (source: NCBI BLink).	1.94982e-08	1.65552	0.712183	1.01348	0.0169437	1.10453
AT5G24860.1	protein_coding	FLOWERING PROMOTING FACTOR 1 (FPF1)	encodes a small protein of 12.6 kDa that regulates flowering and is involved in gibberellin signalling pathway. It is expressed in apical meristems immediately after the photoperiodic induction of flowering. Genetic interactions with flowering time and floral organ identity genes suggest that this gene may be involved in modulating the competence to flower. There are two other genes similar to FP…	0.0058346	1.65495	0.357558	-1.15246	0.0794885	-1.33046
AT3G61198.1	other_rna		Unknown gene	1.8928e-05	1.65492	1.69295e-07	2.26193	1.53313e-09	3.59202
AT3G13225.1	protein_coding		WW domain-containing protein; CONTAINS InterPro DOMAIN/s: WW/Rsp5/WWP (InterPro:IPR001202); Has 4868 Blast hits to 3360 proteins in 446 species: Archae - 8; Bacteria - 476; Metazoa - 1490; Fungi - 707; Plants - 530; Viruses - 89; Other Eukaryotes - 1568 (source: NCBI BLink).	0.01003	1.65472	0.227705	-1.23033	0.715133	1.06265
AT5G44345.1	protein_coding		F-box associated ubiquitination effector family protein; CONTAINS InterPro DOMAIN/s: F-box associated domain, type 3 (InterPro:IPR013187), F-box associated interaction domain (InterPro:IPR017451); BEST Arabidopsis thaliana protein match is: F-box and associated interaction domains-containing protein (TAIR:AT2G31470.1); Has 30201 Blast hits to 17322 proteins in 780 species: Archae - 12; Bacteria -…	0.0110745	1.65394	0.211445	1.24482	0.114491	1.327
AT4G11890.3	protein_coding	ABA- AND OSMOTIC-STRESS-INDUCIBLE RECEPTOR-LIKE CYTOSOLIC KINASE1 (ARCK1)	Encodes a receptor-like cytosolic kinase ARCK1. Negatively controls abscisic acid and osmotic stress signal transduction.	0.0108329	1.65135	0.0709735	1.3875	0.025533	1.5265
AT5G59390.1	protein_coding		XH/XS domain-containing protein; CONTAINS InterPro DOMAIN/s: Domain of unknown function XS (InterPro:IPR005380), Domain of unknown function XH (InterPro:IPR005379); BEST Arabidopsis thaliana protein match is: XH/XS domain-containing protein (TAIR:AT4G01180.1); Has 1807 Blast hits to 1807 proteins in 277 species: Archae - 0; Bacteria - 0; Metazoa - 736; Fungi - 347; Plants - 385; Viruses - 0; Othe…	0.0128581	1.65132	0.132782	-1.31603	0.2731	-1.21549
AT4G36920.2	protein_coding	APETALA 2 (AP2)	Encodes a floral homeotic gene, a member of the AP2/EREBP (ethylene responsive element binding protein) class of transcription factors and is involved in the specification of floral organ identity, establishment of floral meristem identity, suppression of floral meristem indeterminancy, and development of the ovule and seed coat. AP2 also has a role in controlling seed mass. Dominant negative all…	0.00340501	1.65098	0.924781	1.01312	0.0627003	1.3223
AT2G18540.1	protein_coding		RmlC-like cupins superfamily protein; FUNCTIONS IN: nutrient reservoir activity; INVOLVED IN: biological_process unknown; LOCATED IN: endomembrane system; CONTAINS InterPro DOMAIN/s: Cupin, RmlC-type (InterPro:IPR011051), Cupin 1 (InterPro:IPR006045), RmlC-like jelly roll fold (InterPro:IPR014710); BEST Arabidopsis thaliana protein match is: RmlC-like cupins superfamily protein (TAIR:AT4G36700.1)…	0.00228996	1.65068	0.0428499	1.33745	0.0575144	1.30913
AT2G41400.1	protein_coding		Pollen Ole e 1 allergen and extensin family protein; FUNCTIONS IN: molecular_function unknown; INVOLVED IN: biological_process unknown; LOCATED IN: endomembrane system; CONTAINS InterPro DOMAIN/s: Pollen Ole e 1 allergen/extensin (InterPro:IPR006041); BEST Arabidopsis thaliana protein match is: Pollen Ole e 1 allergen and extensin family protein (TAIR:AT2G41390.1); Has 35333 Blast hits to 34131 p…	0.004883	1.65041	0.680085	-1.06232	0.156641	-1.24236
AT2G12408.1	pseudogene		pseudogene of zinc knuckle (CCHC-type) family protein	0.00465283	1.65014	0.738079	-1.04976	0.791201	-1.03916
AT3G58400.1	protein_coding		TRAF-like family protein; FUNCTIONS IN: molecular_function unknown; INVOLVED IN: N-terminal protein myristoylation; LOCATED IN: cellular_component unknown; CONTAINS InterPro DOMAIN/s: TRAF-like (InterPro:IPR008974), MATH (InterPro:IPR002083); BEST Arabidopsis thaliana protein match is: RESTRICTED TEV MOVEMENT 3 (TAIR:AT3G58350.1); Has 513 Blast hits to 461 proteins in 22 species: Archae - 0; Bact…	0.0173729	1.64991	0.173414	1.29773	0.593781	1.10334
AT3G55100.1	protein_coding	ATP-BINDING CASSETTE G17 (ABCG17)	ABC-2 type transporter family protein; FUNCTIONS IN: ATPase activity, coupled to transmembrane movement of substances; LOCATED IN: membrane; EXPRESSED IN: petal, leaf whorl, flower; EXPRESSED DURING: 4 anthesis, petal differentiation and expansion stage; CONTAINS InterPro DOMAIN/s: ATPase, AAA+ type, core (InterPro:IPR003593), ABC transporter-like (InterPro:IPR003439), ABC-2 type transporter (Int…	2.02125e-05	1.6488	0.00529957	1.27674	0.020776	1.20952
AT2G27750.1	protein_coding		Surfeit locus protein 6; CONTAINS InterPro DOMAIN/s: Surfeit locus 6 (InterPro:IPR007019); BEST Arabidopsis thaliana protein match is: Surfeit locus protein 6 (TAIR:AT5G05210.1); Has 646 Blast hits to 578 proteins in 173 species: Archae - 0; Bacteria - 6; Metazoa - 188; Fungi - 142; Plants - 65; Viruses - 0; Other Eukaryotes - 245 (source: NCBI BLink).	0.0288261	1.64818	0.721294	1.07549	0.0662329	1.49987
AT1G09790.1	protein_coding	COBRA-LIKE PROTEIN 6 PRECURSOR (COBL6)	COBRA-like protein 6 precursor (COBL6); CONTAINS InterPro DOMAIN/s: Glycosyl-phosphatidyl inositol-anchored, plant (InterPro:IPR006918), COBRA-like (InterPro:IPR017391); BEST Arabidopsis thaliana protein match is: COBRA-like protein 1 precursor (TAIR:AT3G02210.1); Has 376 Blast hits to 369 proteins in 30 species: Archae - 0; Bacteria - 0; Metazoa - 0; Fungi - 0; Plants - 376; Viruses - 0; Other E…	0.00814706	1.64764	0.159288	-1.26372	0.0686231	1.36738
AT1G45236.1	pre_trna		pre-tRNA; tRNA-Leu (anticodon: AAG)	0.00853641	1.64695	0.430064	1.13649	0.154464	1.26975
AT3G58370.1	protein_coding		TRAF-like family protein; CONTAINS InterPro DOMAIN/s: MATH (InterPro:IPR002083); BEST Arabidopsis thaliana protein match is: TRAF-like family protein (TAIR:AT3G58410.1); Has 339 Blast hits to 308 proteins in 14 species: Archae - 0; Bacteria - 4; Metazoa - 6; Fungi - 3; Plants - 318; Viruses - 0; Other Eukaryotes - 8 (source: NCBI BLink).	0.00237597	1.64692	0.843689	-1.026	0.268269	1.1598
AT1G64070.1	protein_coding	RESISTANCE TO LEPTOSPHAERIA MACULANS 1 (RLM1)	Encodes a TIR-NBS-LRR class of disease resistance protein effective against Leptosphaeria maculans.	0.00509239	1.64642	0.697973	-1.05863	0.177079	1.2291
AT4G09940.1	protein_coding		P-loop containing nucleoside triphosphate hydrolases superfamily protein; FUNCTIONS IN: GTP binding; INVOLVED IN: response to bacterium; LOCATED IN: plasma membrane; EXPRESSED IN: egg cell, cultured cell; CONTAINS InterPro DOMAIN/s: AIG1 (InterPro:IPR006703); BEST Arabidopsis thaliana protein match is: P-loop containing nucleoside triphosphate hydrolases superfamily protein (TAIR:AT4G09950.1); Ha…	0.00305574	1.64641	0.427397	-1.11488	0.303156	1.15321
AT1G47485.1	protein_coding		Encodes CEP1, a 15-amino-acid peptide, which is mainly expressed in the lateral root primordia. When overexpressed or externally applied, CEP1 arrests root growth. CEP1 is a candidate for a novel peptide plant hormone.	0.0133956	1.64607	0.050645	1.45005	0.0895474	1.37077
AT1G60340.1	protein_coding		NAC (No Apical Meristem) domain transcriptional regulator superfamily protein; CONTAINS InterPro DOMAIN/s: No apical meristem (NAM) protein (InterPro:IPR003441); BEST Arabidopsis thaliana protein match is: NAC (No Apical Meristem) domain transcriptional regulator superfamily protein (TAIR:AT1G60300.1); Has 658 Blast hits to 631 proteins in 40 species: Archae - 0; Bacteria - 0; Metazoa - 0; Fungi …	0.000449589	1.64501	0.0370959	1.27044	0.00106642	1.55899
AT5G52680.1	protein_coding		Copper transport protein family; BEST Arabidopsis thaliana protein match is: Copper transport protein family (TAIR:AT5G52690.1); Has 1807 Blast hits to 1807 proteins in 277 species: Archae - 0; Bacteria - 0; Metazoa - 736; Fungi - 347; Plants - 385; Viruses - 0; Other Eukaryotes - 339 (source: NCBI BLink).	0.0159628	1.64482	0.283409	1.21814	0.0109734	-1.70627
AT2G45990.2	protein_coding		unknown protein; FUNCTIONS IN: molecular_function unknown; INVOLVED IN: biological_process unknown; LOCATED IN: chloroplast; EXPRESSED IN: 22 plant structures; EXPRESSED DURING: 13 growth stages; Has 312 Blast hits to 312 proteins in 90 species: Archae - 0; Bacteria - 131; Metazoa - 0; Fungi - 0; Plants - 67; Viruses - 0; Other Eukaryotes - 114 (source: NCBI BLink).	0.000438949	1.64415	0.500175	1.07261	0.647912	1.04833
AT3G31395.1	transposable_element_gene		transposable element gene; non-LTR retrotransposon family (LINE), has a 1.3e-23 P-value blast match to GB:AAB41224 ORF2 (LINE-element) (Rattus norvegicus)	0.000372914	1.64218	0.00646965	1.38987	0.000415367	1.63117
AT4G07664.1	transposable_element_gene		transposable element gene; gypsy-like retrotransposon family (Athila), has a 2.6e-114 P-value blast match to GB:CAA57397 Athila ORF 1 (Arabidopsis thaliana)	0.00240758	1.64206	0.00946663	1.48764	0.00221333	1.65228
AT5G13225.1	small_nucleolar_rna		snoRNA; snoRNA	0.0332978	1.64182	0.0395884	-1.60938	0.690241	-1.08701
AT5G35603.1	protein_coding		Protein of unknown function (DUF3287); BEST Arabidopsis thaliana protein match is: unknown protein (TAIR:AT3G43150.1); Has 30201 Blast hits to 17322 proteins in 780 species: Archae - 12; Bacteria - 1396; Metazoa - 17338; Fungi - 3422; Plants - 5037; Viruses - 0; Other Eukaryotes - 2996 (source: NCBI BLink).	0.00925946	1.64175	0.97007	1.00606	0.0203629	1.53164
AT3G22910.1	protein_coding		ATPase E1-E2 type family protein / haloacid dehalogenase-like hydrolase family protein; FUNCTIONS IN: calcium-transporting ATPase activity, calmodulin binding; INVOLVED IN: cation transport, calcium ion transport, metabolic process, ATP biosynthetic process; LOCATED IN: membrane; EXPRESSED IN: 12 plant structures; EXPRESSED DURING: LP.04 four leaves visible, 4 anthesis, C globular stage, petal di…	0.00898854	1.64096	7.14573e-05	2.61995	0.0122323	1.59723
AT2G11870.1	pseudogene		pseudogene, hypothetical protein	0.0381295	1.64088	0.251414	1.28988	0.386882	1.20859
AT3G20070.1	protein_coding	TITAN9 (TTN9)	Encodes a plant-specific protein of unknown function. Mutant embryos contain at most four small cells. The endosperm nucleoli are enlarged. Gene is expressed in siliques based on EST information.	0.00335831	1.64056	0.677048	-1.05852	0.861702	-1.02399
AT3G42386.1	transposable_element_gene		transposable element gene; gypsy-like retrotransposon family, has a 6.5e-116 P-value blast match to GB:CAA73042 polyprotein (Gypsy_Ty3-element) (Ananas comosus)	5.38782e-08	1.64054	0.367103	-1.03667	0.00391389	-1.14939
AT2G19893.1	protein_coding		Encodes a defensin-like (DEFL) family protein.	0.0360516	1.64052	0.317791	-1.24236	0.0434597	1.60485
AT3G33157.1	transposable_element_gene		transposable element gene; pseudogene, hypothetical protein	0.04499	1.64045	0.672852	-1.0996	0.862624	1.03953
AT2G05642.1	protein_coding		Nucleic acid-binding, OB-fold-like protein; CONTAINS InterPro DOMAIN/s: Nucleic acid-binding, OB-fold (InterPro:IPR012340), Nucleic acid-binding, OB-fold-like (InterPro:IPR016027), Protein of unknown function DUF223 (InterPro:IPR003871), Replication factor A, C-terminal (InterPro:IPR013955); BEST Arabidopsis thaliana protein match is: unknown protein (TAIR:AT3G60920.1); Has 30201 Blast hits to 17…	0.00276827	1.63988	0.543676	-1.08417	0.734343	1.04591
AT3G44783.1	protein_coding		This gene encodes a small protein and has either evidence of transcription or purifying selection.	0.0126183	1.63866	0.0131669	1.6322	0.537885	-1.1113
AT5G56840.1	protein_coding		myb-like transcription factor family protein; CONTAINS InterPro DOMAIN/s: SANT, DNA-binding (InterPro:IPR001005), Homeodomain-like (InterPro:IPR009057), Myb, DNA-binding (InterPro:IPR014778), Zinc finger, CCHC-type (InterPro:IPR001878), HTH transcriptional regulator, Myb-type, DNA-binding (InterPro:IPR017930), Myb-like DNA-binding domain, SHAQKYF class (InterPro:IPR006447); BEST Arabidopsis thali…	0.00405659	1.63683	0.0613927	1.32825	0.830071	1.0304
AT1G28160.1	protein_coding		encodes a member of the ERF (ethylene response factor) subfamily B-1 of ERF/AP2 transcription factor family. The protein contains one AP2 domain. There are 15 members in this subfamily including ATERF-3, ATERF-4, ATERF-7, and leafy petiole.	0.00546411	1.63665	0.592363	1.08202	0.0123735	1.53256
AT3G63020.1	protein_coding		Protein of unknown function (DUF3049); CONTAINS InterPro DOMAIN/s: Protein of unknown function DUF3049 (InterPro:IPR021410); Has 17 Blast hits to 17 proteins in 7 species: Archae - 0; Bacteria - 0; Metazoa - 0; Fungi - 0; Plants - 17; Viruses - 0; Other Eukaryotes - 0 (source: NCBI BLink).	0.000815424	1.63412	0.537434	1.07095	0.000836871	1.63134
AT1G51035.1	protein_coding		unknown protein.	0.000278168	1.63308	0.00227041	1.44774	0.019454	-1.29178
AT2G20595.1	protein_coding		highly expressed in the female gametophyte central cell and expressed at low levels in the egg and synergids	0.0041739	1.63289	0.779114	-1.03994	0.119547	1.25852
AT2G07798.1	protein_coding		unknown protein; FUNCTIONS IN: molecular_function unknown; INVOLVED IN: biological_process unknown; LOCATED IN: cellular_component unknown; BEST Arabidopsis thaliana protein match is: unknown protein (TAIR:ATMG01220.1); Has 3 Blast hits to 3 proteins in 1 species: Archae - 0; Bacteria - 0; Metazoa - 0; Fungi - 0; Plants - 3; Viruses - 0; Other Eukaryotes - 0 (source: NCBI BLink).	0.0206489	1.63263	0.923438	-1.01801	0.316478	-1.20988
AT1G01410.1	protein_coding	PUMILIO 22 (PUM22)	Encodes a member of the Arabidopsis Pumilio (APUM) proteins containing PUF domain (eight repeats of approximately 36 amino acids each). PUF proteins regulate both mRNA stability and translation through sequence-specific binding to the 3' UTR of target mRNA transcripts.	3.87047e-05	1.63242	0.317207	1.08092	0.596897	1.04127
AT2G16835.1	protein_coding		Aquaporin-like superfamily protein; FUNCTIONS IN: water channel activity, transporter activity; INVOLVED IN: transport; LOCATED IN: membrane; CONTAINS InterPro DOMAIN/s: Major intrinsic protein (InterPro:IPR000425); Has 833 Blast hits to 833 proteins in 126 species: Archae - 0; Bacteria - 0; Metazoa - 0; Fungi - 0; Plants - 833; Viruses - 0; Other Eukaryotes - 0 (source: NCBI BLink).	0.00091647	1.63232	0.521637	1.07492	0.228948	-1.14916
AT1G14518.1	other_rna		Unknown gene	0.0298323	1.63173	0.233313	-1.28099	0.643719	1.09786
AT5G38740.1	protein_coding	AGAMOUS-LIKE 77 (AGL77)	AGAMOUS-like 77 (AGL77); FUNCTIONS IN: sequence-specific DNA binding transcription factor activity; INVOLVED IN: regulation of transcription, DNA-dependent; LOCATED IN: nucleus; EXPRESSED IN: central cell, antipodal cell; CONTAINS InterPro DOMAIN/s: Transcription factor, MADS-box (InterPro:IPR002100); BEST Arabidopsis thaliana protein match is: AGAMOUS-like 81 (TAIR:AT5G39750.1); Has 1807 Blast h…	0.0238912	1.63148	0.0139829	1.72548	0.758394	-1.06072
AT2G43141.1	small_nucleolar_rna		snoRNA; snoRNA	0.0117992	1.63142	0.248089	-1.21911	0.112016	-1.32393
AT5G42530.1	protein_coding		unknown protein; FUNCTIONS IN: molecular_function unknown; INVOLVED IN: biological_process unknown; LOCATED IN: endomembrane system; BEST Arabidopsis thaliana protein match is: unknown protein (TAIR:AT2G25510.2); Has 30201 Blast hits to 17322 proteins in 780 species: Archae - 12; Bacteria - 1396; Metazoa - 17338; Fungi - 3422; Plants - 5037; Viruses - 0; Other Eukaryotes - 2996 (source: NCBI BLin…	0.00052964	1.62561	0.213725	1.14206	0.72102	-1.03757
AT1G14520.1	protein_coding	MYO-INOSITOL OXYGENASE 1 (MIOX1)	Encodes MIOX1. Belongs to myo-inositol oxygenase gene family.	1.04607e-06	1.62479	2.66189e-08	2.00433	1.22535e-11	4.16062
AT4G24170.1	protein_coding		ATP binding microtubule motor family protein; FUNCTIONS IN: microtubule motor activity, ATP binding; INVOLVED IN: microtubule-based movement; EXPRESSED IN: 6 plant structures; EXPRESSED DURING: L mature pollen stage, M germinated pollen stage, 4 anthesis; CONTAINS InterPro DOMAIN/s: Kinesin, motor region, conserved site (InterPro:IPR019821), Protein of unknown function DUF3490 (InterPro:IPR021881…	0.023163	1.62413	0.111334	1.37509	0.769651	1.05678
AT3G06890.1	protein_coding		unknown protein; Has 91 Blast hits to 91 proteins in 12 species: Archae - 0; Bacteria - 0; Metazoa - 0; Fungi - 0; Plants - 91; Viruses - 0; Other Eukaryotes - 0 (source: NCBI BLink).	0.00446501	1.62295	0.716539	-1.05197	0.386261	-1.13054
AT5G37710.1	protein_coding		alpha/beta-Hydrolases superfamily protein; FUNCTIONS IN: triglyceride lipase activity, calmodulin binding; INVOLVED IN: lipid catabolic process, lipid metabolic process; LOCATED IN: plasma membrane; EXPRESSED IN: 22 plant structures; EXPRESSED DURING: 13 growth stages; CONTAINS InterPro DOMAIN/s: Lipase, class 3 (InterPro:IPR002921), Mono-/di-acylglycerol lipase, N-terminal (InterPro:IPR005592); …	0.0188371	1.62255	0.35081	1.18696	0.916618	1.01902
AT4G10020.1	protein_coding	HYDROXYSTEROID DEHYDROGENASE 5 (HSD5)	Encodes a putative hydroxysteroid dehydrogenase (HSD). Genes that encode HSD include: At5g50600 and At5g50700 (HSD1), At3g47350(HSD2), At3g47360(HSD3), At5g50590 and At5g50690(HSD4), At5g50770(HSD6) (Plant Cell Physiology 50:1463). Two copies of HSD1 and HSD4 exist due to a gene duplication event. In Plant Physiology 145:87, At5g50690 is HSD7, At4g10020 is HSD5.	0.00696807	1.62252	0.936988	1.0119	0.644646	1.07182
AT1G48953.1	protein_coding		unknown protein; BEST Arabidopsis thaliana protein match is: unknown protein (TAIR:AT5G35066.1); Has 30201 Blast hits to 17322 proteins in 780 species: Archae - 12; Bacteria - 1396; Metazoa - 17338; Fungi - 3422; Plants - 5037; Viruses - 0; Other Eukaryotes - 2996 (source: NCBI BLink).	0.0350578	1.62199	0.634973	-1.10327	0.078034	1.47862
AT2G35740.1	protein_coding	NOSITOL TRANSPORTER 3 (INT3)	nositol transporter 3 (INT3); FUNCTIONS IN: carbohydrate transmembrane transporter activity, sugar:hydrogen symporter activity; INVOLVED IN: transport, transmembrane transport; LOCATED IN: integral to membrane, membrane; EXPRESSED IN: pollen tube; CONTAINS InterPro DOMAIN/s: Sugar transporter, conserved site (InterPro:IPR005829), Major facilitator superfamily (InterPro:IPR020846), General substra…	7.28397e-07	1.62151	0.0735048	1.10018	9.36652e-08	1.80668
AT5G17810.2	protein_coding	WUSCHEL RELATED HOMEOBOX 12 (WOX12)	Encodes a WUSCHEL-related homeobox gene family member with 65 amino acids in its homeodomain. Proteins in this family contain a sequence of eight residues (TLPLFPMH) downstream of the homeodomain called the WUS box.	0.0123986	1.62145	0.480078	-1.12563	0.755691	1.053
AT1G50750.1	protein_coding		Plant mobile domain protein family; CONTAINS InterPro DOMAIN/s: Aminotransferase-like, plant mobile domain (InterPro:IPR019557); BEST Arabidopsis thaliana protein match is: Plant mobile domain protein family (TAIR:AT1G50790.1); Has 1370 Blast hits to 1171 proteins in 144 species: Archae - 2; Bacteria - 53; Metazoa - 236; Fungi - 44; Plants - 477; Viruses - 0; Other Eukaryotes - 558 (source: NCBI …	0.00345324	1.61967	0.233749	1.17805	0.0842842	1.27991
AT1G71520.1	protein_coding		encodes a member of the DREB subfamily A-5 of ERF/AP2 transcription factor family. The protein contains one AP2 domain. There are 16 members in this subfamily including RAP2.1, RAP2.9 and RAP2.10.	0.00490428	1.61966	0.827965	-1.03107	0.265196	-1.17515
AT3G50808.1	protein_coding		PLATZ transcription factor family protein; CONTAINS InterPro DOMAIN/s: Protein of unknown function DUF597 (InterPro:IPR006734); BEST Arabidopsis thaliana protein match is: PLATZ transcription factor family protein (TAIR:AT1G32700.2); Has 85 Blast hits to 85 proteins in 13 species: Archae - 0; Bacteria - 0; Metazoa - 0; Fungi - 0; Plants - 85; Viruses - 0; Other Eukaryotes - 0 (source: NCBI BLink).	0.0410044	1.61955	0.396547	1.20178	0.407152	1.19671
AT5G22640.1	protein_coding	EMBRYO DEFECTIVE 1211 (emb1211)	EMB1211 is a MORN (multiple membrane occupation and recognition nexus) motif containing protein involved in embryo development and chloroplast biogenesis.	0.0171818	1.61915	0.0564362	-1.4426	0.18124	1.27813
AT1G24350.1	protein_coding		Acid phosphatase/vanadium-dependent haloperoxidase-related protein; CONTAINS InterPro DOMAIN/s: Acid phosphatase/vanadium-dependent haloperoxidase related (InterPro:IPR003832); BEST Arabidopsis thaliana protein match is: Acid phosphatase/vanadium-dependent haloperoxidase-related protein (TAIR:AT1G67600.1); Has 1124 Blast hits to 1124 proteins in 413 species: Archae - 0; Bacteria - 739; Metazoa - …	0.00618536	1.61909	0.438485	-1.12158	0.120221	1.27179
AT5G67570.1	protein_coding	DELAYED GREENING 1 (DG1)	Encodes a pentratricopeptide repeat containing protein that is targeted to the chloroplast. Mutants have pale young leave and reduced accumulation of plastid encoded transcripts suggesting a role for DG1 in regulation of plastid gene expression.	0.00610996	1.61768	0.980564	1.00355	0.0736986	1.32449
AT3G01090.1	protein_coding	SNF1 KINASE HOMOLOG 10 (KIN10)	encodes a SNF1-related protein kinase that physically interacts with SCF subunit SKP1/ASK1 and 20S proteosome subunit PAD1. It can also interact with PRL1 DWD-containing protein. Based on in vitro degradation assays and cul4cs and prl1 mutants, there is evidence that AKIN10 is degraded in a proteasome-dependent manner, and that this depends on a CUL4-PRL1 E3 ligase	0.00430562	1.61733	0.000506108	-1.91897	0.121608	-1.25253
AT1G53950.1	protein_coding		Ubiquitin-like superfamily protein; CONTAINS InterPro DOMAIN/s: Ubiquitin subgroup (InterPro:IPR019956), Ubiquitin (InterPro:IPR000626), Ubiquitin supergroup (InterPro:IPR019955); BEST Arabidopsis thaliana protein match is: Ubiquitin family protein (TAIR:AT4G02890.4); Has 10458 Blast hits to 4586 proteins in 685 species: Archae - 0; Bacteria - 26; Metazoa - 4341; Fungi - 1141; Plants - 2617; Viru…	0.0224486	1.61711	0.0499777	-1.48993	0.31277	1.21122
AT2G05171.1	pseudogene		Pseudogene of AT3G18310	0.0344654	1.6169	0.476179	-1.15826	0.949179	1.01307
AT4G39410.1	protein_coding	WRKY DNA-BINDING PROTEIN 13 (WRKY13)	member of WRKY Transcription Factor; Group II-c	0.0479689	1.61625	0.965278	1.00966	0.850223	1.04261
AT3G46680.1	protein_coding		UDP-Glycosyltransferase superfamily protein; FUNCTIONS IN: UDP-glycosyltransferase activity, transferase activity, transferring glycosyl groups; INVOLVED IN: metabolic process; LOCATED IN: cellular_component unknown; CONTAINS InterPro DOMAIN/s: UDP-glucuronosyl/UDP-glucosyltransferase (InterPro:IPR002213); BEST Arabidopsis thaliana protein match is: UDP-Glycosyltransferase superfamily protein (TA…	0.00116016	1.61547	0.0328565	1.30881	0.00155814	1.58444
AT2G02023.1	protein_coding		unknown protein; FUNCTIONS IN: molecular_function unknown; INVOLVED IN: biological_process unknown; LOCATED IN: cellular_component unknown; Has 0 Blast hits to 0 proteins in 0 species (source: NCBI BLink).	0.00425166	1.61516	0.838919	-1.0282	0.57602	1.08003
AT1G20015.1	small_nucleolar_rna		snoRNA; snoRNA	0.0158523	1.61514	0.0143687	-1.63015	0.496677	-1.12562
AT4G18920.1	protein_coding		Protein of unknown function (DUF1264); CONTAINS InterPro DOMAIN/s: Protein of unknown function DUF1264 (InterPro:IPR010686); BEST Arabidopsis thaliana protein match is: Protein of unknown function (DUF1264) (TAIR:AT5G45690.1); Has 30201 Blast hits to 17322 proteins in 780 species: Archae - 12; Bacteria - 1396; Metazoa - 17338; Fungi - 3422; Plants - 5037; Viruses - 0; Other Eukaryotes - 2996 (sou…	0.0120902	1.61377	0.702162	-1.06463	0.201082	1.24231
AT1G35700.1	pseudogene		pseudogene, putative ubiquitin-conjugating enzyme, similar to ubiquitin-conjugating enzyme GB:CAB40394 GI:4583656 from (Guillardia theta); blastp match of 61% identity and 1.6e-34 P-value to GP|12580660|emb|CAC26977.1||AJ010592 ubiquitin conjugating enzyme {Guillardia theta}	0.0375467	1.61279	0.369769	1.20814	0.287887	1.25332
AT1G47810.1	protein_coding		F-box and associated interaction domains-containing protein; CONTAINS InterPro DOMAIN/s: F-box domain, cyclin-like (InterPro:IPR001810), F-box domain, Skp2-like (InterPro:IPR022364), F-box associated domain, type 3 (InterPro:IPR013187), F-box associated interaction domain (InterPro:IPR017451); BEST Arabidopsis thaliana protein match is: F-box and associated interaction domains-containing protein …	0.00373343	1.61265	0.796714	1.03503	0.79444	-1.03544
AT2G46787.1	protein_coding		unknown protein; Has 30201 Blast hits to 17322 proteins in 780 species: Archae - 12; Bacteria - 1396; Metazoa - 17338; Fungi - 3422; Plants - 5037; Viruses - 0; Other Eukaryotes - 2996 (source: NCBI BLink).	0.0236233	1.61229	0.658284	-1.08623	0.191691	1.28807
AT3G24614.1	small_nucleolar_rna		Encodes a Z4 snoRNA. Gb: AJ240073	0.000633995	1.61217	0.0185666	-1.32246	0.0355682	-1.27446
AT3G52270.1	protein_coding		Transcription initiation factor IIF, beta subunit; FUNCTIONS IN: RNA polymerase II transcription factor activity, catalytic activity, ATP binding; INVOLVED IN: transcription initiation from RNA polymerase II promoter; LOCATED IN: transcription factor TFIIF complex; EXPRESSED IN: 9 plant structures; EXPRESSED DURING: M germinated pollen stage, 4 anthesis, F mature embryo stage, petal differentiati…	0.00266161	1.61092	0.911569	1.01414	0.187111	1.18988
AT4G11170.1	protein_coding		Disease resistance protein (TIR-NBS-LRR class) family; FUNCTIONS IN: transmembrane receptor activity, nucleoside-triphosphatase activity, nucleotide binding, ATP binding; INVOLVED IN: defense response, response to ozone; LOCATED IN: mitochondrion; EXPRESSED IN: stem, root, stamen; EXPRESSED DURING: 4 anthesis; CONTAINS InterPro DOMAIN/s: ATPase, AAA+ type, core (InterPro:IPR003593), NB-ARC (Inter…	0.00459319	1.61042	0.114762	1.25888	0.00145556	1.76153
AT3G45480.1	protein_coding		RING/U-box protein with C6HC-type zinc finger; FUNCTIONS IN: zinc ion binding; EXPRESSED IN: sepal; EXPRESSED DURING: petal differentiation and expansion stage; CONTAINS InterPro DOMAIN/s: Zinc finger, RING-type, conserved site (InterPro:IPR017907), Zinc finger, C6HC-type (InterPro:IPR002867); BEST Arabidopsis thaliana protein match is: IBR domain containing protein (TAIR:AT3G45460.1); Has 2300 B…	1.90485e-06	1.61028	0.0209061	-1.15163	0.682145	1.02229
AT3G32240.1	transposable_element_gene		transposable element gene; CACTA-like transposase family (Ptta/En/Spm), has a 4.9e-90 P-value blast match to At5g36655.1/81-333 CACTA-like transposase family (Ptta/En/Spm) (CACTA-element) (Arabidopsis thaliana)	0.00352855	1.60965	0.000230626	1.99426	0.795078	-1.03487
AT5G02290.2	protein_coding	(NAK)	Encodes a candidate protein kinase NAK that is similar to the oncogenes met and abl.	0.00166918	1.60876	0.211754	-1.16486	0.000517282	1.74595
AT2G05765.1	small_nucleolar_rna		snoRNA; snoRNA	0.000814339	1.6082	0.925444	1.01002	0.466688	-1.0817
AT2G35345.1	protein_coding		unknown protein; Has 2 Blast hits to 2 proteins in 1 species: Archae - 0; Bacteria - 0; Metazoa - 0; Fungi - 0; Plants - 2; Viruses - 0; Other Eukaryotes - 0 (source: NCBI BLink).	0.0485123	1.6077	0.473906	1.17201	0.498935	-1.16144
AT1G36150.1	protein_coding		Bifunctional inhibitor/lipid-transfer protein/seed storage 2S albumin superfamily protein; FUNCTIONS IN: lipid binding; INVOLVED IN: lipid transport; LOCATED IN: anchored to membrane; EXPRESSED IN: leaf whorl, sepal, flower; EXPRESSED DURING: petal differentiation and expansion stage; CONTAINS InterPro DOMAIN/s: Bifunctional inhibitor/plant lipid transfer protein/seed storage (InterPro:IPR016140)…	0.0261372	1.60689	0.0723116	1.44354	0.188736	1.29535
AT2G07728.1	protein_coding		unknown protein; FUNCTIONS IN: molecular_function unknown; INVOLVED IN: biological_process unknown; LOCATED IN: cellular_component unknown; EXPRESSED IN: cultured cell; Has 1 Blast hits to 1 proteins in 1 species: Archae - 0; Bacteria - 0; Metazoa - 0; Fungi - 0; Plants - 1; Viruses - 0; Other Eukaryotes - 0 (source: NCBI BLink).	0.0132824	1.6058	0.0331867	1.47868	0.222906	1.23074
AT4G03723.1	protein_coding		FUNCTIONS IN: molecular_function unknown; INVOLVED IN: biological_process unknown; LOCATED IN: cellular_component unknown; BEST Arabidopsis thaliana protein match is: zinc ion binding (TAIR:AT4G04775.1); Has 8 Blast hits to 8 proteins in 1 species: Archae - 0; Bacteria - 0; Metazoa - 0; Fungi - 0; Plants - 8; Viruses - 0; Other Eukaryotes - 0 (source: NCBI BLink).	0.00366213	1.60498	0.281739	1.15691	0.0139705	1.45618
AT3G01070.1	protein_coding	EARLY NODULIN-LIKE PROTEIN 16 (ENODL16)	early nodulin-like protein 16 (ENODL16); FUNCTIONS IN: electron carrier activity, copper ion binding; LOCATED IN: anchored to membrane; EXPRESSED IN: 9 plant structures; EXPRESSED DURING: 4 anthesis, C globular stage, F mature embryo stage, petal differentiation and expansion stage, D bilateral stage; CONTAINS InterPro DOMAIN/s: Plastocyanin-like (InterPro:IPR003245), Cupredoxin (InterPro:IPR0089…	0.00100698	1.60469	0.131982	-1.18958	0.141624	-1.18405
AT2G19280.1	protein_coding		Pentatricopeptide repeat (PPR) superfamily protein; CONTAINS InterPro DOMAIN/s: Pentatricopeptide repeat (InterPro:IPR002885); BEST Arabidopsis thaliana protein match is: Tetratricopeptide repeat (TPR)-like superfamily protein (TAIR:AT2G02150.1); Has 48105 Blast hits to 13725 proteins in 297 species: Archae - 3; Bacteria - 51; Metazoa - 644; Fungi - 771; Plants - 45193; Viruses - 0; Other Eukaryo…	0.00088734	1.60443	0.604	-1.05758	0.222006	-1.14536
AT4G10740.1	protein_coding		F-box and associated interaction domains-containing protein; CONTAINS InterPro DOMAIN/s: F-box domain, cyclin-like (InterPro:IPR001810), F-box domain, Skp2-like (InterPro:IPR022364), F-box associated domain, type 1 (InterPro:IPR006527), F-box associated interaction domain (InterPro:IPR017451); BEST Arabidopsis thaliana protein match is: type 2 peroxiredoxin-related / thiol specific antioxidant / …	0.00623782	1.60375	0.00215837	1.74655	0.733759	1.0501
AT5G07330.1	protein_coding		unknown protein; FUNCTIONS IN: molecular_function unknown; INVOLVED IN: biological_process unknown; LOCATED IN: mitochondrion; BEST Arabidopsis thaliana protein match is: unknown protein (TAIR:AT1G63060.1); Has 1807 Blast hits to 1807 proteins in 277 species: Archae - 0; Bacteria - 0; Metazoa - 736; Fungi - 347; Plants - 385; Viruses - 0; Other Eukaryotes - 339 (source: NCBI BLink).	0.00973926	1.60357	0.103618	1.30804	0.000158262	2.33668
AT2G33030.1	protein_coding	RECEPTOR LIKE PROTEIN 25 (RLP25)	receptor like protein 25 (RLP25); CONTAINS InterPro DOMAIN/s: Leucine-rich repeat (InterPro:IPR001611); BEST Arabidopsis thaliana protein match is: receptor like protein 20 (TAIR:AT2G25440.1); Has 65632 Blast hits to 12596 proteins in 534 species: Archae - 7; Bacteria - 649; Metazoa - 578; Fungi - 90; Plants - 61765; Viruses - 0; Other Eukaryotes - 2543 (source: NCBI BLink).	0.000100928	1.6025	0.0577372	1.18398	0.00989736	1.28155
AT5G37060.1	protein_coding	CATION/H+ EXCHANGER 24 (CHX24)	member of Putative Na+/H+ antiporter family	0.0134064	1.60243	0.98056	1.004	0.264174	1.20756
AT3G19180.2	protein_coding	PARALOG OF ARC6 (PARC6)	Encodes a chloroplast division factor located in the plastid inner envelope with its N-terminus exposed to the stroma. PARC6 influences FtsZ assembly and is required for recruitment of PDV1 during chloroplast division.	0.0157324	1.60206	0.70696	1.06583	0.851835	-1.0321
AT1G17310.1	protein_coding		MADS-box transcription factor family protein; FUNCTIONS IN: DNA binding, sequence-specific DNA binding transcription factor activity; INVOLVED IN: regulation of transcription, DNA-dependent; LOCATED IN: nucleus; EXPRESSED IN: antipodal cell, sperm cell, carpel, female gametophyte; EXPRESSED DURING: 4 anthesis; CONTAINS InterPro DOMAIN/s: Transcription factor, MADS-box (InterPro:IPR002100); BEST A…	6.84368e-05	1.60174	0.00214301	1.35444	0.00625194	1.29255
AT4G39361.1	small_nucleolar_rna		snoRNA; snoRNA	0.0128271	1.60147	0.168414	-1.26372	0.92679	-1.01504
AT2G24620.1	protein_coding		S-locus glycoprotein family protein; INVOLVED IN: recognition of pollen; LOCATED IN: cellular_component unknown; CONTAINS InterPro DOMAIN/s: S-locus glycoprotein (InterPro:IPR000858); BEST Arabidopsis thaliana protein match is: receptor kinase 1 (TAIR:AT1G65790.1); Has 1616 Blast hits to 1585 proteins in 70 species: Archae - 0; Bacteria - 0; Metazoa - 0; Fungi - 0; Plants - 1616; Viruses - 0; Oth…	0.0117914	1.6011	0.803268	-1.04067	0.876102	1.02524
AT1G33500.1	protein_coding		unknown protein; Has 30201 Blast hits to 17322 proteins in 780 species: Archae - 12; Bacteria - 1396; Metazoa - 17338; Fungi - 3422; Plants - 5037; Viruses - 0; Other Eukaryotes - 2996 (source: NCBI BLink).	0.000195652	1.60104	0.276119	-1.10368	0.497974	-1.06219
AT5G37230.1	protein_coding		RING/U-box superfamily protein; FUNCTIONS IN: sequence-specific DNA binding transcription factor activity, zinc ion binding; EXPRESSED IN: 8 plant structures; EXPRESSED DURING: L mature pollen stage, M germinated pollen stage, 4 anthesis, LP.02 two leaves visible, petal differentiation and expansion stage; CONTAINS InterPro DOMAIN/s: Zinc finger, RING-type (InterPro:IPR001841), Zinc finger, C3HC4…	0.00866381	1.60055	0.623968	1.07729	0.402058	1.1373
AT5G40395.1	small_nuclear_rna	(U6acat)	U6acat; snRNA; gi|2351067|dbj|AB006702.1| Arabidopsis thaliana U6acat At5g40400 gi|2351067|dbj|AB006702.1|	0.00437214	1.5997	0.648311	-1.06359	0.117735	-1.25003
AT5G33428.1	transposable_element_gene		transposable element gene; CACTA-like transposase family (Tnp2/En/Spm), has a 1.2e-295 P-value blast match to gb|AAG52024.1|AC022456_5 Tam1-homologous transposon protein TNP2, putative; 12762-16371 (Arabidopsis thaliana) (CACTA-element)	0.0250089	1.59939	0.791923	1.05018	0.277106	-1.23012
AT1G72060.1	protein_coding		serine-type endopeptidase inhibitors; FUNCTIONS IN: serine-type endopeptidase inhibitor activity; INVOLVED IN: response to oxidative stress; LOCATED IN: endomembrane system; EXPRESSED IN: 21 plant structures; EXPRESSED DURING: 12 growth stages; CONTAINS InterPro DOMAIN/s: Proteinase inhibitor I20, Pin2 (InterPro:IPR003465); Has 28 Blast hits to 28 proteins in 8 species: Archae - 0; Bacteria - 0; …	0.026098	1.59936	0.0255771	1.60267	0.732555	-1.06618
AT5G49340.1	protein_coding	TRICHOME BIREFRINGENCE-LIKE 4 (TBL4)	Encodes a member of the TBL (TRICHOME BIREFRINGENCE-LIKE) gene family containing a plant-specific DUF231 (domain of unknown function) domain. TBL gene family has 46 members, two of which (TBR/AT5G06700 and TBL3/AT5G01360) have been shown to be involved in the synthesis and deposition of secondary wall cellulose, presumably by influencing the esterification state of pectic polymers. A nomenclature…	0.00268736	1.59903	0.00625846	1.50762	0.018915	1.3979
AT4G12545.1	protein_coding		Bifunctional inhibitor/lipid-transfer protein/seed storage 2S albumin superfamily protein; FUNCTIONS IN: molecular_function unknown; INVOLVED IN: lipid transport; LOCATED IN: endomembrane system; CONTAINS InterPro DOMAIN/s: Bifunctional inhibitor/plant lipid transfer protein/seed storage (InterPro:IPR016140), Plant lipid transfer protein/seed storage/trypsin-alpha amylase inhibitor (InterPro:IPR0…	0.0140389	1.5984	0.0170996	1.5703	0.102232	1.33205
AT2G42440.1	protein_coding	ASYMMETRIC LEAVES 2-LIKE 15 (ASL15)	Lateral organ boundaries (LOB) domain family protein; CONTAINS InterPro DOMAIN/s: Lateral organ boundaries, LOB (InterPro:IPR004883); BEST Arabidopsis thaliana protein match is: lateral organ boundaries-domain 29 (TAIR:AT3G58190.1); Has 862 Blast hits to 857 proteins in 21 species: Archae - 0; Bacteria - 0; Metazoa - 0; Fungi - 0; Plants - 862; Viruses - 0; Other Eukaryotes - 0 (source: NCBI BLin…	0.00565522	1.59765	0.273188	-1.17082	0.81112	1.03404
AT5G41550.1	protein_coding		Disease resistance protein (TIR-NBS-LRR class) family; FUNCTIONS IN: transmembrane receptor activity, nucleoside-triphosphatase activity, nucleotide binding, ATP binding; INVOLVED IN: signal transduction, defense response, apoptosis, innate immune response; LOCATED IN: intrinsic to membrane; EXPRESSED IN: root; CONTAINS InterPro DOMAIN/s: ATPase, AAA+ type, core (InterPro:IPR003593), NB-ARC (Inte…	0.0420617	1.59554	0.0110579	1.85811	0.466657	1.16556
AT2G43890.1	protein_coding		Pectin lyase-like superfamily protein; FUNCTIONS IN: polygalacturonase activity; INVOLVED IN: carbohydrate metabolic process; LOCATED IN: endomembrane system; EXPRESSED IN: root; CONTAINS InterPro DOMAIN/s: Pectin lyase fold/virulence factor (InterPro:IPR011050), Pectin lyase fold (InterPro:IPR012334), Glycoside hydrolase, family 28 (InterPro:IPR000743), Parallel beta-helix repeat (InterPro:IPR00…	0.00571123	1.59534	0.685532	1.05841	0.35168	-1.142
AT4G26310.2	protein_coding		elongation factor P (EF-P) family protein; FUNCTIONS IN: translation elongation factor activity; INVOLVED IN: translational elongation; EXPRESSED IN: 22 plant structures; EXPRESSED DURING: 13 growth stages; CONTAINS InterPro DOMAIN/s: Translation protein SH3-like (InterPro:IPR008991), Nucleic acid-binding, OB-fold (InterPro:IPR012340), Nucleic acid-binding, OB-fold-like (InterPro:IPR016027), Tran…	4.71067e-06	1.59461	0.7946	1.01515	0.69432	1.023
AT4G12500.1	protein_coding		Bifunctional inhibitor/lipid-transfer protein/seed storage 2S albumin superfamily protein; FUNCTIONS IN: lipid binding; INVOLVED IN: lipid transport; EXPRESSED IN: hypocotyl, leaf; EXPRESSED DURING: LP.04 four leaves visible; CONTAINS InterPro DOMAIN/s: Bifunctional inhibitor/plant lipid transfer protein/seed storage (InterPro:IPR016140), Plant lipid transfer protein/seed storage/trypsin-alpha am…	0.0242728	1.5931	0.000195119	2.65365	0.164578	1.30436
AT1G11760.1	protein_coding	(MED32)	MED32; Has 41 Blast hits to 40 proteins in 14 species: Archae - 0; Bacteria - 0; Metazoa - 0; Fungi - 0; Plants - 41; Viruses - 0; Other Eukaryotes - 0 (source: NCBI BLink).	0.00211205	1.59239	0.791537	-1.03206	0.528397	1.07881
AT5G35140.1	transposable_element_gene		transposable element gene; CACTA-like transposase family (Ptta/En/Spm), has a 1.4e-23 P-value blast match to At1g36190.1/92-340 CACTA-like transposase family (Ptta/En/Spm) (CACTA-element) (Arabidopsis thaliana)	0.00543715	1.59147	0.908434	1.01598	0.984667	-1.00265
AT5G35390.1	protein_coding		Encodes a member of the receptor-like kinase family of genes. In pollen tubes, it accumulates in the plasma membrane of the apical growing tip through the process of exocytosis.	0.0270067	1.591	0.60512	1.10179	0.961206	-1.0091
AT4G14400.1	protein_coding	ACCELERATED CELL DEATH 6 (ACD6)	encodes a novel protein with putative ankyrin and transmembrane regions. It is a member of one of the largest uncharacterized gene families in higher plants. The gene is involved in resistance to Pseudomonas syringae.	0.0213983	1.59059	0.391665	1.16695	0.529297	-1.11905
AT5G43690.1	protein_coding		P-loop containing nucleoside triphosphate hydrolases superfamily protein; FUNCTIONS IN: sulfotransferase activity; INVOLVED IN: biological_process unknown; LOCATED IN: cellular_component unknown; EXPRESSED IN: root; CONTAINS InterPro DOMAIN/s: Sulfotransferase domain (InterPro:IPR000863); BEST Arabidopsis thaliana protein match is: P-loop containing nucleoside triphosphate hydrolases superfamily …	0.00210468	1.59042	0.106314	-1.22668	0.183482	-1.17924
AT5G04150.1	protein_coding	(BHLH101)	BHLH101; FUNCTIONS IN: DNA binding, sequence-specific DNA binding transcription factor activity; INVOLVED IN: regulation of transcription; LOCATED IN: nucleus; EXPRESSED IN: root, leaf; EXPRESSED DURING: LP.04 four leaves visible; CONTAINS InterPro DOMAIN/s: Helix-loop-helix DNA-binding domain (InterPro:IPR001092), Helix-loop-helix DNA-binding (InterPro:IPR011598); BEST Arabidopsis thaliana prote…	0.0227911	1.59036	0.0566346	1.45286	0.00522721	1.83847
AT3G61117.1	protein_coding		This gene encodes a small protein and has either evidence of transcription or purifying selection.	0.00092689	1.58969	0.270372	-1.12751	0.114282	1.19407
AT2G12875.1	protein_coding		unknown protein; Has 30201 Blast hits to 17322 proteins in 780 species: Archae - 12; Bacteria - 1396; Metazoa - 17338; Fungi - 3422; Plants - 5037; Viruses - 0; Other Eukaryotes - 2996 (source: NCBI BLink).	0.0463017	1.58804	0.771952	1.06311	0.636977	1.10515
AT1G31520.1	protein_coding		unknown protein; Has 2 Blast hits to 2 proteins in 1 species: Archae - 0; Bacteria - 0; Metazoa - 0; Fungi - 0; Plants - 2; Viruses - 0; Other Eukaryotes - 0 (source: NCBI BLink).	2.29609e-05	1.58789	0.453827	1.0527	0.991269	-1.00074
AT1G27280.1	protein_coding		Paired amphipathic helix (PAH2) superfamily protein; FUNCTIONS IN: molecular_function unknown; INVOLVED IN: regulation of transcription, DNA-dependent; LOCATED IN: nucleus; CONTAINS InterPro DOMAIN/s: Paired amphipathic helix (InterPro:IPR003822); BEST Arabidopsis thaliana protein match is: Paired amphipathic helix (PAH2) superfamily protein (TAIR:AT1G24230.1); Has 730 Blast hits to 554 proteins …	0.000159136	1.58716	0.826319	-1.01869	0.00571138	1.32573
AT3G30852.1	transposable_element_gene		transposable element gene; pseudogene, similar to putative non-LTR retroelement reverse transcriptase, blastp match of 22% identity and 7.8e-07 P-value to GP|10140689|gb|AAG13524.1|AC068924_29|AC068924 putative non-LTR retroelement reverse transcriptase {Oryza sativa (japonica cultivar-group)}	0.00344694	1.58711	0.835976	1.02676	0.322362	1.13774
AT1G21210.1	protein_coding	WALL ASSOCIATED KINASE 4 (WAK4)	cell wall-associated ser/thr kinase involved in cell elongation and lateral root development	0.00312768	1.58553	0.00791571	1.48629	0.131673	1.22064
AT3G22490.1	protein_coding		Seed maturation protein; CONTAINS InterPro DOMAIN/s: Seed maturation protein (InterPro:IPR007011); BEST Arabidopsis thaliana protein match is: Seed maturation protein (TAIR:AT3G22500.1); Has 198 Blast hits to 183 proteins in 40 species: Archae - 2; Bacteria - 41; Metazoa - 7; Fungi - 0; Plants - 144; Viruses - 3; Other Eukaryotes - 1 (source: NCBI BLink).	0.00261817	1.5853	0.357761	1.12114	0.000104302	2.01767
AT1G61665.1	pseudogene		pseudogene, similar to serine/threonine kinase, blastp match of 55% identity and 3.4e-14 P-value to GP|2181190|emb|CAA73134.1||Y12531 serine/threonine kinase {Brassica oleracea}	0.0135929	1.5842	0.317437	1.17848	0.259293	1.20505
AT4G03380.1	protein_coding		BEST Arabidopsis thaliana protein match is: nuclear assembly factor 1 (TAIR:AT1G03530.1); Has 29 Blast hits to 29 proteins in 8 species: Archae - 0; Bacteria - 0; Metazoa - 0; Fungi - 0; Plants - 29; Viruses - 0; Other Eukaryotes - 0 (source: NCBI BLink).	0.00112982	1.58336	0.952377	1.00646	0.0521011	1.25774
AT1G71690.1	protein_coding		Protein of unknown function (DUF579); CONTAINS InterPro DOMAIN/s: Protein of unknown function DUF579 (InterPro:IPR021148), Conserved hypothetical protein CHP01627 (InterPro:IPR006514); BEST Arabidopsis thaliana protein match is: Protein of unknown function (DUF579) (TAIR:AT4G09990.1); Has 254 Blast hits to 253 proteins in 21 species: Archae - 0; Bacteria - 7; Metazoa - 0; Fungi - 0; Plants - 240;…	0.000492758	1.58262	0.957235	1.00518	0.618218	1.0495
AT3G63360.1	protein_coding		Encodes a defensin-like (DEFL) family protein.	0.000366441	1.58241	0.642984	1.04418	0.881602	-1.01392
AT4G06613.1	transposable_element_gene		transposable element gene; hAT-like transposase family (hobo/Ac/Tam3), has a 1.5e-52 P-value blast match to GB:AAD24567 transposase Tag2 (hAT-element) (Arabidopsis thaliana)	0.000549179	1.58196	0.0475831	1.23715	0.0479455	1.23664
AT5G45113.1	protein_coding		mitochondrial transcription termination factor-related / mTERF-related; CONTAINS InterPro DOMAIN/s: Mitochodrial transcription termination factor-related (InterPro:IPR003690); BEST Arabidopsis thaliana protein match is: Mitochondrial transcription termination factor family protein (TAIR:AT4G19650.1); Has 30201 Blast hits to 17322 proteins in 780 species: Archae - 12; Bacteria - 1396; Metazoa - 17…	0.00906461	1.58122	0.330219	1.15913	0.0394435	1.40303
AT5G36002.1	other_rna (natural antisense RNA)		Potential natural antisense gene, locus overlaps with AT5G36001 and AT5G36000	0.000477701	1.58097	0.000441332	1.58836	1.64253e-06	2.37236
AT5G44730.1	protein_coding		Haloacid dehalogenase-like hydrolase (HAD) superfamily protein; FUNCTIONS IN: hydrolase activity, phosphoglycolate phosphatase activity, catalytic activity; INVOLVED IN: metabolic process; LOCATED IN: endomembrane system; EXPRESSED IN: 21 plant structures; EXPRESSED DURING: 13 growth stages; CONTAINS InterPro DOMAIN/s: Haloacid dehalogenase-like hydrolase (InterPro:IPR005834), HAD-superfamily hyd…	0.0260762	1.58084	0.836494	1.03838	0.9053	1.02193
AT2G29628.1	protein_coding		unknown protein; Has 30201 Blast hits to 17322 proteins in 780 species: Archae - 12; Bacteria - 1396; Metazoa - 17338; Fungi - 3422; Plants - 5037; Viruses - 0; Other Eukaryotes - 2996 (source: NCBI BLink).	0.00134982	1.5808	0.0338289	1.29776	0.994986	1.00069
AT4G05540.1	protein_coding		P-loop containing nucleoside triphosphate hydrolases superfamily protein; BEST Arabidopsis thaliana protein match is: P-loop containing nucleoside triphosphate hydrolases superfamily protein (TAIR:AT5G37150.1); Has 6000 Blast hits to 5190 proteins in 999 species: Archae - 178; Bacteria - 1607; Metazoa - 1364; Fungi - 1219; Plants - 628; Viruses - 117; Other Eukaryotes - 887 (source: NCBI BLink).	0.00185412	1.58056	0.250557	1.1462	0.0280376	1.32907
AT3G26616.1	protein_coding		unknown protein; Has 0 Blast hits to 0 proteins in 0 species (source: NCBI BLink).	0.00264358	1.5797	0.438578	-1.09983	0.487772	1.08871
AT5G01680.1	protein_coding	CATION/H+ EXCHANGER 26 (CHX26)	member of Putative Na+/H+ antiporter family	0.0199951	1.57719	0.144887	1.30089	0.883624	1.02543
AT1G09080.1	protein_coding	BINDING PROTEIN 3 (BIP3)	BIP3; FUNCTIONS IN: ATP binding; INVOLVED IN: protein folding, response to heat, pollen tube growth; LOCATED IN: endoplasmic reticulum lumen; EXPRESSED IN: 10 plant structures; EXPRESSED DURING: 10 growth stages; CONTAINS InterPro DOMAIN/s: Heat shock protein 70, conserved site (InterPro:IPR018181), Heat shock protein Hsp70 (InterPro:IPR001023), Heat shock protein 70 (InterPro:IPR013126); BEST Ar…	0.000380407	1.57553	0.0421963	-1.2305	0.130519	1.15894
AT4G11750.1	protein_coding		Galactose oxidase/kelch repeat superfamily protein; CONTAINS InterPro DOMAIN/s: F-box domain, cyclin-like (InterPro:IPR001810), Galactose oxidase/kelch, beta-propeller (InterPro:IPR011043), Kelch repeat type 1 (InterPro:IPR006652), Kelch related (InterPro:IPR013089), Kelch-type beta propeller (InterPro:IPR015915); BEST Arabidopsis thaliana protein match is: Galactose oxidase/kelch repeat superfam…	0.00468859	1.57516	0.170534	1.20753	0.246016	1.17068
AT2G31310.1	protein_coding	LOB DOMAIN-CONTAINING PROTEIN 14 (LBD14)	LOB domain-containing protein 14 (LBD14); CONTAINS InterPro DOMAIN/s: Lateral organ boundaries, LOB (InterPro:IPR004883); BEST Arabidopsis thaliana protein match is: lateral organ boundaries-domain 29 (TAIR:AT3G58190.1); Has 1007 Blast hits to 1003 proteins in 25 species: Archae - 0; Bacteria - 0; Metazoa - 0; Fungi - 0; Plants - 1007; Viruses - 0; Other Eukaryotes - 0 (source: NCBI BLink).	0.000820238	1.57513	0.0641687	-1.22764	0.07493	-1.21663
AT1G24370.1	transposable_element_gene		transposable element gene; similar to unknown protein [Arabidopsis thaliana] (TAIR:AT3G15310.1); similar to Os01g0180200 [Oryza sativa (japonica cultivar-group)] (GB:NP_001042205.1); similar to unknown protein [Oryza sativa (japonica cultivar-group)] (GB:AAT93896.1); similar to ribosomal protein-like [Oryza sativa (japonica cultivar-group)] (GB:BAD23759.1); contains InterPro domain Protein of unk…	0.00124304	1.57512	0.229265	1.14375	0.984465	1.0021
AT3G57980.1	protein_coding		DNA-binding bromodomain-containing protein; FUNCTIONS IN: DNA binding; EXPRESSED IN: 13 plant structures; EXPRESSED DURING: 8 growth stages; CONTAINS InterPro DOMAIN/s: SANT, DNA-binding (InterPro:IPR001005), Myb, DNA-binding (InterPro:IPR014778), Bromodomain (InterPro:IPR001487), HTH transcriptional regulator, Myb-type, DNA-binding (InterPro:IPR017930); BEST Arabidopsis thaliana protein match is…	0.00294145	1.57503	0.406587	1.10866	0.0539952	1.29411
AT4G40090.1	protein_coding	ARABINOGALACTAN PROTEIN 3 (AGP3)	arabinogalactan protein 3 (AGP3); INVOLVED IN: multicellular organismal development; LOCATED IN: endomembrane system; EXPRESSED IN: shoot apex, hypocotyl, root, egg cell; BEST Arabidopsis thaliana protein match is: arabinogalactan protein 2 (TAIR:AT2G22470.1); Has 53677 Blast hits to 24644 proteins in 1622 species: Archae - 295; Bacteria - 15288; Metazoa - 12859; Fungi - 4384; Plants - 9001; Viru…	0.000528053	1.57495	0.00263125	1.43838	0.960781	-1.00474
AT4G28170.1	protein_coding		unknown protein; BEST Arabidopsis thaliana protein match is: unknown protein (TAIR:AT1G11120.2); Has 30201 Blast hits to 17322 proteins in 780 species: Archae - 12; Bacteria - 1396; Metazoa - 17338; Fungi - 3422; Plants - 5037; Viruses - 0; Other Eukaryotes - 2996 (source: NCBI BLink).	0.00496094	1.57485	0.876431	1.02086	0.499144	-1.09489
AT2G26150.1	protein_coding	HEAT SHOCK TRANSCRIPTION FACTOR A2 (HSFA2)	member of Heat Stress Transcription Factor (Hsf) family. Involved in response to misfolded protein accumulation in the cytosol. Regulated by alternative splicing and non-sense-mediated decay.	0.00326851	1.57451	2.79748e-05	2.29427	2.51894e-07	3.85998
AT3G53060.1	protein_coding	SKP1-LIKE 6 (SK6)	SKP1-like 6 (SK6); FUNCTIONS IN: ubiquitin-protein ligase activity; INVOLVED IN: ubiquitin-dependent protein catabolic process; LOCATED IN: SCF ubiquitin ligase complex; CONTAINS InterPro DOMAIN/s: SKP1 component, dimerisation (InterPro:IPR016072), SKP1 component (InterPro:IPR001232), BTB/POZ fold (InterPro:IPR011333), SKP1 component, POZ (InterPro:IPR016073); BEST Arabidopsis thaliana protein ma…	0.0133223	1.57398	0.175734	-1.24968	0.708858	1.0608
AT3G22650.1	protein_coding	CEGENDUO (CEG)	CEGENDUO (CEG); CONTAINS InterPro DOMAIN/s: F-box domain, cyclin-like (InterPro:IPR001810), F-box domain, Skp2-like (InterPro:IPR022364), F-box associated domain, type 1 (InterPro:IPR006527), F-box associated interaction domain (InterPro:IPR017451); BEST Arabidopsis thaliana protein match is: F-box and associated interaction domains-containing protein (TAIR:AT3G21410.1); Has 1449 Blast hits to 14…	0.000814804	1.57379	0.190818	-1.14866	0.952263	-1.00611
AT1G02930.1	protein_coding	GLUTATHIONE S-TRANSFERASE 6 (GSTF6)	Encodes glutathione transferase belonging to the phi class of GSTs. Naming convention according to Wagner et al. (2002).	0.0203682	1.57378	0.00013342	2.60793	0.64077	1.08367
AT5G34623.1	transposable_element_gene		transposable element gene; pseudogene, hypothetical protein, similar to putative transposon protein	0.0278564	1.57255	0.221473	-1.26074	0.885691	1.02665
AT5G28070.1	protein_coding		unknown protein; Has 1807 Blast hits to 1807 proteins in 277 species: Archae - 0; Bacteria - 0; Metazoa - 736; Fungi - 347; Plants - 385; Viruses - 0; Other Eukaryotes - 339 (source: NCBI BLink).	0.00876661	1.5721	0.0149225	1.50687	0.930187	-1.01284
AT5G44300.1	protein_coding		Dormancy/auxin associated family protein; CONTAINS InterPro DOMAIN/s: Dormancyauxin associated (InterPro:IPR008406); BEST Arabidopsis thaliana protein match is: Dormancy/auxin associated family protein (TAIR:AT2G33830.2); Has 158 Blast hits to 158 proteins in 46 species: Archae - 0; Bacteria - 0; Metazoa - 0; Fungi - 0; Plants - 158; Viruses - 0; Other Eukaryotes - 0 (source: NCBI BLink).	0.00148126	1.57162	0.984911	-1.00208	0.61824	1.05673
AT5G28515.1	transposable_element_gene		transposable element gene; pseudogene, hypothetical protein	0.0206627	1.57152	0.136648	1.30845	0.00295634	1.88857
AT1G62978.1	protein_coding		unknown protein; Has 30201 Blast hits to 17322 proteins in 780 species: Archae - 12; Bacteria - 1396; Metazoa - 17338; Fungi - 3422; Plants - 5037; Viruses - 0; Other Eukaryotes - 2996 (source: NCBI BLink).	0.0325992	1.57099	0.634424	-1.0946	0.238208	-1.25927
AT1G60300.1	protein_coding		NAC (No Apical Meristem) domain transcriptional regulator superfamily protein; CONTAINS InterPro DOMAIN/s: No apical meristem (NAM) protein (InterPro:IPR003441); BEST Arabidopsis thaliana protein match is: NAC (No Apical Meristem) domain transcriptional regulator superfamily protein (TAIR:AT1G60340.1); Has 1090 Blast hits to 1070 proteins in 55 species: Archae - 0; Bacteria - 0; Metazoa - 0; Fung…	0.0015937	1.57024	0.736679	-1.03813	0.805618	1.02773
AT5G55950.1	protein_coding		Nucleotide/sugar transporter family protein; INVOLVED IN: N-terminal protein myristoylation, transmembrane transport; LOCATED IN: membrane; EXPRESSED IN: inflorescence meristem, petal, leaf whorl, flower; EXPRESSED DURING: 4 anthesis, petal differentiation and expansion stage; CONTAINS InterPro DOMAIN/s: UAA transporter (InterPro:IPR013657), Protein of unknown function DUF250 (InterPro:IPR004853)…	0.00661722	1.57018	0.736298	-1.0478	0.632132	1.06882
AT5G52000.1	protein_coding	IMPORTIN ALPHA ISOFORM 8 (IMPA-8)	Putative importin alpha isoform. When overexpressed can rescue the impa-4 decreased transformation susceptibility phenotype. Target promoter of the male germline-specific transcription factor DUO1.	0.0145158	1.57012	0.202705	1.23483	0.200983	1.23591
AT5G52540.1	protein_coding		Protein of unknown function (DUF819); LOCATED IN: chloroplast envelope; EXPRESSED IN: 22 plant structures; EXPRESSED DURING: 13 growth stages; CONTAINS InterPro DOMAIN/s: Protein of unknown function DUF819 (InterPro:IPR008537); BEST Arabidopsis thaliana protein match is: Protein of unknown function (DUF819) (TAIR:AT5G24000.1); Has 1807 Blast hits to 1807 proteins in 277 species: Archae - 0; Bacte…	0.00318086	1.56991	0.675954	1.05292	0.533427	-1.08028
AT1G56170.2	protein_coding	"NUCLEAR FACTOR Y, SUBUNIT C2" (NF-YC2)	Encodes a protein with similarity to a subunit of the CCAAT promoter motif binding complex of yeast.One of two members of this class (HAP5B) and expressed in vegetative and reproductive tissues	3.88191e-05	1.56941	0.328128	1.07242	0.0298612	-1.18572
AT4G00580.1	protein_coding		COP1-interacting protein-related; BEST Arabidopsis thaliana protein match is: COP1-interacting protein-related (TAIR:AT2G01800.1); Has 1807 Blast hits to 1807 proteins in 277 species: Archae - 0; Bacteria - 0; Metazoa - 736; Fungi - 347; Plants - 385; Viruses - 0; Other Eukaryotes - 339 (source: NCBI BLink).	0.0133778	1.56904	0.591301	1.08834	0.121189	1.29316
AT4G21380.1	protein_coding	RECEPTOR KINASE 3 (RK3)	encodes a putative receptor-like serine/threonine protein kinases that is similar to Brassica self-incompatibility (S) locus. Expressed in root. Shoot expression limited to limited to the root-hypocotyl transition zone and at the base of lateral roots as well as in axillary buds, and pedicels.	7.36625e-06	1.56896	6.19352e-05	1.42875	0.000883186	1.29341
AT1G35040.1	protein_coding		unknown protein; FUNCTIONS IN: molecular_function unknown; INVOLVED IN: biological_process unknown; LOCATED IN: endomembrane system; BEST Arabidopsis thaliana protein match is: unknown protein (TAIR:AT1G34910.1); Has 9 Blast hits to 9 proteins in 2 species: Archae - 0; Bacteria - 0; Metazoa - 0; Fungi - 0; Plants - 9; Viruses - 0; Other Eukaryotes - 0 (source: NCBI BLink).	0.0434227	1.56872	0.745864	-1.06779	0.319715	1.22834
AT5G19221.1	other_rna (natural antisense RNA)		Potential natural antisense gene, locus overlaps with AT5G19220	0.0390333	1.56521	0.248002	-1.26285	0.303943	-1.22911
AT2G07734.1	protein_coding		Alpha-L RNA-binding motif/Ribosomal protein S4 family protein; FUNCTIONS IN: structural constituent of ribosome, RNA binding; INVOLVED IN: translation; LOCATED IN: small ribosomal subunit; CONTAINS InterPro DOMAIN/s: RNA-binding S4 (InterPro:IPR002942); BEST Arabidopsis thaliana protein match is: mitochondrial ribosomal protein S4 (TAIR:ATMG00290.1); Has 1839 Blast hits to 1839 proteins in 823 sp…	0.0397124	1.565	0.165123	1.3305	0.915749	1.02101
AT3G14120.1	protein_coding		FUNCTIONS IN: molecular_function unknown; INVOLVED IN: transport; LOCATED IN: nuclear pore; EXPRESSED IN: 23 plant structures; EXPRESSED DURING: 13 growth stages; CONTAINS InterPro DOMAIN/s: Nuclear pore protein 84/107 (InterPro:IPR007252); Has 5399 Blast hits to 5001 proteins in 612 species: Archae - 19; Bacteria - 730; Metazoa - 2186; Fungi - 823; Plants - 382; Viruses - 37; Other Eukaryotes - …	0.00809191	1.56452	0.0379981	-1.38706	0.230881	-1.19248
AT4G15258.1	small_nucleolar_rna	SMALL NUCLEOLAR RNA37-2 (SNOR37-2)	Encodes a C/D box snoRNA (snoR37-2). Gb: AJ505638	0.00328789	1.56278	0.00349049	-1.55638	0.0607695	-1.28352
AT1G77310.1	protein_coding		BEST Arabidopsis thaliana protein match is: wound-responsive family protein (TAIR:AT1G21610.1); Has 493 Blast hits to 482 proteins in 163 species: Archae - 0; Bacteria - 100; Metazoa - 172; Fungi - 66; Plants - 65; Viruses - 7; Other Eukaryotes - 83 (source: NCBI BLink).	0.0151567	1.56259	0.888268	-1.02259	0.329966	1.17157
AT2G07687.1	protein_coding		Cytochrome c oxidase, subunit III; FUNCTIONS IN: cytochrome-c oxidase activity; INVOLVED IN: mitochondrial electron transport, cytochrome c to oxygen; LOCATED IN: membrane; CONTAINS InterPro DOMAIN/s: Cytochrome c oxidase, subunit III (InterPro:IPR000298); BEST Arabidopsis thaliana protein match is: cytochrome c oxidase subunit 3 (TAIR:ATMG00730.1); Has 29038 Blast hits to 29025 proteins in 5946 …	0.0316971	1.56178	0.0919308	1.39741	0.249016	1.24684
AT3G42724.1	pseudogene		pseudogene, F-box protein, similar to F-box protein	3.88781e-05	1.56052	0.272335	1.08109	0.687343	-1.02828
AT1G30780.1	protein_coding		F-box associated ubiquitination effector family protein; CONTAINS InterPro DOMAIN/s: F-box domain, cyclin-like (InterPro:IPR001810), F-box domain, Skp2-like (InterPro:IPR022364), F-box associated domain, type 3 (InterPro:IPR013187), F-box associated interaction domain (InterPro:IPR017451); BEST Arabidopsis thaliana protein match is: F-box and associated interaction domains-containing protein (TAI…	0.00714797	1.55953	0.996246	-1.00065	0.418251	1.12013
AT4G26485.1	protein_coding		CONTAINS InterPro DOMAIN/s: Domain of unknown function DUF2431 (InterPro:IPR019446); BEST Arabidopsis thaliana protein match is: Domain of unknown function (DUF2431) (TAIR:AT1G55790.1).	0.012999	1.55937	0.661009	1.07	0.0375021	1.42625
AT1G28170.1	protein_coding	SULPHOTRANSFERASE 7 (SOT7)	sulphotransferase 7 (SOT7); FUNCTIONS IN: sulfotransferase activity; INVOLVED IN: biological_process unknown; LOCATED IN: cellular_component unknown; CONTAINS InterPro DOMAIN/s: Sulfotransferase domain (InterPro:IPR000863); BEST Arabidopsis thaliana protein match is: P-loop containing nucleoside triphosphate hydrolases superfamily protein (TAIR:AT3G45070.1); Has 2760 Blast hits to 2722 proteins i…	0.000454254	1.5585	0.886225	-1.01328	0.390841	1.08383
AT4G01975.1	transposable_element_gene		transposable element gene; pseudogene, similar to B, blastp match of 51% identity and 4.5e-98 P-value to GP|22830897|dbj|BAC15771.1||AB087616 B {Oryza sativa (japonica cultivar-group)}	0.0262875	1.55837	0.846676	-1.03484	0.292027	1.21097
AT4G07965.1	protein_coding		unknown protein; Has 30201 Blast hits to 17322 proteins in 780 species: Archae - 12; Bacteria - 1396; Metazoa - 17338; Fungi - 3422; Plants - 5037; Viruses - 0; Other Eukaryotes - 2996 (source: NCBI BLink).	0.000440774	1.55811	0.198891	1.1305	0.0103936	1.31881
AT5G18990.1	protein_coding		Pectin lyase-like superfamily protein; FUNCTIONS IN: pectinesterase activity; INVOLVED IN: cell wall modification; LOCATED IN: endomembrane system, cell wall, plant-type cell wall; EXPRESSED IN: central cell, flower; CONTAINS InterPro DOMAIN/s: Pectin lyase fold/virulence factor (InterPro:IPR011050), Pectinesterase, catalytic (InterPro:IPR000070), Pectin lyase fold (InterPro:IPR012334); BEST Arab…	0.000665062	1.55805	0.0224435	-1.28545	0.62383	-1.0489
AT5G32521.1	transposable_element_gene		transposable element gene; CACTA-like transposase family (Tnp2/En/Spm), has a 0. P-value blast match to gb|AAG52024.1|AC022456_5 Tam1-homologous transposon protein TNP2, putative; 12762-16371 (Arabidopsis thaliana) (CACTA-element)	2.86008e-06	1.55804	0.75243	1.01659	0.865016	1.00889
AT4G02733.1	protein_coding		F-box family protein; CONTAINS InterPro DOMAIN/s: F-box domain, cyclin-like (InterPro:IPR001810), F-box domain, Skp2-like (InterPro:IPR022364); BEST Arabidopsis thaliana protein match is: F-box/RNI-like superfamily protein (TAIR:AT4G02740.1); Has 35333 Blast hits to 34131 proteins in 2444 species: Archae - 798; Bacteria - 22429; Metazoa - 974; Fungi - 991; Plants - 531; Viruses - 0; Other Eukaryo…	0.00570927	1.55775	0.614387	-1.06948	0.979283	1.00345
AT1G66000.1	protein_coding		Family of unknown function (DUF577); CONTAINS InterPro DOMAIN/s: Protein of unknown function DUF577 (InterPro:IPR007598); BEST Arabidopsis thaliana protein match is: Family of unknown function (DUF577) (TAIR:AT1G66060.1); Has 82 Blast hits to 52 proteins in 2 species: Archae - 0; Bacteria - 0; Metazoa - 0; Fungi - 0; Plants - 82; Viruses - 0; Other Eukaryotes - 0 (source: NCBI BLink).	0.0036917	1.55762	0.228444	1.16652	0.00120481	1.68588
AT1G19210.1	protein_coding		encodes a member of the DREB subfamily A-5 of ERF/AP2 transcription factor family. The protein contains one AP2 domain. There are 15 members in this subfamily including RAP2.1, RAP2.9 and RAP2.10.	0.00211254	1.55738	0.165767	-1.17905	0.881972	-1.017
AT1G29071.1	small_nucleolar_rna	SMALL NUCLEOLAR RNA105 (SNOR105)	predicted to encode a C/D box type of snoRNA, also known as Ath-282 (GB:AJ505633). But, the submitted sequence of 106 nucleotides is only part of the 162 nucleotide sequence predicted by Northern blotting. It is assumed that a 5' portion of the gene is missing and its 5' end has not been conclusively mapped. Sequence analysis of this snoRNA suggests that it may not function like other C/D box fam…	0.0101575	1.55693	0.256137	-1.18677	0.110223	-1.28189
AT2G02340.1	protein_coding	PHLOEM PROTEIN 2-B8 (PP2-B8)	phloem protein 2-B8 (PP2-B8); CONTAINS InterPro DOMAIN/s: F-box domain, cyclin-like (InterPro:IPR001810), F-box domain, Skp2-like (InterPro:IPR022364); BEST Arabidopsis thaliana protein match is: phloem protein 2-B7 (TAIR:AT2G02320.1); Has 560 Blast hits to 546 proteins in 38 species: Archae - 0; Bacteria - 0; Metazoa - 0; Fungi - 0; Plants - 560; Viruses - 0; Other Eukaryotes - 0 (source: NCBI B…	0.00081004	1.55611	0.932207	1.00847	0.000506232	1.60054
AT4G01890.1	protein_coding		Pectin lyase-like superfamily protein; FUNCTIONS IN: polygalacturonase activity; INVOLVED IN: carbohydrate metabolic process; LOCATED IN: endomembrane system; EXPRESSED IN: root; CONTAINS InterPro DOMAIN/s: Pectin lyase fold/virulence factor (InterPro:IPR011050), Parallel beta-helix repeat (InterPro:IPR006626), Pectin lyase fold (InterPro:IPR012334), Glycoside hydrolase, family 28 (InterPro:IPR00…	2.03002e-05	1.55601	0.0122002	-1.20543	0.37008	1.06005
AT2G29840.1	protein_coding		RING/U-box superfamily protein; FUNCTIONS IN: zinc ion binding; CONTAINS InterPro DOMAIN/s: Zinc finger, RING-type (InterPro:IPR001841), Zinc finger, C3HC4 RING-type (InterPro:IPR018957); BEST Arabidopsis thaliana protein match is: RING/U-box superfamily protein (TAIR:AT1G18780.1); Has 8183 Blast hits to 8167 proteins in 259 species: Archae - 0; Bacteria - 0; Metazoa - 2399; Fungi - 572; Plants -…	0.0148289	1.556	0.397498	-1.14442	0.0871284	1.33345
AT5G37860.1	protein_coding		Heavy metal transport/detoxification superfamily protein ; FUNCTIONS IN: copper ion binding, metal ion binding; INVOLVED IN: copper ion transport, metal ion transport; LOCATED IN: cellular_component unknown; EXPRESSED IN: flower; EXPRESSED DURING: petal differentiation and expansion stage; CONTAINS InterPro DOMAIN/s: Heavy metal transport/detoxification protein (InterPro:IPR006121); BEST Arabidop…	0.0311666	1.55561	0.00820135	1.7784	0.180078	1.29198
AT4G08770.1	protein_coding	PEROXIDASE 37 (Prx37)	Encodes a putative apoplastic peroxidase Prx37. Primarily expressed in the vascular bundles. Overexpression renders a dwarf phenotype with smaller plants and delayed development. Plants overexpressing Prx37 also shows an increase in the amount of esterified phenolic material associated with their walls.	0.0057056	1.55414	0.128172	1.23615	0.103499	-1.25703
AT1G49150.1	protein_coding		unknown protein; Has 6 Blast hits to 6 proteins in 2 species: Archae - 0; Bacteria - 0; Metazoa - 0; Fungi - 0; Plants - 6; Viruses - 0; Other Eukaryotes - 0 (source: NCBI BLink).	0.00544477	1.55357	0.00283302	1.62956	0.298258	-1.14969
AT5G57100.1	protein_coding		Nucleotide/sugar transporter family protein; CONTAINS InterPro DOMAIN/s: Protein of unknown function DUF250 (InterPro:IPR004853); BEST Arabidopsis thaliana protein match is: Nucleotide/sugar transporter family protein (TAIR:AT5G55950.1); Has 2192 Blast hits to 2189 proteins in 223 species: Archae - 0; Bacteria - 8; Metazoa - 527; Fungi - 398; Plants - 1015; Viruses - 0; Other Eukaryotes - 244 (so…	0.0156967	1.55331	0.82416	1.03574	0.462454	-1.12468
AT2G46192.1	other_rna		other RNA	0.00435549	1.55289	0.679713	-1.05359	0.592997	-1.07011
AT2G05914.1	other_rna (natural antisense RNA)		Potential natural antisense gene, locus overlaps with AT2G05915	0.0030553	1.55244	0.000537914	1.75207	0.0027334	1.56411
AT4G06692.1	transposable_element_gene		transposable element gene; gypsy-like retrotransposon family, has a 5.8e-160 P-value blast match to GB:AAD19359 polyprotein (gypsy_Ty3-element) (Sorghum bicolor)	0.0179428	1.55132	0.0778373	1.35972	0.286944	1.19344
AT1G22810.1	protein_coding		encodes a member of the DREB subfamily A-5 of ERF/AP2 transcription factor family. The protein contains one AP2 domain. There are 16 members in this subfamily including RAP2.1, RAP2.9 and RAP2.10.	0.0156403	1.55096	0.0149125	1.55732	0.0461798	1.41234
AT5G41670.1	protein_coding		6-phosphogluconate dehydrogenase family protein; FUNCTIONS IN: in 6 functions; INVOLVED IN: response to fructose stimulus, response to cadmium ion, response to sucrose stimulus, response to glucose stimulus; LOCATED IN: mitochondrion, chloroplast; EXPRESSED IN: 24 plant structures; EXPRESSED DURING: 14 growth stages; CONTAINS InterPro DOMAIN/s: 6-phosphogluconate dehydrogenase, NAD-binding (Inter…	0.0110128	1.55028	0.144676	-1.25305	0.000549819	-1.99406
AT3G18450.1	protein_coding		PLAC8 family protein; CONTAINS InterPro DOMAIN/s: Protein of unknown function Cys-rich (InterPro:IPR006461); BEST Arabidopsis thaliana protein match is: PLAC8 family protein (TAIR:AT3G18460.1); Has 593 Blast hits to 592 proteins in 66 species: Archae - 0; Bacteria - 0; Metazoa - 68; Fungi - 27; Plants - 497; Viruses - 0; Other Eukaryotes - 1 (source: NCBI BLink).	0.0369287	1.55019	0.200286	1.28615	0.225628	1.26757
AT1G79075.1	other_rna		Unknown gene	0.0018057	1.54998	0.122169	-1.19682	0.565998	-1.06554
AT4G20080.1	protein_coding		Calcium-dependent lipid-binding (CaLB domain) plant phosphoribosyltransferase family protein; CONTAINS InterPro DOMAIN/s: C2 membrane targeting protein (InterPro:IPR018029), C2 calcium/lipid-binding domain, CaLB (InterPro:IPR008973), Phosphoribosyltransferase C-terminal (InterPro:IPR013583), C2 calcium-dependent membrane targeting (InterPro:IPR000008); BEST Arabidopsis thaliana protein match is: …	0.0101555	1.54958	0.948482	1.00939	0.00377605	1.67718
AT2G38255.1	protein_coding		Protein of Unknown Function (DUF239); CONTAINS InterPro DOMAIN/s: Protein of unknown function DUF239, plant (InterPro:IPR004314); BEST Arabidopsis thaliana protein match is: Protein of Unknown Function (DUF239) (TAIR:AT2G27320.1); Has 682 Blast hits to 655 proteins in 27 species: Archae - 0; Bacteria - 13; Metazoa - 0; Fungi - 10; Plants - 659; Viruses - 0; Other Eukaryotes - 0 (source: NCBI BLin…	0.00685847	1.54903	0.136814	-1.23577	0.644065	1.06466
AT4G31170.2	protein_coding		Protein kinase superfamily protein; FUNCTIONS IN: protein serine/threonine/tyrosine kinase activity, kinase activity; INVOLVED IN: protein amino acid phosphorylation; LOCATED IN: cellular_component unknown; EXPRESSED IN: 22 plant structures; EXPRESSED DURING: 13 growth stages; CONTAINS InterPro DOMAIN/s: Protein kinase, catalytic domain (InterPro:IPR000719), Serine-threonine/tyrosine-protein kina…	0.0478841	1.54901	0.942586	1.01459	0.295308	-1.24117
AT2G40008.1	other_rna (natural antisense RNA)		Potential natural antisense gene, locus overlaps with AT2G40010	0.00453592	1.54876	0.0147229	1.42738	0.460168	1.09884
AT1G65750.1	transposable_element_gene		transposable element gene; non-LTR retrotransposon family (LINE), has a 1.9e-18 P-value blast match to GB:AAA67727 reverse transcriptase (LINE-element) (Mus musculus)	0.00293072	1.54837	0.545511	1.07435	0.905675	1.01404
AT5G26760.1	protein_coding		unknown protein; Has 30201 Blast hits to 17322 proteins in 780 species: Archae - 12; Bacteria - 1396; Metazoa - 17338; Fungi - 3422; Plants - 5037; Viruses - 0; Other Eukaryotes - 2996 (source: NCBI BLink).	0.0467252	1.54836	0.223535	1.28633	0.0317072	-1.61623
AT2G01310.1	protein_coding		BEST Arabidopsis thaliana protein match is: cyclin-dependent protein kinase 3;2 (TAIR:AT1G47210.1); Has 37 Blast hits to 37 proteins in 6 species: Archae - 0; Bacteria - 0; Metazoa - 0; Fungi - 0; Plants - 37; Viruses - 0; Other Eukaryotes - 0 (source: NCBI BLink).	0.00109889	1.54796	0.216948	1.13958	0.00472388	1.42195
AT5G65580.1	protein_coding		unknown protein; FUNCTIONS IN: molecular_function unknown; INVOLVED IN: biological_process unknown; LOCATED IN: endomembrane system; EXPRESSED IN: flower; EXPRESSED DURING: petal differentiation and expansion stage; Has 1807 Blast hits to 1807 proteins in 277 species: Archae - 0; Bacteria - 0; Metazoa - 736; Fungi - 347; Plants - 385; Viruses - 0; Other Eukaryotes - 339 (source: NCBI BLink).	0.00182772	1.54742	0.197353	1.15826	0.180689	1.16537
AT4G36770.1	protein_coding		UDP-Glycosyltransferase superfamily protein; FUNCTIONS IN: UDP-glycosyltransferase activity, transferase activity, transferring glycosyl groups; INVOLVED IN: metabolic process; LOCATED IN: cellular_component unknown; EXPRESSED IN: embryo, sepal, flower, pedicel, synergid; EXPRESSED DURING: 4 anthesis, C globular stage; CONTAINS InterPro DOMAIN/s: UDP-glucuronosyl/UDP-glucosyltransferase (InterPro…	0.0201608	1.54708	0.281385	1.19981	0.235974	1.22335
AT4G15885.1	protein_coding		kinesin motor protein-related; BEST Arabidopsis thaliana protein match is: P-loop containing nucleoside triphosphate hydrolases superfamily protein (TAIR:AT3G16630.2); Has 30201 Blast hits to 17322 proteins in 780 species: Archae - 12; Bacteria - 1396; Metazoa - 17338; Fungi - 3422; Plants - 5037; Viruses - 0; Other Eukaryotes - 2996 (source: NCBI BLink).	0.00101869	1.54625	0.0242415	1.29312	0.991688	-1.00105
AT5G64590.1	protein_coding		BEST Arabidopsis thaliana protein match is: Putative endonuclease or glycosyl hydrolase (TAIR:AT3G62200.1); Has 1807 Blast hits to 1807 proteins in 277 species: Archae - 0; Bacteria - 0; Metazoa - 736; Fungi - 347; Plants - 385; Viruses - 0; Other Eukaryotes - 339 (source: NCBI BLink).	0.000785934	1.54624	0.58706	1.05464	0.0996951	-1.18642
AT5G52901.1	protein_coding		This gene encodes a small protein and has either evidence of transcription or purifying selection.	4.69997e-05	1.54623	0.00926642	1.2368	2.81495e-06	1.80294
AT2G03821.1	protein_coding		unknown protein; FUNCTIONS IN: molecular_function unknown; INVOLVED IN: biological_process unknown; LOCATED IN: cellular_component unknown; Has 3 Blast hits to 3 proteins in 2 species: Archae - 0; Bacteria - 0; Metazoa - 1; Fungi - 0; Plants - 2; Viruses - 0; Other Eukaryotes - 0 (source: NCBI BLink).	0.00343334	1.54544	0.947404	-1.00795	0.0626472	1.27498
AT1G65680.1	protein_coding	EXPANSIN B2 (EXPB2)	member of BETA-EXPANSINS. Naming convention from the Expansin Working Group (Kende et al, 2004. Plant Mol Bio)	0.0141179	1.54455	0.013712	1.54831	0.0296699	1.45159
AT4G39363.1	small_nucleolar_rna		snoRNA; snoRNA	0.00749745	1.54351	0.131157	-1.24192	0.659108	-1.06207
AT2G30615.1	protein_coding		BEST Arabidopsis thaliana protein match is: F-box and associated interaction domains-containing protein (TAIR:AT2G43445.1); Has 51 Blast hits to 50 proteins in 3 species: Archae - 0; Bacteria - 0; Metazoa - 0; Fungi - 0; Plants - 51; Viruses - 0; Other Eukaryotes - 0 (source: NCBI BLink).	0.0472256	1.54339	0.0170285	1.72561	0.541953	-1.13007
AT5G60022.1	other_rna (natural antisense RNA)		Potential natural antisense gene, locus overlaps with AT5G60020	0.0125679	1.54338	0.213713	1.21208	0.0283082	1.44445
AT3G56790.1	protein_coding		RNA splicing factor-related; CONTAINS InterPro DOMAIN/s: Pre-mRNA-splicing factor 3 (InterPro:IPR013881); BEST Arabidopsis thaliana protein match is: Pre-mRNA-splicing factor 3 (TAIR:AT3G55930.1); Has 356 Blast hits to 326 proteins in 158 species: Archae - 0; Bacteria - 0; Metazoa - 124; Fungi - 116; Plants - 74; Viruses - 0; Other Eukaryotes - 42 (source: NCBI BLink).	0.000401334	1.54324	0.0854471	1.1781	0.00809804	1.32271
AT3G19530.1	protein_coding		BEST Arabidopsis thaliana protein match is: Homeodomain-like protein with RING/FYVE/PHD-type zinc finger domain (TAIR:AT3G19510.1); Has 10 Blast hits to 10 proteins in 2 species: Archae - 0; Bacteria - 0; Metazoa - 0; Fungi - 0; Plants - 10; Viruses - 0; Other Eukaryotes - 0 (source: NCBI BLink).	0.0355843	1.54296	0.0745801	1.4287	0.508385	1.13181
AT5G46950.1	protein_coding		Plant invertase/pectin methylesterase inhibitor superfamily protein; FUNCTIONS IN: enzyme inhibitor activity, pectinesterase inhibitor activity, pectinesterase activity; INVOLVED IN: biological_process unknown; LOCATED IN: endomembrane system; CONTAINS InterPro DOMAIN/s: Pectinesterase inhibitor (InterPro:IPR006501); BEST Arabidopsis thaliana protein match is: Plant invertase/pectin methylesteras…	0.0160219	1.5423	0.555013	1.09726	0.770275	1.04669
AT1G21230.1	protein_coding	WALL ASSOCIATED KINASE 5 (WAK5)	encodes a wall-associated kinase	0.01039	1.54217	0.00935735	1.55493	0.169287	1.2295
AT1G25420.2	protein_coding		Regulator of Vps4 activity in the MVB pathway protein; INVOLVED IN: biological_process unknown; LOCATED IN: endomembrane system; EXPRESSED IN: 22 plant structures; EXPRESSED DURING: 13 growth stages; CONTAINS InterPro DOMAIN/s: Protein of unknown function DUF292, eukaryotic (InterPro:IPR005061); BEST Arabidopsis thaliana protein match is: Regulator of Vps4 activity in the MVB pathway protein (TAI…	0.00115372	1.54159	0.274839	-1.12111	0.800991	1.02602
AT5G42710.1	protein_coding	TON1 RECRUITING MOTIF 30 (TRM30)	unknown protein; Has 1807 Blast hits to 1807 proteins in 277 species: Archae - 0; Bacteria - 0; Metazoa - 736; Fungi - 347; Plants - 385; Viruses - 0; Other Eukaryotes - 339 (source: NCBI BLink).	0.001816	1.54148	0.665156	-1.04828	0.0814534	1.22549
AT4G05616.1	transposable_element_gene		transposable element gene; similar to unknown protein [Arabidopsis thaliana] (TAIR:AT4G04155.1); contains domain GAG/POL/ENV POLYPROTEIN (PTHR10178); contains domain POL POLYPROTEIN-RELATED (PTHR10178:SF19)	0.0146555	1.5411	0.231771	1.20839	0.710313	1.05867
AT5G56880.1	protein_coding		unknown protein; Has 9 Blast hits to 9 proteins in 5 species: Archae - 0; Bacteria - 0; Metazoa - 0; Fungi - 0; Plants - 9; Viruses - 0; Other Eukaryotes - 0 (source: NCBI BLink).	0.00730903	1.5411	0.000397761	1.93462	0.0563703	1.32443
AT1G14755.1	protein_coding		Encodes a defensin-like (DEFL) family protein.	0.00272075	1.54104	0.56065	-1.06981	0.395339	1.10459
AT2G07708.2	protein_coding		unknown protein; FUNCTIONS IN: molecular_function unknown; INVOLVED IN: biological_process unknown; BEST Arabidopsis thaliana protein match is: unknown protein (TAIR:ATMG00500.1).	0.0115376	1.54099	0.272472	1.17951	0.440469	1.12118
AT1G47760.1	protein_coding	AGAMOUS-LIKE 102 (AGL102)	AGAMOUS-like 102 (AGL102); FUNCTIONS IN: DNA binding, sequence-specific DNA binding transcription factor activity; INVOLVED IN: regulation of transcription, DNA-dependent; LOCATED IN: nucleus; EXPRESSED IN: endosperm; CONTAINS InterPro DOMAIN/s: Transcription factor, MADS-box (InterPro:IPR002100); BEST Arabidopsis thaliana protein match is: AGAMOUS-like 91 (TAIR:AT3G66656.1); Has 5838 Blast hits …	0.00131456	1.5406	0.0244436	1.30155	0.473498	-1.07796
AT3G62400.2	protein_coding		unknown protein; Has 4 Blast hits to 4 proteins in 1 species: Archae - 0; Bacteria - 0; Metazoa - 0; Fungi - 0; Plants - 4; Viruses - 0; Other Eukaryotes - 0 (source: NCBI BLink).	0.00539638	1.54019	0.0154919	1.4302	0.875401	1.02028
AT1G20400.1	protein_coding		FUNCTIONS IN: molecular_function unknown; INVOLVED IN: biological_process unknown; LOCATED IN: cellular_component unknown; EXPRESSED IN: cultured cell; CONTAINS InterPro DOMAIN/s: Protein of unknown function DUF1204 (InterPro:IPR009596); BEST Arabidopsis thaliana protein match is: myosin heavy chain-related (TAIR:AT2G15420.1); Has 2374 Blast hits to 2027 proteins in 308 species: Archae - 22; Bact…	6.5259e-06	1.53927	0.000349811	1.31568	0.115201	-1.09659
AT5G42325.1	protein_coding		Transcription factor IIS protein; FUNCTIONS IN: molecular_function unknown; INVOLVED IN: transcription; LOCATED IN: cellular_component unknown; CONTAINS InterPro DOMAIN/s: Transcription factor IIS, N-terminal (InterPro:IPR017923), Transcription elongation factor S-II, central domain (InterPro:IPR003618); BEST Arabidopsis thaliana protein match is: F-box family protein (TAIR:AT2G42730.1); Has 3020…	0.0234723	1.538	0.737223	-1.05798	0.0164354	1.58905
AT5G27660.1	protein_coding		Trypsin family protein with PDZ domain; FUNCTIONS IN: serine-type peptidase activity, catalytic activity, serine-type endopeptidase activity; INVOLVED IN: proteolysis; EXPRESSED IN: 12 plant structures; EXPRESSED DURING: 6 growth stages; CONTAINS InterPro DOMAIN/s: Serine/cysteine peptidase, trypsin-like (InterPro:IPR009003), Peptidase S1C, HrtA/DegP2/Q/S (InterPro:IPR001940), Peptidase S1/S6, ch…	0.00123367	1.53752	0.0731783	1.21855	0.88254	-1.0152
AT2G05753.1	protein_coding		unknown protein; FUNCTIONS IN: molecular_function unknown; INVOLVED IN: biological_process unknown; LOCATED IN: cellular_component unknown; Has 0 Blast hits to 0 proteins in 0 species (source: NCBI BLink).	0.0293516	1.53745	0.87339	1.02843	0.110303	1.34779
AT1G70970.1	protein_coding		F-box and associated interaction domains-containing protein; CONTAINS InterPro DOMAIN/s: F-box domain, cyclin-like (InterPro:IPR001810), F-box domain, Skp2-like (InterPro:IPR022364), F-box associated domain, type 3 (InterPro:IPR013187), F-box associated interaction domain (InterPro:IPR017451); BEST Arabidopsis thaliana protein match is: F-box and associated interaction domains-containing protein …	0.0160642	1.53743	0.162003	1.2548	0.315905	1.17246
AT5G19160.1	protein_coding	TRICHOME BIREFRINGENCE-LIKE 11 (TBL11)	Encodes a member of the TBL (TRICHOME BIREFRINGENCE-LIKE) gene family containing a plant-specific DUF231 (domain of unknown function) domain. TBL gene family has 46 members, two of which (TBR/AT5G06700 and TBL3/AT5G01360) have been shown to be involved in the synthesis and deposition of secondary wall cellulose, presumably by influencing the esterification state of pectic polymers. A nomenclature…	0.0462521	1.53699	0.801408	1.05056	0.0798228	-1.44683
AT2G17477.1	pseudogene		Pseudogene of AT3G22350; F-box family protein	0.000753876	1.53579	0.689523	1.03893	0.749713	1.03092
AT5G44820.1	protein_coding		Nucleotide-diphospho-sugar transferase family protein; CONTAINS InterPro DOMAIN/s: Nucleotide-diphospho-sugar transferase, predicted (InterPro:IPR005069); BEST Arabidopsis thaliana protein match is: unknown protein (TAIR:AT4G19970.1); Has 35333 Blast hits to 34131 proteins in 2444 species: Archae - 798; Bacteria - 22429; Metazoa - 974; Fungi - 991; Plants - 531; Viruses - 0; Other Eukaryotes - 96…	0.00898789	1.53561	0.00228937	1.70681	0.765517	-1.04229
AT3G61940.1	protein_coding	(MTPA1)	member of Zinc transporter (ZAT) family	0.0120237	1.53531	0.701942	1.0577	0.725798	-1.05272
AT1G26916.1	protein_coding		unknown protein; Has 30201 Blast hits to 17322 proteins in 780 species: Archae - 12; Bacteria - 1396; Metazoa - 17338; Fungi - 3422; Plants - 5037; Viruses - 0; Other Eukaryotes - 2996 (source: NCBI BLink).	0.00186653	1.53341	0.000174448	1.7913	0.515064	1.07329
AT1G55175.1	protein_coding		FUNCTIONS IN: molecular_function unknown; INVOLVED IN: biological_process unknown; LOCATED IN: cellular_component unknown; BEST Arabidopsis thaliana protein match is: GYF domain-containing protein (TAIR:AT1G24300.2); Has 10 Blast hits to 10 proteins in 2 species: Archae - 0; Bacteria - 0; Metazoa - 0; Fungi - 0; Plants - 10; Viruses - 0; Other Eukaryotes - 0 (source: NCBI BLink).	0.000885344	1.53325	0.704225	-1.03761	0.246463	-1.12298
AT4G23080.1	protein_coding		Protein of Unknown Function (DUF239); CONTAINS InterPro DOMAIN/s: Protein of unknown function DUF239, plant (InterPro:IPR004314); BEST Arabidopsis thaliana protein match is: Protein of Unknown Function (DUF239) (TAIR:AT4G10220.1); Has 514 Blast hits to 504 proteins in 18 species: Archae - 0; Bacteria - 0; Metazoa - 0; Fungi - 0; Plants - 514; Viruses - 0; Other Eukaryotes - 0 (source: NCBI BLink).	0.0063391	1.53312	0.361498	-1.12863	0.00405157	1.58346
AT1G24212.1	pseudogene		pseudogene of paired amphipathic helix repeat-containing protein	0.0165676	1.5326	0.89814	1.02001	0.372568	-1.15093
AT2G27930.1	protein_coding		PLATZ transcription factor family protein; CONTAINS InterPro DOMAIN/s: Protein of unknown function DUF597 (InterPro:IPR006734); BEST Arabidopsis thaliana protein match is: PLATZ transcription factor family protein (TAIR:AT1G32700.1); Has 406 Blast hits to 406 proteins in 26 species: Archae - 0; Bacteria - 0; Metazoa - 0; Fungi - 0; Plants - 406; Viruses - 0; Other Eukaryotes - 0 (source: NCBI BLi…	0.0111772	1.53258	0.252686	-1.18453	0.635104	-1.07086
AT1G26208.2	other_rna (natural antisense RNA)		Potential natural antisense gene, locus overlaps with AT1G26210	0.0292931	1.53226	0.615451	1.09209	0.427172	1.15086
AT4G15890.1	protein_coding		binding; FUNCTIONS IN: binding; INVOLVED IN: biological_process unknown; LOCATED IN: cellular_component unknown; EXPRESSED IN: 21 plant structures; EXPRESSED DURING: 13 growth stages; CONTAINS InterPro DOMAIN/s: Chromosome condensation protein, HCP-6-related (InterPro:IPR012371), Armadillo-type fold (InterPro:IPR016024); BEST Arabidopsis thaliana protein match is: binding (TAIR:AT3G57060.1); Has …	0.0135649	1.53224	0.365288	1.14716	0.0654397	-1.34641
AT3G03300.2	protein_coding	DICER-LIKE 2 (DCL2)	Encodes a Dicer-like protein that functions in the antiviral silencing response in turnip-crinkle virus-infected plants but not in TMV or CMV-strain-Y-infected plants. Involved in the production of ta-siRNAs. Partially antagonizes the production of miRNAs by DCL1. Substitutes for DCL4 to produce viral siRNA when DCL4 is missing or inhibited. Able to produce siRNAs but not miRNAs.	3.69862e-06	1.53211	0.789931	1.01381	0.130428	-1.08561
AT5G22200.1	protein_coding		Late embryogenesis abundant (LEA) hydroxyproline-rich glycoprotein family; CONTAINS InterPro DOMAIN/s: Late embryogenesis abundant protein, group 2 (InterPro:IPR004864); BEST Arabidopsis thaliana protein match is: Late embryogenesis abundant (LEA) hydroxyproline-rich glycoprotein family (TAIR:AT3G44220.1); Has 30201 Blast hits to 17322 proteins in 780 species: Archae - 12; Bacteria - 1396; Metazo…	0.000312086	1.5313	0.542069	1.05331	0.000644472	1.47459
AT3G13630.1	protein_coding		unknown protein; Has 21 Blast hits to 21 proteins in 6 species: Archae - 0; Bacteria - 0; Metazoa - 0; Fungi - 2; Plants - 19; Viruses - 0; Other Eukaryotes - 0 (source: NCBI BLink).	0.0400828	1.5311	0.0132427	-1.71564	0.259292	1.24328
AT4G06497.1	transposable_element_gene		transposable element gene; non-LTR retrotransposon family (LINE), has a 5.0e-48 P-value blast match to GB:NP_038607 L1 repeat, Tf subfamily, member 9 (LINE-element) (Mus musculus)	0.00303289	1.53093	0.10737	1.2182	0.0807732	1.24169
AT5G54460.1	protein_coding		wound-responsive protein-related; FUNCTIONS IN: molecular_function unknown; INVOLVED IN: biological_process unknown; LOCATED IN: endomembrane system; Has 1807 Blast hits to 1807 proteins in 277 species: Archae - 0; Bacteria - 0; Metazoa - 736; Fungi - 347; Plants - 385; Viruses - 0; Other Eukaryotes - 339 (source: NCBI BLink).	0.00270025	1.5306	0.00051807	1.70789	0.566587	1.0675
AT1G22210.1	protein_coding	TREHALOSE-6-PHOSPHATE PHOSPHATASE C (TPPC)	Haloacid dehalogenase-like hydrolase (HAD) superfamily protein; FUNCTIONS IN: catalytic activity, trehalose-phosphatase activity; INVOLVED IN: trehalose biosynthetic process, metabolic process; LOCATED IN: cellular_component unknown; EXPRESSED IN: 17 plant structures; EXPRESSED DURING: 7 growth stages; CONTAINS InterPro DOMAIN/s: HAD-superfamily hydrolase, subfamily IIB (InterPro:IPR006379), Treh…	0.00265992	1.52958	0.0223016	-1.33999	0.0324808	1.30918
AT5G62750.1	protein_coding		unknown protein; Has 24942 Blast hits to 11726 proteins in 897 species: Archae - 48; Bacteria - 2086; Metazoa - 8361; Fungi - 2243; Plants - 1040; Viruses - 210; Other Eukaryotes - 10954 (source: NCBI BLink).	0.00122002	1.52932	0.255189	-1.12538	0.478623	1.07484
AT3G18470.1	protein_coding		PLAC8 family protein; CONTAINS InterPro DOMAIN/s: Protein of unknown function Cys-rich (InterPro:IPR006461); BEST Arabidopsis thaliana protein match is: PLAC8 family protein (TAIR:AT1G49030.1); Has 854 Blast hits to 853 proteins in 105 species: Archae - 0; Bacteria - 0; Metazoa - 132; Fungi - 122; Plants - 567; Viruses - 0; Other Eukaryotes - 33 (source: NCBI BLink).	0.0268762	1.52893	0.845882	-1.03366	0.59909	1.09422
AT5G23160.1	protein_coding		unknown protein; BEST Arabidopsis thaliana protein match is: unknown protein (TAIR:AT5G08240.1); Has 1807 Blast hits to 1807 proteins in 277 species: Archae - 0; Bacteria - 0; Metazoa - 736; Fungi - 347; Plants - 385; Viruses - 0; Other Eukaryotes - 339 (source: NCBI BLink).	0.0192456	1.52875	0.737753	-1.05465	0.0168348	-1.54658
AT2G30362.1	other_rna (natural antisense RNA)		Potential natural antisense gene, locus overlaps with AT2G30360	0.00808383	1.52812	0.228145	1.1827	0.987115	1.00217
AT2G30230.1	protein_coding		unknown protein; FUNCTIONS IN: molecular_function unknown; INVOLVED IN: biological_process unknown; LOCATED IN: endomembrane system; BEST Arabidopsis thaliana protein match is: unknown protein (TAIR:AT1G06980.1); Has 167 Blast hits to 167 proteins in 14 species: Archae - 0; Bacteria - 0; Metazoa - 0; Fungi - 0; Plants - 167; Viruses - 0; Other Eukaryotes - 0 (source: NCBI BLink).	0.0302287	1.5281	0.353929	-1.17946	0.0043349	-1.84074
AT3G24690.1	protein_coding		BEST Arabidopsis thaliana protein match is: glycine-rich protein (TAIR:AT1G27090.1); Has 51 Blast hits to 50 proteins in 15 species: Archae - 0; Bacteria - 2; Metazoa - 0; Fungi - 0; Plants - 47; Viruses - 0; Other Eukaryotes - 2 (source: NCBI BLink).	0.0237595	1.52807	0.0481852	1.43246	0.891478	1.02284
AT3G11280.2	protein_coding		Putative transcription factors interacting with the gene product of VHA-B1 (vacuolar ATPase subunit B1; as shown through yeast two-hybrid assay).	0.000982731	1.5278	0.367186	1.09376	0.12851	-1.16956
AT1G24068.1	other_rna		other RNA	0.0170117	1.52729	0.620571	-1.07983	0.37233	-1.15054
AT4G29570.1	protein_coding		Cytidine/deoxycytidylate deaminase family protein; FUNCTIONS IN: hydrolase activity, cytidine deaminase activity, catalytic activity, zinc ion binding; INVOLVED IN: cytidine deamination, cytidine metabolic process; LOCATED IN: cellular_component unknown; EXPRESSED IN: stamen; EXPRESSED DURING: 4 anthesis, petal differentiation and expansion stage; CONTAINS InterPro DOMAIN/s: Cytidine deaminase, h…	0.0304735	1.52705	0.182666	1.27457	0.24744	-1.23165
AT5G13340.1	protein_coding		unknown protein; FUNCTIONS IN: molecular_function unknown; INVOLVED IN: biological_process unknown; LOCATED IN: chloroplast; BEST Arabidopsis thaliana protein match is: unknown protein (TAIR:AT1G10890.1); Has 1807 Blast hits to 1807 proteins in 277 species: Archae - 0; Bacteria - 0; Metazoa - 736; Fungi - 347; Plants - 385; Viruses - 0; Other Eukaryotes - 339 (source: NCBI BLink).	0.0335933	1.52663	0.435255	-1.1516	0.111565	1.35197
AT2G38880.8	protein_coding	"NUCLEAR FACTOR Y, SUBUNIT B1" (NF-YB1)	Encodes a transcription factor from the nuclear factor Y (NF-Y) family, AtNF-YB1. Confers drought tolerance.	0.0309708	1.52573	0.419788	1.15396	0.0703432	-1.40826
AT5G32590.1	protein_coding		myosin heavy chain-related; BEST Arabidopsis thaliana protein match is: unknown protein (TAIR:AT3G43148.1); Has 35333 Blast hits to 34131 proteins in 2444 species: Archae - 798; Bacteria - 22429; Metazoa - 974; Fungi - 991; Plants - 531; Viruses - 0; Other Eukaryotes - 9610 (source: NCBI BLink).	0.0162345	1.52548	0.143455	-1.26454	0.081385	1.33081
AT4G17700.1	protein_coding		unknown protein; BEST Arabidopsis thaliana protein match is: unknown protein (TAIR:AT4G17990.1); Has 30201 Blast hits to 17322 proteins in 780 species: Archae - 12; Bacteria - 1396; Metazoa - 17338; Fungi - 3422; Plants - 5037; Viruses - 0; Other Eukaryotes - 2996 (source: NCBI BLink).	0.0112149	1.52517	0.323645	1.15419	0.0416892	1.37691
AT3G21840.1	protein_coding	SKP1-LIKE 7 (SK7)	SKP1-like 7 (SK7); CONTAINS InterPro DOMAIN/s: E3 ubiquitin ligase, SCF complex, Skp subunit (InterPro:IPR016897), SKP1 component, dimerisation (InterPro:IPR016072), SKP1 component (InterPro:IPR001232), BTB/POZ fold (InterPro:IPR011333), SKP1 component, POZ (InterPro:IPR016073); BEST Arabidopsis thaliana protein match is: SKP1-like 8 (TAIR:AT3G21830.1); Has 1302 Blast hits to 1298 proteins in 257…	0.0119863	1.52514	0.0814401	1.30925	0.995434	-1.00082
AT3G32100.1	protein_coding		unknown protein; FUNCTIONS IN: molecular_function unknown; INVOLVED IN: biological_process unknown; LOCATED IN: chloroplast; Has 1 Blast hits to 1 proteins in 1 species: Archae - 0; Bacteria - 0; Metazoa - 0; Fungi - 0; Plants - 1; Viruses - 0; Other Eukaryotes - 0 (source: NCBI BLink).	0.00457728	1.52507	0.62977	1.06077	0.833192	1.02599
AT3G60970.1	protein_coding	ATP-BINDING CASSETTE C15 (ABCC15)	member of MRP subfamily	0.00989463	1.52465	0.232385	-1.18686	0.160829	-1.22606
AT3G13810.1	protein_coding	INDETERMINATE(ID)-DOMAIN 11 (IDD11)	indeterminate(ID)-domain 11 (IDD11); FUNCTIONS IN: sequence-specific DNA binding transcription factor activity, zinc ion binding, nucleic acid binding; INVOLVED IN: regulation of transcription; LOCATED IN: intracellular; EXPRESSED IN: 20 plant structures; EXPRESSED DURING: 9 growth stages; CONTAINS InterPro DOMAIN/s: Zinc finger, C2H2-like (InterPro:IPR015880), Zinc finger, C2H2-type (InterPro:IP…	0.000308646	1.52412	0.655737	-1.03806	0.849522	-1.01596
AT5G28465.1	protein_coding		This gene encodes a small protein and has either evidence of transcription or purifying selection.	0.027579	1.52354	0.363053	1.17048	0.748476	-1.05606
AT2G03680.1	protein_coding	SPIRAL1 (SPR1)	The SPR1 gene encodes a plant-specific 12-kD protein which has a repeated motif at both ends, separated by a predicted rod-like domain, suggesting that it may act as an intermolecular linker. Ubiquitously expressed and belongs to a six-member gene family in Arabidopsis; expressed in transgenic seedlings localized to microtubules within the cortical array, preprophase band, phragmoplast, and mitot…	0.0433586	1.52227	0.0668563	1.45409	0.714618	1.07153
AT4G04710.1	protein_coding	CALCIUM-DEPENDENT PROTEIN KINASE 22 (CPK22)	member of Calcium Dependent Protein Kinase	0.00608474	1.52218	0.00163093	1.67261	0.00562983	1.53051
AT4G27420.1	protein_coding	ATP-BINDING CASSETTE G9 (ABCG9)	ABC-2 type transporter family protein; FUNCTIONS IN: ATPase activity, coupled to transmembrane movement of substances; LOCATED IN: membrane; EXPRESSED IN: petal, leaf whorl, sepal, flower, egg cell; EXPRESSED DURING: 4 anthesis, petal differentiation and expansion stage; CONTAINS InterPro DOMAIN/s: ATPase, AAA+ type, core (InterPro:IPR003593), ABC transporter-like (InterPro:IPR003439), ABC-2 type…	0.0167254	1.52188	0.69834	-1.06108	0.584438	1.08759
AT1G30800.1	protein_coding		Fasciclin-like arabinogalactan family protein; CONTAINS InterPro DOMAIN/s: FAS1 domain (InterPro:IPR000782); BEST Arabidopsis thaliana protein match is: unknown protein (TAIR:AT4G29980.1); Has 70 Blast hits to 69 proteins in 9 species: Archae - 0; Bacteria - 0; Metazoa - 0; Fungi - 0; Plants - 69; Viruses - 0; Other Eukaryotes - 1 (source: NCBI BLink).	0.0434674	1.5218	0.780221	-1.05405	0.346486	-1.19849
AT5G17580.1	protein_coding		Phototropic-responsive NPH3 family protein; FUNCTIONS IN: signal transducer activity; INVOLVED IN: response to light stimulus; LOCATED IN: cellular_component unknown; EXPRESSED IN: stem, sepal; EXPRESSED DURING: petal differentiation and expansion stage; CONTAINS InterPro DOMAIN/s: NPH3 (InterPro:IPR004249), BTB/POZ (InterPro:IPR013069), BTB/POZ fold (InterPro:IPR011333), BTB/POZ-like (InterPro:I…	0.00876989	1.52107	0.159653	1.22014	0.000666497	1.85517
AT1G01480.1	protein_coding	1-AMINO-CYCLOPROPANE-1-CARBOXYLATE SYNTHASE 2 (ACS2)	a member of the 1-aminocyclopropane-1-carboxylate (ACC) synthase (S-adenosyl-L-methionine methylthioadenosine-lyase, EC 4.4.1.14) gene family, isolated from a flower-specific cDNA library.	0.00441341	1.52084	0.210147	1.1693	0.406452	-1.10677
AT2G21520.1	protein_coding		Sec14p-like phosphatidylinositol transfer family protein; FUNCTIONS IN: transporter activity; INVOLVED IN: transport; LOCATED IN: intracellular; EXPRESSED IN: 23 plant structures; EXPRESSED DURING: 15 growth stages; CONTAINS InterPro DOMAIN/s: Cellular retinaldehyde-binding/triple function, C-terminal (InterPro:IPR001251), Cellular retinaldehyde-binding/triple function, N-terminal (InterPro:IPR00…	0.000956092	1.52018	0.585293	-1.05416	0.283198	1.11166
AT4G37370.1	protein_coding	"CYTOCHROME P450, FAMILY 81, SUBFAMILY D, POLYPEPTIDE 8" (CYP81D8)	member of CYP81D	0.0263927	1.52011	0.0886967	1.35685	0.564532	1.10194
AT5G22545.1	protein_coding		unknown protein; BEST Arabidopsis thaliana protein match is: unknown protein (TAIR:AT5G22530.1); Has 30201 Blast hits to 17322 proteins in 780 species: Archae - 12; Bacteria - 1396; Metazoa - 17338; Fungi - 3422; Plants - 5037; Viruses - 0; Other Eukaryotes - 2996 (source: NCBI BLink).	0.000396782	1.52009	0.00301442	1.37236	0.00143299	1.42321
AT2G28090.1	protein_coding		Heavy metal transport/detoxification superfamily protein ; FUNCTIONS IN: metal ion binding; INVOLVED IN: metal ion transport; LOCATED IN: cellular_component unknown; EXPRESSED IN: flower; EXPRESSED DURING: petal differentiation and expansion stage; CONTAINS InterPro DOMAIN/s: Heavy metal transport/detoxification protein (InterPro:IPR006121); BEST Arabidopsis thaliana protein match is: Heavy metal…	0.0439194	1.5187	0.126341	1.355	0.247903	1.25122
AT3G24332.1	other_rna (natural antisense RNA)		Potential natural antisense gene, locus overlaps with AT3G24330	3.47178e-07	1.51832	0.22201	-1.05142	0.93002	-1.00349
AT3G09130.1	protein_coding		unknown protein; BEST Arabidopsis thaliana protein match is: unknown protein (TAIR:AT3G42786.1); Has 7 Blast hits to 7 proteins in 2 species: Archae - 0; Bacteria - 0; Metazoa - 0; Fungi - 0; Plants - 7; Viruses - 0; Other Eukaryotes - 0 (source: NCBI BLink).	0.0192987	1.51742	0.00229315	1.82358	0.0934271	1.32275
AT5G34848.1	pseudogene		pseudogene, hypothetical protein	0.00743821	1.51715	0.718746	1.0482	0.371967	-1.12588
AT3G04720.1	protein_coding	PATHOGENESIS-RELATED 4 (PR4)	Encodes a protein similar to the antifungal chitin-binding protein hevein from rubber tree latex. mRNA levels increase in response to ethylene and turnip crinkle virus infection.	0.0045839	1.51642	5.5047e-07	3.35084	0.177384	-1.18438
AT5G58960.2	protein_coding	GRAVITROPIC IN THE LIGHT (GIL1)	Mutant plants display impaired light-regulation of the hypocotyl randomization response.	0.0285374	1.51612	0.0289157	-1.51427	0.0733736	-1.3868
AT3G50376.1	pseudogene		pseudogene of NLI interacting factor (NIF) family protein	0.00315918	1.51577	0.168551	-1.17712	0.284075	1.13269
AT4G34272.1	protein_coding		This gene encodes a small protein and has either evidence of transcription or purifying selection.	7.53293e-06	1.51564	0.76938	1.01598	0.831549	1.01156
AT3G50770.1	protein_coding	CALMODULIN-LIKE 41 (CML41)	calmodulin-like 41 (CML41); FUNCTIONS IN: calcium ion binding; INVOLVED IN: biological_process unknown; LOCATED IN: chloroplast; EXPRESSED IN: 17 plant structures; EXPRESSED DURING: 11 growth stages; CONTAINS InterPro DOMAIN/s: EF-Hand 1, calcium-binding site (InterPro:IPR018247), EF-HAND 2 (InterPro:IPR018249), EF-hand-like domain (InterPro:IPR011992), Calcium-binding EF-hand (InterPro:IPR002048…	0.000908466	1.51549	2.41211e-07	2.81079	7.30755e-05	1.76454
AT3G45555.1	protein_coding		RING/U-box protein; FUNCTIONS IN: zinc ion binding; CONTAINS InterPro DOMAIN/s: Zinc finger, RING-type, conserved site (InterPro:IPR017907), Zinc finger, C6HC-type (InterPro:IPR002867), Zinc finger, RING-type (InterPro:IPR001841), Zinc finger, C3HC4 RING-type (InterPro:IPR018957); BEST Arabidopsis thaliana protein match is: RING/U-box protein with C6HC-type zinc finger (TAIR:AT3G45580.1); Has 254…	0.000573837	1.51547	0.000611923	1.51022	0.159027	1.1405
AT2G29679.1	protein_coding		unknown protein; Has 30201 Blast hits to 17322 proteins in 780 species: Archae - 12; Bacteria - 1396; Metazoa - 17338; Fungi - 3422; Plants - 5037; Viruses - 0; Other Eukaryotes - 2996 (source: NCBI BLink).	0.0458344	1.51512	0.0768177	-1.43391	0.913596	-1.02071
AT5G23030.1	protein_coding	TETRASPANIN12 (TET12)	Member of TETRASPANIN family	0.0116696	1.5146	0.965853	1.00604	0.0733631	-1.31277
AT5G54075.1	small_nucleolar_rna	U3 SMALL NUCLEOLAR RNAD (U3D)	U3 small nucleolar RNA	0.0147362	1.5146	0.813632	-1.03531	0.171177	-1.23416
AT4G24320.1	protein_coding		Ubiquitin carboxyl-terminal hydrolase family protein; LOCATED IN: mitochondrion; CONTAINS InterPro DOMAIN/s: RNA recognition domain, plant (InterPro:IPR021099); BEST Arabidopsis thaliana protein match is: Ubiquitin carboxyl-terminal hydrolase family protein (TAIR:AT1G71850.1); Has 408 Blast hits to 402 proteins in 16 species: Archae - 0; Bacteria - 0; Metazoa - 0; Fungi - 0; Plants - 408; Viruses…	0.00429264	1.51458	0.258761	1.14793	0.00456109	1.50853
AT5G11412.1	protein_coding		RNA-binding (RRM/RBD/RNP motifs) family protein; FUNCTIONS IN: nucleotide binding, nucleic acid binding; INVOLVED IN: biological_process unknown; LOCATED IN: endomembrane system; CONTAINS InterPro DOMAIN/s: RNA recognition motif, RNP-1 (InterPro:IPR000504), Nucleotide-binding, alpha-beta plait (InterPro:IPR012677); BEST Arabidopsis thaliana protein match is: RNA-binding (RRM/RBD/RNP motifs) famil…	0.000230979	1.51426	0.196254	-1.11243	0.16589	1.12179
AT5G67488.1	other_rna (natural antisense RNA)		Potential natural antisense gene, locus overlaps with AT5G67490	0.0377331	1.51308	0.0625674	1.43821	0.263042	-1.22986
AT4G25110.1	protein_coding	METACASPASE 2 (MC2)	Encodes a type I metacaspase. Two Arabidopsis metacaspases, AT1G02170 (MC1) and AT4G25110 (MC2) antagonistically control programmed cell death in Arabidopsis. MC1 is a positive regulator of cell death and requires conserved caspase-like putative catalytic residues for its function. MC2 negatively regulates cell death. This function is independent of the putative catalytic residues. A third type I…	0.00400785	1.51299	0.0163322	1.38215	0.870161	1.01931
AT1G44318.1	protein_coding	(hemb2)	hemb2; FUNCTIONS IN: porphobilinogen synthase activity, catalytic activity, metal ion binding; INVOLVED IN: porphyrin biosynthetic process; EXPRESSED IN: root; CONTAINS InterPro DOMAIN/s: Aldolase-type TIM barrel (InterPro:IPR013785), Tetrapyrrole biosynthesis, porphobilinogen synthase (InterPro:IPR001731); BEST Arabidopsis thaliana protein match is: Aldolase superfamily protein (TAIR:AT1G69740.2…	0.0277904	1.51244	0.557745	-1.10375	0.398995	1.15405
AT1G56570.1	protein_coding	PENTATRICOPEPTIDE REPEAT PROTEIN FOR GERMINATION ON NACL (PGN)	Encodes a mitochondria-localized pentatricopeptide repeat protein PGN. Functions in defense against necrotrophic fungi and abiotic stress tolerance.	0.00744004	1.51238	0.00520567	1.55147	0.00496037	1.55685
AT4G34035.1	pre_trna		pre-tRNA; tRNA-Arg (anticodon: TCT)	0.0247777	1.51235	0.797749	1.04269	0.0629373	1.39005
AT1G79840.2	protein_coding	GLABRA 2 (GL2)	Glabra 2, a homeodomain protein affects epidermal cell identity including trichomes, root hairs, and seed coat. It also down-regulates seed oil content. Expressed in atrichoblasts and required to suppress root hair development. Also expressed abundantly during early seed development. Directly regulated by WER.	0.0330487	1.51158	0.318861	-1.19371	0.116431	1.33507
AT1G64320.1	protein_coding		myosin heavy chain-related; FUNCTIONS IN: molecular_function unknown; INVOLVED IN: response to cadmium ion; LOCATED IN: cellular_component unknown; EXPRESSED IN: male gametophyte, flower, cultured cell, pollen tube; EXPRESSED DURING: L mature pollen stage, M germinated pollen stage, 4 anthesis; BEST Arabidopsis thaliana protein match is: myosin heavy chain-related (TAIR:AT5G41780.1); Has 120676 B…	0.0458868	1.51152	0.500112	-1.13657	0.181834	1.29911
AT1G09030.1	protein_coding	"NUCLEAR FACTOR Y, SUBUNIT B4" (NF-YB4)	"nuclear factor Y, subunit B4" (NF-YB4); FUNCTIONS IN: sequence-specific DNA binding transcription factor activity; INVOLVED IN: regulation of transcription; LOCATED IN: intracellular, nucleus; CONTAINS InterPro DOMAIN/s: Transcription factor, CBFA/NFYB, DNA topoisomerase (InterPro:IPR003957), Transcription factor CBF/NF-Y/archaeal histone (InterPro:IPR003958), Histone-fold (InterPro:IPR009072), …	0.00626736	1.51078	0.0250222	1.37378	0.11456	1.23359
AT1G12300.1	protein_coding		Tetratricopeptide repeat (TPR)-like superfamily protein; INVOLVED IN: biological_process unknown; LOCATED IN: mitochondrion; CONTAINS InterPro DOMAIN/s: Pentatricopeptide repeat (InterPro:IPR002885); BEST Arabidopsis thaliana protein match is: Pentatricopeptide repeat (PPR) superfamily protein (TAIR:AT1G12775.1); Has 69404 Blast hits to 15469 proteins in 318 species: Archae - 6; Bacteria - 74; Me…	0.00891451	1.51069	0.687215	-1.05528	0.59432	-1.07399
AT5G52965.1	protein_coding		Protein of unknown function (DUF1278); FUNCTIONS IN: molecular_function unknown; INVOLVED IN: biological_process unknown; LOCATED IN: endomembrane system; CONTAINS InterPro DOMAIN/s: Protein of unknown function DUF1278 (InterPro:IPR010701); BEST Arabidopsis thaliana protein match is: Protein of unknown function (DUF1278) (TAIR:AT5G52975.1); Has 30201 Blast hits to 17322 proteins in 780 species: A…	0.0329195	1.5104	0.234579	-1.237	0.264309	1.2201
AT3G56730.2	protein_coding		Putative endonuclease or glycosyl hydrolase; FUNCTIONS IN: molecular_function unknown; INVOLVED IN: biological_process unknown; LOCATED IN: cellular_component unknown; EXPRESSED IN: 20 plant structures; EXPRESSED DURING: 6 growth stages; BEST Arabidopsis thaliana protein match is: Putative endonuclease or glycosyl hydrolase (TAIR:AT3G62050.1).	0.0112851	1.51036	0.0795428	-1.29978	0.680762	1.05903
AT5G48780.2	protein_coding		disease resistance protein (TIR-NBS class); FUNCTIONS IN: transmembrane receptor activity, ATP binding; INVOLVED IN: signal transduction, defense response, apoptosis, innate immune response; LOCATED IN: intrinsic to membrane; EXPRESSED IN: stem, male gametophyte, root, flower, pollen tube; EXPRESSED DURING: L mature pollen stage, M germinated pollen stage, 4 anthesis; CONTAINS InterPro DOMAIN/s: …	0.0231695	1.51007	0.181484	-1.2499	0.561838	1.09805
AT4G16260.1	protein_coding		Glycosyl hydrolase superfamily protein; FUNCTIONS IN: cation binding, hydrolase activity, hydrolyzing O-glycosyl compounds, catalytic activity; INVOLVED IN: defense response to fungus, incompatible interaction, response to salt stress; LOCATED IN: cell wall, plasma membrane; EXPRESSED IN: 11 plant structures; EXPRESSED DURING: LP.06 six leaves visible, LP.04 four leaves visible, 4 anthesis, petal…	0.0121946	1.50923	0.00252965	1.70631	0.0104305	-1.52749
AT3G63230.2	protein_coding		Protein of unknown function (DUF581); FUNCTIONS IN: molecular_function unknown; INVOLVED IN: biological_process unknown; LOCATED IN: cellular_component unknown; EXPRESSED IN: stem; CONTAINS InterPro DOMAIN/s: Protein of unknown function DUF581 (InterPro:IPR007650).	0.00270421	1.50869	0.744308	1.03638	0.892582	-1.01488
AT3G11390.1	protein_coding		Cysteine/Histidine-rich C1 domain family protein; CONTAINS InterPro DOMAIN/s: DC1 (InterPro:IPR004146), C1-like (InterPro:IPR011424); BEST Arabidopsis thaliana protein match is: Cysteine/Histidine-rich C1 domain family protein (TAIR:AT3G11385.1); Has 2141 Blast hits to 1172 proteins in 142 species: Archae - 0; Bacteria - 55; Metazoa - 226; Fungi - 102; Plants - 1594; Viruses - 38; Other Eukaryote…	0.0244137	1.50828	0.143946	-1.28156	0.848036	-1.03142
AT1G14760.1	protein_coding	KNOX ARABIDOPSIS THALIANA MEINOX (KNATM)	Encodes a novel Arabidopsis KNOX gene that encodes a MEINOX domain but lacks the homeodomain and interacts with TALE-class homeodomain proteins to modulate their activities	0.00353931	1.50777	0.979412	-1.00294	0.923283	-1.01101
AT5G01130.1	protein_coding		Protein of unknown function (DUF674); CONTAINS InterPro DOMAIN/s: Protein of unknown function DUF674 (InterPro:IPR007750); BEST Arabidopsis thaliana protein match is: Protein of unknown function (DUF674) (TAIR:AT5G01150.1); Has 30201 Blast hits to 17322 proteins in 780 species: Archae - 12; Bacteria - 1396; Metazoa - 17338; Fungi - 3422; Plants - 5037; Viruses - 0; Other Eukaryotes - 2996 (source…	0.00373147	1.50763	0.456992	-1.09023	0.738182	1.03917
AT4G14810.1	protein_coding		unknown protein; Has 30201 Blast hits to 17322 proteins in 780 species: Archae - 12; Bacteria - 1396; Metazoa - 17338; Fungi - 3422; Plants - 5037; Viruses - 0; Other Eukaryotes - 2996 (source: NCBI BLink).	6.65403e-05	1.50752	0.0293291	-1.18005	0.427228	1.05603
AT1G17020.1	protein_coding	SENESCENCE-RELATED GENE 1 (SRG1)	Encodes a novel member of the Fe(II)/ascorbate oxidase gene family; senescence-related gene.	0.0020905	1.50735	3.02179e-06	2.43402	0.656577	1.04801
AT4G28365.1	protein_coding	EARLY NODULIN-LIKE PROTEIN 3 (ENODL3)	early nodulin-like protein 3 (ENODL3); FUNCTIONS IN: electron carrier activity, copper ion binding; LOCATED IN: anchored to membrane; CONTAINS InterPro DOMAIN/s: Plastocyanin-like (InterPro:IPR003245), Cupredoxin (InterPro:IPR008972); BEST Arabidopsis thaliana protein match is: early nodulin-like protein 4 (TAIR:AT4G32490.1); Has 30201 Blast hits to 17322 proteins in 780 species: Archae - 12; Bac…	0.00465941	1.50713	0.100712	-1.23097	0.168184	1.18662
AT3G43830.1	transposable_element_gene		transposable element gene; gypsy-like retrotransposon family, has a 1.0e-15 P-value blast match to GB:226407 retrotransposon del1-46 (Gypsy_Ty3-element) (Lilium henryi)	0.0118148	1.50696	0.933625	-1.01167	0.0999622	1.277
AT4G10220.1	protein_coding		Protein of Unknown Function (DUF239); INVOLVED IN: biological_process unknown; LOCATED IN: endomembrane system; EXPRESSED IN: central cell, male gametophyte; EXPRESSED DURING: L mature pollen stage; CONTAINS InterPro DOMAIN/s: Protein of unknown function DUF239, plant (InterPro:IPR004314); BEST Arabidopsis thaliana protein match is: Protein of Unknown Function (DUF239) (TAIR:AT4G10210.1); Has 656…	0.00766942	1.50672	0.574019	-1.0757	0.763673	1.03958
AT4G09690.1	protein_coding		Cysteine/Histidine-rich C1 domain family protein; CONTAINS InterPro DOMAIN/s: DC1 (InterPro:IPR004146), C1-like (InterPro:IPR011424); BEST Arabidopsis thaliana protein match is: Cysteine/Histidine-rich C1 domain family protein (TAIR:AT4G01760.1); Has 1746 Blast hits to 588 proteins in 24 species: Archae - 0; Bacteria - 0; Metazoa - 8; Fungi - 0; Plants - 1734; Viruses - 0; Other Eukaryotes - 4 (s…	0.0247727	1.50583	0.0162086	1.56322	0.695595	-1.06533
AT2G33847.2	protein_coding		unknown protein; LOCATED IN: chloroplast; BEST Arabidopsis thaliana protein match is: unknown protein (TAIR:AT1G28395.3); Has 71 Blast hits to 71 proteins in 10 species: Archae - 0; Bacteria - 0; Metazoa - 0; Fungi - 0; Plants - 71; Viruses - 0; Other Eukaryotes - 0 (source: NCBI BLink).	3.03723e-05	1.50569	0.0182797	-1.1819	0.92054	1.00618
AT2G38170.2	protein_coding	CATION EXCHANGER 1 (CAX1)	Encodes a high affinity vacuolar calcium antiporter. The residue His 338 is critical to Ca2+ transport activity. Disruption of CAX1 reduces manganese and zinc of shoot tissue and results in a decrease in the activity of vacuolar V-type proton ATPase.	0.0150294	1.50533	0.829174	1.0319	0.530166	-1.0965
AT3G10580.1	protein_coding		Homeodomain-like superfamily protein; CONTAINS InterPro DOMAIN/s: SANT, DNA-binding (InterPro:IPR001005), Homeodomain-like (InterPro:IPR009057), Myb, DNA-binding (InterPro:IPR014778), HTH transcriptional regulator, Myb-type, DNA-binding (InterPro:IPR017930), Myb-like DNA-binding domain, SHAQKYF class (InterPro:IPR006447); BEST Arabidopsis thaliana protein match is: Duplicated homeodomain-like sup…	0.005547	1.50509	0.970473	-1.00451	0.879858	-1.01857
AT5G64120.1	protein_coding		encodes a cell wall bound peroxidase that is induced by hypo-osmolarity	0.0429853	1.50415	0.000867644	2.24181	0.00330497	1.94703
AT3G26235.1	protein_coding		unknown protein; Has 4 Blast hits to 4 proteins in 1 species: Archae - 0; Bacteria - 0; Metazoa - 0; Fungi - 0; Plants - 4; Viruses - 0; Other Eukaryotes - 0 (source: NCBI BLink).	0.0113024	1.50379	0.774491	1.04023	0.470246	1.10568
AT4G22970.2	protein_coding	HOMOLOG OF SEPARASE (ESP)	Encodes a separase (ESP), homologous to human and mouse separase protein. Separase is a capase family protease required for the release of sister chromatid cohesion during meiosis and mitosis. Arabidopsis separase contains a predicted 2Fe2S-ferredoxin domain that is not present in the proteins of other organisms. Also contains a putative EF-hand calcium binding domain. Mutant seeds exhibited embr…	0.00138793	1.50374	0.175812	-1.14936	0.521875	1.06571
AT5G39390.1	protein_coding		Leucine-rich repeat protein kinase family protein; FUNCTIONS IN: protein serine/threonine kinase activity, protein kinase activity, ATP binding; INVOLVED IN: protein amino acid phosphorylation; LOCATED IN: endomembrane system; CONTAINS InterPro DOMAIN/s: Protein kinase, ATP binding site (InterPro:IPR017441), Protein kinase, catalytic domain (InterPro:IPR000719), Leucine-rich repeat-containing N-t…	0.00711567	1.50331	0.947368	-1.00839	0.137328	-1.21915
AT4G31790.2	protein_coding		Tetrapyrrole (Corrin/Porphyrin) Methylases; FUNCTIONS IN: methyltransferase activity, diphthine synthase activity; INVOLVED IN: peptidyl-diphthamide biosynthetic process from peptidyl-histidine, metabolic process; LOCATED IN: cellular_component unknown; EXPRESSED IN: 22 plant structures; EXPRESSED DURING: 13 growth stages; CONTAINS InterPro DOMAIN/s: Diphthine synthase (InterPro:IPR004551), Tetra…	0.000266188	1.50299	0.191781	1.11363	0.541262	1.05
AT1G64360.1	protein_coding		unknown protein; Has 6 Blast hits to 6 proteins in 2 species: Archae - 0; Bacteria - 0; Metazoa - 0; Fungi - 0; Plants - 6; Viruses - 0; Other Eukaryotes - 0 (source: NCBI BLink).	0.0048921	1.50221	0.642241	1.05696	0.625364	-1.05998
AT5G38900.1	protein_coding		Thioredoxin superfamily protein; FUNCTIONS IN: protein disulfide oxidoreductase activity; INVOLVED IN: defense response to fungus, incompatible interaction; LOCATED IN: cellular_component unknown; EXPRESSED IN: 16 plant structures; EXPRESSED DURING: 10 growth stages; CONTAINS InterPro DOMAIN/s: DSBA oxidoreductase (InterPro:IPR001853), Thioredoxin-like fold (InterPro:IPR012336); Has 2126 Blast hi…	0.0265101	1.50157	0.0459047	1.42937	0.383875	-1.15489
AT5G47900.1	protein_coding		Protein of unknown function (DUF1624); CONTAINS InterPro DOMAIN/s: Protein of unknown function DUF1624 (InterPro:IPR012429); BEST Arabidopsis thaliana protein match is: Protein of unknown function (DUF1624) (TAIR:AT5G27730.1); Has 30201 Blast hits to 17322 proteins in 780 species: Archae - 12; Bacteria - 1396; Metazoa - 17338; Fungi - 3422; Plants - 5037; Viruses - 0; Other Eukaryotes - 2996 (sou…	0.0101651	1.50108	0.793406	1.03582	0.587262	1.0761
AT5G26700.1	protein_coding		RmlC-like cupins superfamily protein; FUNCTIONS IN: manganese ion binding, nutrient reservoir activity; INVOLVED IN: biological_process unknown; LOCATED IN: endomembrane system, apoplast; EXPRESSED IN: 10 plant structures; EXPRESSED DURING: 4 anthesis, C globular stage, petal differentiation and expansion stage; CONTAINS InterPro DOMAIN/s: Cupin, RmlC-type (InterPro:IPR011051), Cupin 1 (InterPro:…	0.00380827	1.50107	0.771537	-1.03366	0.337527	1.11799
AT5G66730.1	protein_coding	INDETERMINATE DOMAIN 1 (IDD1)	C2H2-like zinc finger protein; FUNCTIONS IN: sequence-specific DNA binding transcription factor activity, zinc ion binding, nucleic acid binding; INVOLVED IN: regulation of transcription; LOCATED IN: intracellular; EXPRESSED IN: 22 plant structures; EXPRESSED DURING: 13 growth stages; CONTAINS InterPro DOMAIN/s: Zinc finger, C2H2-like (InterPro:IPR015880), Zinc finger, C2H2-type (InterPro:IPR0070…	0.0108129	1.50052	0.232829	1.18215	0.541768	1.08703
AT5G54206.1	pseudogene		12-oxophytodienoate reductase-related, similar to 12-oxophytodienoate reductase OPR1 (Arabidopsis thaliana) GI:3882355	0.0127414	1.50001	0.716993	1.05209	0.115286	1.26294

## Sheet: 783 genes Down in U3-NR
Gene	Gene Model Type	Primary Gene Symbol	Gene Description	p-value (U3::NR vs. EV-W)	Fold-Change (U3::NR vs. EV-W)	p-value (upf1 vs. EV-W)	Fold-Change (upf1 vs. EV-W)	p-value (upf3 vs. EV-W)	Fold-Change (upf3 vs. EV-W)
AT2G44810.1	protein_coding	DEFECTIVE ANTHER DEHISCENCE 1 (DAD1)	Mutant has defects in anther dehiscence, pollen maturation, and flower opening. The DAD1 protein is a chloroplastic phospholipase A1 that catalyzes the initial step of jasmonic acid biosynthesis.	0.00150443	-5.62275	0.895894	-1.0567	0.767311	1.13307
AT3G20850.1	protein_coding		proline-rich family protein; FUNCTIONS IN: molecular_function unknown; INVOLVED IN: biological_process unknown; LOCATED IN: endomembrane system; EXPRESSED IN: stem, sperm cell, leaf; EXPRESSED DURING: LP.02 two leaves visible; BEST Arabidopsis thaliana protein match is: hydroxyproline-rich glycoprotein family protein (TAIR:AT5G26070.1); Has 36748 Blast hits to 17031 proteins in 1024 species: Arch…	7.23814e-05	-5.14026	0.0478045	-1.80944	0.522936	-1.19212
AT3G42850.1	protein_coding		Mevalonate/galactokinase family protein; FUNCTIONS IN: kinase activity, phosphotransferase activity, alcohol group as acceptor, galactokinase activity, ATP binding; INVOLVED IN: metabolic process, phosphorylation; LOCATED IN: cytoplasm; EXPRESSED IN: 6 plant structures; EXPRESSED DURING: 4 anthesis, petal differentiation and expansion stage; CONTAINS InterPro DOMAIN/s: GHMP kinase (InterPro:IPR00…	0.0037595	-3.55999	0.683027	1.15664	0.616389	1.19589
AT5G07150.1	protein_coding		Leucine-rich repeat protein kinase family protein; FUNCTIONS IN: protein kinase activity, ATP binding; INVOLVED IN: protein amino acid phosphorylation; LOCATED IN: endomembrane system; EXPRESSED IN: root; CONTAINS InterPro DOMAIN/s: Protein kinase, catalytic domain (InterPro:IPR000719), Leucine-rich repeat-containing N-terminal domain, type 2 (InterPro:IPR013210), Serine-threonine/tyrosine-protei…	0.00171315	-3.47751	0.994522	1.00213	0.223037	1.47856
AT5G52300.1	protein_coding	LOW-TEMPERATURE-INDUCED 65 (LTI65)	encodes a protein that is induced in expression in response to water deprivation such as cold, high-salt, and dessication. The response appears to be via abscisic acid. The promoter region contains two ABA-responsive elements (ABREs) that are required for the dehydration-responsive expression of rd29B as cis-acting elements. Protein is a member of a gene family with other members found plants, an…	2.77229e-07	-3.3545	0.000215777	1.80984	1.52008e-05	2.23192
AT5G50360.1	protein_coding		unknown protein; BEST Arabidopsis thaliana protein match is: unknown protein (TAIR:AT3G48510.1); Has 1807 Blast hits to 1807 proteins in 277 species: Archae - 0; Bacteria - 0; Metazoa - 736; Fungi - 347; Plants - 385; Viruses - 0; Other Eukaryotes - 339 (source: NCBI BLink).	0.000352042	-3.24644	0.117597	-1.48167	0.0117163	2.01102
AT4G36490.1	protein_coding	SEC14-LIKE 12 (SFH12)	SEC14-like 12 (SFH12); CONTAINS InterPro DOMAIN/s: Cellular retinaldehyde-binding/triple function, C-terminal (InterPro:IPR001251), Cellular retinaldehyde-binding/triple function, N-terminal (InterPro:IPR008273), Phosphatidylinositol transfer protein-like, N-terminal (InterPro:IPR011074); BEST Arabidopsis thaliana protein match is: Sec14p-like phosphatidylinositol transfer family protein (TAIR:AT…	1.85175e-09	-3.18226	0.0063279	-1.24439	0.171858	-1.09967
AT5G07610.1	protein_coding		F-box family protein; CONTAINS InterPro DOMAIN/s: F-box domain, cyclin-like (InterPro:IPR001810), F-box domain, Skp2-like (InterPro:IPR022364), F-box associated interaction domain (InterPro:IPR017451); BEST Arabidopsis thaliana protein match is: F-box family protein (TAIR:AT5G49610.1); Has 1807 Blast hits to 1807 proteins in 277 species: Archae - 0; Bacteria - 0; Metazoa - 736; Fungi - 347; Plant…	9.30073e-05	-3.16244	0.00157613	2.23232	0.779045	-1.05701
AT5G23240.1	protein_coding		DNAJ heat shock N-terminal domain-containing protein; FUNCTIONS IN: unfolded protein binding, heat shock protein binding; INVOLVED IN: protein folding; LOCATED IN: chloroplast; EXPRESSED IN: 21 plant structures; EXPRESSED DURING: 11 growth stages; CONTAINS InterPro DOMAIN/s: Molecular chaperone, heat shock protein, Hsp40, DnaJ (InterPro:IPR015609), Heat shock protein DnaJ, N-terminal (InterPro:IP…	0.00408916	-3.10068	0.030472	2.17654	0.147605	-1.62924
AT5G03795.1	protein_coding		Exostosin family protein; LOCATED IN: membrane; EXPRESSED IN: embryo, sepal, flower; EXPRESSED DURING: C globular stage, petal differentiation and expansion stage; CONTAINS InterPro DOMAIN/s: Exostosin-like (InterPro:IPR004263); BEST Arabidopsis thaliana protein match is: Exostosin family protein (TAIR:AT3G07620.1); Has 1413 Blast hits to 1401 proteins in 109 species: Archae - 0; Bacteria - 9; Me…	2.89141e-07	-3.08835	0.642496	-1.05025	0.0449412	1.26158
AT4G40085.1	other_rna (natural antisense RNA)		Potential natural antisense gene, locus overlaps with AT4G40080	8.58899e-05	-3.01902	0.969124	1.00729	0.0113869	1.7438
AT2G42280.2	protein_coding	FLOWERING BHLH 4 (FBH4)	basic helix-loop-helix (bHLH) DNA-binding superfamily protein; BEST Arabidopsis thaliana protein match is: basic helix-loop-helix (bHLH) DNA-binding superfamily protein (TAIR:AT1G51140.1); Has 35333 Blast hits to 34131 proteins in 2444 species: Archae - 798; Bacteria - 22429; Metazoa - 974; Fungi - 991; Plants - 531; Viruses - 0; Other Eukaryotes - 9610 (source: NCBI BLink).	1.22589e-05	-2.89662	0.977511	1.00411	0.385647	-1.13702
AT5G66830.1	protein_coding		CONTAINS InterPro DOMAIN/s: F-box domain, cyclin-like (InterPro:IPR001810), F-box domain, Skp2-like (InterPro:IPR022364), Protein of unknown function DUF295 (InterPro:IPR005174); BEST Arabidopsis thaliana protein match is: Protein of unknown function (DUF295) (TAIR:AT1G69090.1); Has 1807 Blast hits to 1807 proteins in 277 species: Archae - 0; Bacteria - 0; Metazoa - 736; Fungi - 347; Plants - 385…	1.80148e-05	-2.89145	0.0661066	-1.35219	0.0103475	-1.57861
AT1G20310.1	protein_coding		unknown protein; FUNCTIONS IN: molecular_function unknown; INVOLVED IN: biological_process unknown; LOCATED IN: chloroplast; EXPRESSED IN: 16 plant structures; EXPRESSED DURING: 9 growth stages; BEST Arabidopsis thaliana protein match is: unknown protein (TAIR:AT1G76070.1); Has 46 Blast hits to 46 proteins in 12 species: Archae - 0; Bacteria - 0; Metazoa - 0; Fungi - 0; Plants - 46; Viruses - 0; …	1.2126e-07	-2.82882	0.00353947	1.37904	0.885284	-1.01293
AT5G39865.1	protein_coding		Glutaredoxin family protein; FUNCTIONS IN: electron carrier activity, protein disulfide oxidoreductase activity; INVOLVED IN: N-terminal protein myristoylation, cell redox homeostasis; LOCATED IN: plasma membrane; CONTAINS InterPro DOMAIN/s: Thioredoxin fold (InterPro:IPR012335), Glutaredoxin (InterPro:IPR002109), Thioredoxin-like fold (InterPro:IPR012336); BEST Arabidopsis thaliana protein match…	0.000732477	-2.81674	0.902963	1.02832	0.512597	-1.16353
AT1G28330.3	protein_coding	DORMANCY-ASSOCIATED PROTEIN-LIKE 1 (DYL1)	dormancy-associated protein (DRM1)	0.00159195	-2.76758	0.0425354	-1.75294	0.802869	-1.0646
AT3G32920.1	protein_coding		P-loop containing nucleoside triphosphate hydrolases superfamily protein; FUNCTIONS IN: in 6 functions; INVOLVED IN: DNA repair, SOS response, DNA recombination, DNA metabolic process; LOCATED IN: cellular_component unknown; EXPRESSED IN: male gametophyte, pollen tube; EXPRESSED DURING: L mature pollen stage, M germinated pollen stage; CONTAINS InterPro DOMAIN/s: DNA recombination/repair protein …	0.00231255	-2.73626	0.330321	-1.29721	0.620209	-1.13913
AT5G11780.1	protein_coding		unknown protein; Has 37 Blast hits to 37 proteins in 12 species: Archae - 0; Bacteria - 0; Metazoa - 0; Fungi - 3; Plants - 34; Viruses - 0; Other Eukaryotes - 0 (source: NCBI BLink).	1.28992e-05	-2.72764	0.00108514	-1.80688	0.545285	1.08779
AT2G41430.4	protein_coding	EARLY RESPONSIVE TO DEHYDRATION 15 (ERD15)	Encodes hydrophilic protein lacking Cys residues that is expressed in response to drought stress, light stress and treatment with plant-growth-promoting rhizobacteria (Paenibacillus polymyxa), possibly revealing a connection between responses to biotic and abiotic stress. Also identified as a CTC Interacting Domain (CID) protein in a yeast two hybrid screen using the PAB2 protein as bait. Contain…	0.00247652	-2.68467	0.087074	-1.60905	0.279652	-1.33368
AT3G61730.1	protein_coding	REDUCED MALE FERTILITY (RMF)	Encodes a nuclear localized F-box protein that is involved in tapetal layer degeneration and pollen development. Interacts with ASK1 and that interaction is mediated by the F-box domain.	3.41031e-11	-2.67305	0.00104899	-1.18283	0.11334	1.06772
AT5G63720.1	protein_coding	KOKOPELLI (KPL)	Encodes KOKOPELLI (KPL). kokopelli (kpl) mutants display frequent single-fertilization events indicating that KPL is involved in double fertilization. KPL and an inversely transcribed gene, ARIADNE14 (ARI14), which encodes a putative ubiquitin E3 ligase, generate a sperm-specific natural cis-antisense siRNA pair. In the absence of KPL, ARI14 RNA levels in sperm are increased and fertilization is …	0.000235723	-2.64872	0.0996914	-1.38769	0.169379	1.30741
AT5G45090.1	protein_coding	PHLOEM PROTEIN 2-A7 (PP2-A7)	phloem protein 2-A7 (PP2-A7); FUNCTIONS IN: carbohydrate binding; INVOLVED IN: signal transduction, defense response, innate immune response; LOCATED IN: intrinsic to membrane; EXPRESSED IN: 7 plant structures; EXPRESSED DURING: 4 anthesis, F mature embryo stage, 4 leaf senescence stage; CONTAINS InterPro DOMAIN/s: Toll-Interleukin receptor (InterPro:IPR000157); BEST Arabidopsis thaliana protein …	4.98065e-05	-2.62975	0.522218	-1.10477	0.571565	1.09188
AT5G45830.1	protein_coding	DELAY OF GERMINATION 1 (DOG1)	Encodes DOG1 (DELAY OF GERMINATION 1). A quantitative trait locus involved in the control of seed dormancy. Belongs to a novel plant-specific gene family whose members include: DOG1-like 1-4 (DOGL1-4, At4g18660, At4g18680, At4g18690, At4g18650 respectively) and DOG1. DOG1 expression is seed-specific.	0.000112141	-2.62888	0.554319	-1.10617	0.0397996	-1.47056
AT5G37430.1	protein_coding		Family of unknown function (DUF577); CONTAINS InterPro DOMAIN/s: Protein of unknown function DUF577 (InterPro:IPR007598); BEST Arabidopsis thaliana protein match is: Family of unknown function (DUF577) (TAIR:AT5G37920.1); Has 1807 Blast hits to 1807 proteins in 277 species: Archae - 0; Bacteria - 0; Metazoa - 736; Fungi - 347; Plants - 385; Viruses - 0; Other Eukaryotes - 339 (source: NCBI BLink).	1.13383e-07	-2.62476	0.0802867	1.1671	0.000110996	1.59873
AT5G43820.1	protein_coding		Pentatricopeptide repeat (PPR) superfamily protein; CONTAINS InterPro DOMAIN/s: Pentatricopeptide repeat (InterPro:IPR002885); BEST Arabidopsis thaliana protein match is: Tetratricopeptide repeat (TPR)-like superfamily protein (TAIR:AT5G15010.1); Has 33976 Blast hits to 11353 proteins in 260 species: Archae - 0; Bacteria - 8; Metazoa - 169; Fungi - 383; Plants - 32575; Viruses - 0; Other Eukaryot…	0.00416607	-2.62151	0.790322	-1.07565	0.752092	-1.09057
AT5G28535.1	transposable_element_gene		transposable element gene; Mariner-like transposase family, has a 1.2e-97 P-value blast match to GB:AAC28384 mariner transposase (Mariner_TC1-element) (Glycine max)	7.52862e-05	-2.62123	0.695766	-1.06526	0.844574	-1.03212
AT3G47660.1	protein_coding		Regulator of chromosome condensation (RCC1) family protein; FUNCTIONS IN: chromatin binding, zinc ion binding, Ran GTPase binding; EXPRESSED IN: leaf whorl, male gametophyte, flower, pollen tube; EXPRESSED DURING: L mature pollen stage, M germinated pollen stage, 4 anthesis; CONTAINS InterPro DOMAIN/s: Zinc finger, FYVE-type (InterPro:IPR000306), Regulator of chromosome condensation/beta-lactamas…	0.000928742	-2.61915	0.8548	1.04107	0.849498	-1.04262
AT3G44805.1	protein_coding		TRAF-like superfamily protein; FUNCTIONS IN: molecular_function unknown; INVOLVED IN: biological_process unknown; LOCATED IN: endomembrane system; CONTAINS InterPro DOMAIN/s: MATH (InterPro:IPR002083); BEST Arabidopsis thaliana protein match is: Meprin and TRAF (MATH) homology domain-containing protein (TAIR:AT3G44800.1); Has 431 Blast hits to 262 proteins in 3 species: Archae - 0; Bacteria - 0; …	0.00191333	-2.60817	0.253078	1.33035	0.355277	1.25656
AT5G43725.2	other_rna		Unknown gene	1.05946e-05	-2.54126	0.818025	1.02934	0.390778	1.11586
AT4G38660.1	protein_coding		Pathogenesis-related thaumatin superfamily protein; CONTAINS InterPro DOMAIN/s: Thaumatin, pathogenesis-related (InterPro:IPR001938); BEST Arabidopsis thaliana protein match is: THAUMATIN-LIKE PROTEIN 1 (TAIR:AT4G24180.1); Has 30201 Blast hits to 17322 proteins in 780 species: Archae - 12; Bacteria - 1396; Metazoa - 17338; Fungi - 3422; Plants - 5037; Viruses - 0; Other Eukaryotes - 2996 (source:…	0.000945483	-2.53155	0.101225	-1.45002	0.66107	-1.09812
AT2G14500.1	protein_coding		F-box family protein; CONTAINS InterPro DOMAIN/s: F-box domain, cyclin-like (InterPro:IPR001810); BEST Arabidopsis thaliana protein match is: F-box family protein with a domain of unknown function (DUF295) (TAIR:AT5G25290.1); Has 280 Blast hits to 272 proteins in 8 species: Archae - 0; Bacteria - 0; Metazoa - 0; Fungi - 0; Plants - 280; Viruses - 0; Other Eukaryotes - 0 (source: NCBI BLink).	0.0018986	-2.51075	0.604655	1.12861	0.807878	-1.05818
AT1G08920.2	protein_coding	ERD (EARLY RESPONSE TO DEHYDRATION) SIX-LIKE 1 (ESL1)	Encodes ESL1, a transporter for monosaccharides.	0.000777206	-2.49238	0.370988	1.2039	0.70863	-1.07929
AT5G37920.1	protein_coding		Family of unknown function (DUF577); CONTAINS InterPro DOMAIN/s: Protein of unknown function DUF577 (InterPro:IPR007598); BEST Arabidopsis thaliana protein match is: Family of unknown function (DUF577) (TAIR:AT5G37430.1); Has 1807 Blast hits to 1807 proteins in 277 species: Archae - 0; Bacteria - 0; Metazoa - 736; Fungi - 347; Plants - 385; Viruses - 0; Other Eukaryotes - 339 (source: NCBI BLink).	9.74168e-06	-2.48523	0.681656	1.05128	0.729275	1.04305
AT2G47770.1	protein_coding	TSPO(OUTER MEMBRANE TRYPTOPHAN-RICH SENSORY PROTEIN)-RELATED (TSPO)	Encodes a membrane-bound protein designated AtTSPO (Arabidopsis thaliana TSPO-related). AtTSPO is related to the bacterial outer membrane tryptophan-rich sensory protein (TspO) and the mammalian mitochondrial 18 kDa Translocator Protein (18 kDa TSPO), members of the TspO/MBR domain-containing membrane proteins. Mainly detected in dry seeds, but can be induced in vegetative tissues by osmotic or s…	2.16303e-06	-2.48352	0.00240513	1.48763	4.61889e-06	2.31908
AT5G52170.1	protein_coding	HOMEODOMAIN GLABROUS 7 (HDG7)	Encodes a homeobox-leucine zipper family protein belonging to the HD-ZIP IV family.	0.000184034	-2.47463	0.71615	-1.0633	0.935821	1.01364
AT3G47030.1	protein_coding		F-box and associated interaction domains-containing protein; CONTAINS InterPro DOMAIN/s: F-box domain, cyclin-like (InterPro:IPR001810), F-box domain, Skp2-like (InterPro:IPR022364), F-box associated domain, type 3 (InterPro:IPR013187), F-box associated interaction domain (InterPro:IPR017451); BEST Arabidopsis thaliana protein match is: F-box and associated interaction domains-containing protein …	0.0137862	-2.46025	0.366645	1.336	0.415501	-1.29736
AT1G49938.1	protein_coding		unknown protein; FUNCTIONS IN: molecular_function unknown; INVOLVED IN: biological_process unknown; LOCATED IN: cellular_component unknown; Has 0 Blast hits to 0 proteins in 0 species (source: NCBI BLink).	5.39464e-05	-2.45972	0.0141073	-1.51057	0.0671311	-1.33319
AT5G49190.1	protein_coding	SUCROSE SYNTHASE 2 (SUS2)	Encodes a sucrose synthase (SUS2). The activity of the enzyme could not be assayed as proved to be insoluble (PMID 17257168). However, analyses of an sus2 mutant revealed a deficiency in sucrose synthase activity 12 and 15 days after flowering. There are some reports that SUS2 transcript levels are increased in leaves specifically by O(2) deficiency whereas other reports indicate that SUS2 is exp…	0.000462992	-2.45268	0.00199183	2.08676	0.00226126	2.05868
AT3G28899.1	protein_coding		unknown protein; Has 30201 Blast hits to 17322 proteins in 780 species: Archae - 12; Bacteria - 1396; Metazoa - 17338; Fungi - 3422; Plants - 5037; Viruses - 0; Other Eukaryotes - 2996 (source: NCBI BLink).	0.000699492	-2.45173	0.0590697	1.50016	0.000703633	2.45002
AT3G31930.1	transposable_element_gene		transposable element gene; similar to unknown protein [Arabidopsis thaliana] (TAIR:AT5G28940.1); contains InterPro domain Nucleic acid-binding, OB-fold; (InterPro:IPR008994)	7.96875e-05	-2.44889	0.0576516	1.36644	0.0331513	1.43139
AT5G10570.1	protein_coding		basic helix-loop-helix (bHLH) DNA-binding superfamily protein; FUNCTIONS IN: DNA binding, sequence-specific DNA binding transcription factor activity; INVOLVED IN: regulation of transcription; LOCATED IN: nucleus; CONTAINS InterPro DOMAIN/s: Helix-loop-helix DNA-binding domain (InterPro:IPR001092), Helix-loop-helix DNA-binding (InterPro:IPR011598); BEST Arabidopsis thaliana protein match is: beta…	0.00399288	-2.43191	0.690548	-1.10541	0.94644	-1.01699
AT1G06170.1	protein_coding		basic helix-loop-helix (bHLH) DNA-binding superfamily protein; FUNCTIONS IN: DNA binding, sequence-specific DNA binding transcription factor activity; INVOLVED IN: regulation of transcription; LOCATED IN: nucleus; EXPRESSED IN: 6 plant structures; EXPRESSED DURING: 4 anthesis, petal differentiation and expansion stage, E expanded cotyledon stage, D bilateral stage; CONTAINS InterPro DOMAIN/s: Hel…	6.08959e-08	-2.42803	0.714987	-1.02636	0.808865	1.01735
AT5G37980.1	protein_coding		Zinc-binding dehydrogenase family protein; FUNCTIONS IN: oxidoreductase activity, binding, catalytic activity, zinc ion binding; INVOLVED IN: response to oxidative stress, response to cyclopentenone; EXPRESSED IN: inflorescence meristem, leaf whorl, root; CONTAINS InterPro DOMAIN/s: GroES-like (InterPro:IPR011032), NAD(P)-binding domain (InterPro:IPR016040), Alcohol dehydrogenase, C-terminal (Int…	0.000491566	-2.41727	0.349893	1.19339	0.950106	-1.01166
AT4G27430.2	protein_coding	COP1-INTERACTING PROTEIN 7 (CIP7)	Positive regulator of light-regulated genes. Novel nuclear protein which requires light for its high level expression.	2.50093e-05	-2.41617	0.129046	-1.23248	0.654608	-1.06032
AT5G23600.1	protein_coding		RNA 2'-phosphotransferase, Tpt1 / KptA family; FUNCTIONS IN: tRNA 2'-phosphotransferase activity, transferase activity, transferring phosphorus-containing groups; INVOLVED IN: tRNA splicing, via endonucleolytic cleavage and ligation; CONTAINS InterPro DOMAIN/s: Phosphotransferase KptA/Tpt1 (InterPro:IPR002745); BEST Arabidopsis thaliana protein match is: RNA 2'-phosphotransferase, Tpt1 / KptA fam…	3.73701e-05	-2.41208	0.135326	1.23889	0.330774	-1.14481
AT5G09580.1	protein_coding		unknown protein; BEST Arabidopsis thaliana protein match is: unknown protein (TAIR:AT1G53345.1); Has 53 Blast hits to 53 proteins in 12 species: Archae - 0; Bacteria - 2; Metazoa - 0; Fungi - 0; Plants - 50; Viruses - 0; Other Eukaryotes - 1 (source: NCBI BLink).	0.000195402	-2.40726	0.00171591	1.93684	0.533854	-1.1087
AT5G21170.1	protein_coding	(AKINBETA1)	Encodes AKINbeta1, a subunit of the SnRK1 kinase (Sucrose non-fermenting-1-related protein kinase). Involved in regulation of nitrogen and sugar metabolism.	0.000176296	-2.39885	0.0387756	-1.44879	0.775104	-1.04737
AT1G48940.1	protein_coding	EARLY NODULIN-LIKE PROTEIN 6 (ENODL6)	early nodulin-like protein 6 (ENODL6); FUNCTIONS IN: electron carrier activity, copper ion binding; LOCATED IN: anchored to membrane; EXPRESSED IN: leaf whorl, sepal, flower; EXPRESSED DURING: petal differentiation and expansion stage; CONTAINS InterPro DOMAIN/s: Plastocyanin-like (InterPro:IPR003245), Cupredoxin (InterPro:IPR008972); BEST Arabidopsis thaliana protein match is: early nodulin-like…	1.61738e-06	-2.39704	0.387427	-1.08887	0.0167542	-1.3054
AT5G40790.1	protein_coding		unknown protein; BEST Arabidopsis thaliana protein match is: unknown protein (TAIR:AT3G27250.1); Has 1807 Blast hits to 1807 proteins in 277 species: Archae - 0; Bacteria - 0; Metazoa - 736; Fungi - 347; Plants - 385; Viruses - 0; Other Eukaryotes - 339 (source: NCBI BLink).	0.00624105	-2.38009	0.249749	-1.36694	0.0156505	2.08434
AT4G33590.1	protein_coding		unknown protein; BEST Arabidopsis thaliana protein match is: unknown protein (TAIR:AT4G33600.1); Has 126 Blast hits to 126 proteins in 35 species: Archae - 0; Bacteria - 12; Metazoa - 0; Fungi - 21; Plants - 62; Viruses - 0; Other Eukaryotes - 31 (source: NCBI BLink).	4.56806e-09	-2.3762	0.374797	1.05017	0.00060417	1.28545
AT1G54020.2	protein_coding		GDSL-like Lipase/Acylhydrolase superfamily protein; FUNCTIONS IN: hydrolase activity, acting on ester bonds, carboxylesterase activity; INVOLVED IN: lipid metabolic process; LOCATED IN: vacuole; EXPRESSED IN: 16 plant structures; EXPRESSED DURING: 10 growth stages; CONTAINS InterPro DOMAIN/s: Lipase, GDSL (InterPro:IPR001087); BEST Arabidopsis thaliana protein match is: GDSL-like Lipase/Acylhydro…	0.00935729	-2.37586	0.000491476	3.82654	0.0711273	-1.73311
AT3G13170.1	protein_coding	(ATSPO11-1)	Encodes AtSPO11-1, one of the three Arabidopsis homologues of the archaeal DNA topoisomerase VIA subunit (topo VIA). Required for meiotic recombination. AtSPO11-1 and AtSPO11-2 have overlapping functions (i.e. both required for meiotic recombination) whereas AtSPO11-3 functions in DNA replication. AtSPO11-1 accumulates in foci in early G2. At 1 h post-S phase, no foci are observed, but by 3 h a m…	0.000654085	-2.3757	0.986076	1.00329	0.866404	1.03224
AT4G21830.1	protein_coding	METHIONINE SULFOXIDE REDUCTASE B7 (MSRB7)	methionine sulfoxide reductase B7 (MSRB7); CONTAINS InterPro DOMAIN/s: Methionine sulphoxide reductase B (InterPro:IPR002579), Mss4-like (InterPro:IPR011057); BEST Arabidopsis thaliana protein match is: methionine sulfoxide reductase B8 (TAIR:AT4G21840.1); Has 30201 Blast hits to 17322 proteins in 780 species: Archae - 12; Bacteria - 1396; Metazoa - 17338; Fungi - 3422; Plants - 5037; Viruses - 0…	0.0100739	-2.36141	0.000393466	4.01144	0.193623	-1.46751
AT5G08250.1	protein_coding		Cytochrome P450 superfamily protein; FUNCTIONS IN: electron carrier activity, monooxygenase activity, iron ion binding, oxygen binding, heme binding; INVOLVED IN: oxidation reduction; LOCATED IN: cellular_component unknown; EXPRESSED IN: male gametophyte, flower; EXPRESSED DURING: 4 anthesis, petal differentiation and expansion stage; CONTAINS InterPro DOMAIN/s: Cytochrome P450 (InterPro:IPR00112…	8.82606e-05	-2.35999	0.00446006	1.66369	0.61503	1.07677
AT5G40847.1	protein_coding		unknown protein; LOCATED IN: endomembrane system; Has 30201 Blast hits to 17322 proteins in 780 species: Archae - 12; Bacteria - 1396; Metazoa - 17338; Fungi - 3422; Plants - 5037; Viruses - 0; Other Eukaryotes - 2996 (source: NCBI BLink).	8.02027e-05	-2.34888	0.25183	-1.18533	0.936496	-1.01152
AT5G54990.1	protein_coding		RING/U-box superfamily protein; FUNCTIONS IN: zinc ion binding; CONTAINS InterPro DOMAIN/s: Zinc finger, RING-type (InterPro:IPR001841), Zinc finger, C3HC4 RING-type (InterPro:IPR018957); BEST Arabidopsis thaliana protein match is: RING/U-box superfamily protein (TAIR:AT4G18110.1); Has 1807 Blast hits to 1807 proteins in 277 species: Archae - 0; Bacteria - 0; Metazoa - 736; Fungi - 347; Plants - …	0.000428526	-2.33905	0.708556	-1.06793	0.255147	-1.22833
AT3G09290.1	protein_coding	TELOMERASE ACTIVATOR1 (TAC1)	encodes activation factor TAC1 which mediates telomerase activity	0.00225442	-2.33356	0.399043	-1.20683	0.366931	1.22339
AT5G52500.1	protein_coding		unknown protein; BEST Arabidopsis thaliana protein match is: unknown protein (TAIR:AT3G57400.1); Has 1807 Blast hits to 1807 proteins in 277 species: Archae - 0; Bacteria - 0; Metazoa - 736; Fungi - 347; Plants - 385; Viruses - 0; Other Eukaryotes - 339 (source: NCBI BLink).	0.000213206	-2.33179	0.612186	1.08507	0.00319261	-1.79909
AT1G05900.1	protein_coding	ENDONUCLEASE III 2 (NTH2)	endonuclease III 2 (NTH2); CONTAINS InterPro DOMAIN/s: DNA glycosylase (InterPro:IPR011257), Helix-hairpin-helix DNA-binding motif, class 1 (InterPro:IPR003583), Endonuclease III, conserved site-2 (InterPro:IPR004036), Helix-hairpin-helix motif (InterPro:IPR000445), HhH-GPD domain (InterPro:IPR003265); BEST Arabidopsis thaliana protein match is: DNA glycosylase superfamily protein (TAIR:AT2G31450…	0.000828991	-2.32662	0.705208	-1.07471	0.108467	-1.38286
AT1G01640.1	protein_coding		Putative role in flower development. Comparison of SALK_011721C to Columbia wild type resulted in a trend toward earlier flowering in the mutant (P=0.1) (Stapleton and Woodruff 2009, personal communication).	0.00302497	-2.31615	0.20014	-1.35325	0.71946	-1.08524
AT5G36980.1	protein_coding		BEST Arabidopsis thaliana protein match is: U3 ribonucleoprotein (Utp) family protein (TAIR:AT4G02400.1); Has 1807 Blast hits to 1807 proteins in 277 species: Archae - 0; Bacteria - 0; Metazoa - 736; Fungi - 347; Plants - 385; Viruses - 0; Other Eukaryotes - 339 (source: NCBI BLink).	0.00222183	-2.31245	0.866054	1.0372	0.793148	1.05848
AT5G60335.1	protein_coding		Thioesterase superfamily protein; FUNCTIONS IN: oxidoreductase activity; INVOLVED IN: metabolic process; CONTAINS InterPro DOMAIN/s: MaoC-like dehydratase (InterPro:IPR002539).	6.05168e-05	-2.29352	0.650162	1.06362	0.373671	-1.13053
AT2G29380.1	protein_coding	HIGHLY ABA-INDUCED PP2C GENE 3 (HAI3)	highly ABA-induced PP2C gene 3 (HAI3); FUNCTIONS IN: protein serine/threonine phosphatase activity, catalytic activity; INVOLVED IN: protein amino acid dephosphorylation; LOCATED IN: protein serine/threonine phosphatase complex; CONTAINS InterPro DOMAIN/s: Protein phosphatase 2C, manganese/magnesium aspartate binding site (InterPro:IPR000222), Protein phosphatase 2C-related (InterPro:IPR001932), …	2.95444e-05	-2.28864	0.14593	-1.20989	0.00127511	1.68619
AT5G42092.1	other_rna (natural antisense RNA)		Potential natural antisense gene, locus overlaps with AT5G42090	0.030472	-2.27834	0.772524	1.1033	0.742706	1.11818
AT2G17380.1	protein_coding	ASSOCIATED PROTEIN 19 (AP19)	Encodes clathrin assembly protein AP19.	0.000858091	-2.27721	0.754375	-1.06001	0.924777	-1.01771
AT5G45630.1	protein_coding		CONTAINS InterPro DOMAIN/s: Protein of unknown function DUF584 (InterPro:IPR007608); BEST Arabidopsis thaliana protein match is: AtS40-3 (TAIR:AT4G18980.1); Has 158 Blast hits to 158 proteins in 19 species: Archae - 0; Bacteria - 0; Metazoa - 0; Fungi - 0; Plants - 158; Viruses - 0; Other Eukaryotes - 0 (source: NCBI BLink).	0.000923679	-2.27481	0.0174633	1.66862	0.208504	1.27742
AT2G04033.1	pseudogene		Encodes a defensin-like (DEFL) family protein.	0.0220935	-2.27474	0.845939	1.06334	0.660139	1.14969
AT3G12910.1	protein_coding		NAC (No Apical Meristem) domain transcriptional regulator superfamily protein; CONTAINS InterPro DOMAIN/s: No apical meristem (NAM) protein (InterPro:IPR003441); BEST Arabidopsis thaliana protein match is: NAC domain containing protein 42 (TAIR:AT2G43000.1); Has 2920 Blast hits to 2915 proteins in 75 species: Archae - 0; Bacteria - 0; Metazoa - 0; Fungi - 0; Plants - 2920; Viruses - 0; Other Euka…	4.01519e-05	-2.27447	0.00379727	1.57909	0.00253478	1.62577
AT4G39060.1	protein_coding		BEST Arabidopsis thaliana protein match is: Galactose oxidase/kelch repeat superfamily protein (TAIR:AT4G19250.1); Has 375 Blast hits to 365 proteins in 7 species: Archae - 0; Bacteria - 2; Metazoa - 0; Fungi - 0; Plants - 367; Viruses - 0; Other Eukaryotes - 6 (source: NCBI BLink).	0.000198979	-2.27086	0.487393	-1.11406	0.853425	1.02884
AT5G39220.1	protein_coding		alpha/beta-Hydrolases superfamily protein; CONTAINS InterPro DOMAIN/s: Alpha/beta hydrolase fold-1 (InterPro:IPR000073); BEST Arabidopsis thaliana protein match is: alpha/beta-Hydrolases superfamily protein (TAIR:AT1G13820.1); Has 3137 Blast hits to 3135 proteins in 734 species: Archae - 56; Bacteria - 2199; Metazoa - 167; Fungi - 8; Plants - 225; Viruses - 0; Other Eukaryotes - 482 (source: NCBI…	3.99173e-06	-2.25541	0.729189	1.03489	0.407571	-1.08671
AT3G46150.1	protein_coding		unknown protein; Has 1 Blast hits to 1 proteins in 1 species: Archae - 0; Bacteria - 0; Metazoa - 0; Fungi - 0; Plants - 1; Viruses - 0; Other Eukaryotes - 0 (source: NCBI BLink).	0.00209315	-2.25045	0.0377489	1.61445	0.00516458	2.0252
AT1G33430.2	protein_coding		Galactosyltransferase family protein; FUNCTIONS IN: transferase activity, transferring hexosyl groups, transferase activity, transferring glycosyl groups; INVOLVED IN: pollen exine formation; LOCATED IN: endomembrane system, membrane; EXPRESSED IN: 12 plant structures; EXPRESSED DURING: 4 anthesis, 4 leaf senescence stage, petal differentiation and expansion stage, E expanded cotyledon stage, D b…	0.000305652	-2.24744	0.979735	1.00407	0.710796	1.06134
AT5G40800.1	protein_coding		unknown protein; BEST Arabidopsis thaliana protein match is: unknown protein (TAIR:AT3G27250.1); Has 1807 Blast hits to 1807 proteins in 277 species: Archae - 0; Bacteria - 0; Metazoa - 736; Fungi - 347; Plants - 385; Viruses - 0; Other Eukaryotes - 339 (source: NCBI BLink).	0.00248219	-2.22754	0.0757963	1.49581	0.016332	1.78897
AT5G59220.1	protein_coding	HIGHLY ABA-INDUCED PP2C GENE 1 (HAI1)	highly ABA-induced PP2C gene 1 (HAI1); FUNCTIONS IN: protein serine/threonine phosphatase activity, catalytic activity; INVOLVED IN: response to water deprivation, response to abscisic acid stimulus; LOCATED IN: chloroplast; EXPRESSED IN: 18 plant structures; EXPRESSED DURING: 11 growth stages; CONTAINS InterPro DOMAIN/s: Protein phosphatase 2C-related (InterPro:IPR001932), Protein phosphatase 2C…	0.000147745	-2.22613	0.0256043	1.44062	0.00365937	1.68209
AT4G17480.1	protein_coding		alpha/beta-Hydrolases superfamily protein; FUNCTIONS IN: palmitoyl-(protein) hydrolase activity; INVOLVED IN: protein modification process; LOCATED IN: endomembrane system; EXPRESSED IN: 8 plant structures; EXPRESSED DURING: 4 anthesis, C globular stage, petal differentiation and expansion stage, D bilateral stage; CONTAINS InterPro DOMAIN/s: Palmitoyl protein thioesterase (InterPro:IPR002472); B…	0.000359916	-2.22423	0.51727	1.11123	0.0488311	-1.41778
AT5G15840.2	protein_coding	CONSTANS (CO)	Encodes a protein showing similarities to zinc finger transcription factors, involved in regulation of flowering under long days. Acts upstream of FT and SOC1.	1.25183e-05	-2.22351	0.00279379	-1.50672	0.293833	1.12523
AT1G73325.1	protein_coding		Kunitz family trypsin and protease inhibitor protein; FUNCTIONS IN: endopeptidase inhibitor activity; INVOLVED IN: biological_process unknown; LOCATED IN: endomembrane system; CONTAINS InterPro DOMAIN/s: Proteinase inhibitor I3, Kunitz legume (InterPro:IPR002160), Kunitz inhibitor ST1-like (InterPro:IPR011065); BEST Arabidopsis thaliana protein match is: drought-repressed 4 (TAIR:AT1G73330.1); Ha…	0.00287746	-2.22206	0.00435285	2.11423	0.0127528	-1.86234
AT1G43886.1	transposable_element_gene		transposable element gene; copia-like retrotransposon family, has a 5.3e-165 P-value blast match to GB:AAA57005 Hopscotch polyprotein (Ty1_Copia-element) (Zea mays)	0.000296171	-2.21983	0.841419	1.03194	0.179929	-1.24578
AT4G33450.1	protein_coding	MYB DOMAIN PROTEIN 69 (MYB69)	Member of the R2R3 factor gene family.	0.000111641	-2.21746	0.192954	1.20797	0.243338	-1.18289
AT2G13130.1	pseudogene		pseudogene, F-box protein family, contains Pfam PF00646: F-box domain; similar to F-box protein family, AtFBX9 (GI:20197985) (Arabidopsis thaliana)	0.00244298	-2.21113	0.139181	1.38226	0.135494	1.38694
AT3G49200.1	protein_coding		O-acyltransferase (WSD1-like) family protein; CONTAINS InterPro DOMAIN/s: O-acyltransferase, WSD1, C-terminal (InterPro:IPR009721), O-acyltransferase, WSD1, N-terminal (InterPro:IPR004255); BEST Arabidopsis thaliana protein match is: O-acyltransferase (WSD1-like) family protein (TAIR:AT3G49210.1); Has 1205 Blast hits to 1195 proteins in 171 species: Archae - 2; Bacteria - 951; Metazoa - 8; Fungi …	1.1307e-05	-2.20869	0.00368445	1.47016	0.935007	-1.0088
AT5G15581.1	protein_coding		unknown protein; FUNCTIONS IN: molecular_function unknown; INVOLVED IN: biological_process unknown; LOCATED IN: cellular_component unknown; EXPRESSED IN: leaf apex; Has 30201 Blast hits to 17322 proteins in 780 species: Archae - 12; Bacteria - 1396; Metazoa - 17338; Fungi - 3422; Plants - 5037; Viruses - 0; Other Eukaryotes - 2996 (source: NCBI BLink).	7.20552e-05	-2.20316	0.34437	1.1353	0.0390457	-1.3509
AT2G37510.1	protein_coding		RNA-binding (RRM/RBD/RNP motifs) family protein; FUNCTIONS IN: RNA binding, nucleotide binding, nucleic acid binding; INVOLVED IN: biological_process unknown; EXPRESSED IN: 16 plant structures; EXPRESSED DURING: 10 growth stages; CONTAINS InterPro DOMAIN/s: RNA recognition motif, RNP-1 (InterPro:IPR000504), Nucleotide-binding, alpha-beta plait (InterPro:IPR012677); BEST Arabidopsis thaliana prote…	0.0078589	-2.20101	0.883635	1.03714	0.357613	-1.26328
AT1G64355.2	protein_coding		unknown protein; FUNCTIONS IN: molecular_function unknown; INVOLVED IN: biological_process unknown; LOCATED IN: chloroplast; EXPRESSED IN: 23 plant structures; EXPRESSED DURING: 13 growth stages; CONTAINS InterPro DOMAIN/s: Protein of unknown function DUF3593 (InterPro:IPR021995); Has 35333 Blast hits to 34131 proteins in 2444 species: Archae - 798; Bacteria - 22429; Metazoa - 974; Fungi - 991; P…	6.94613e-05	-2.20026	0.783461	-1.03661	0.40707	-1.11635
AT2G26130.1	protein_coding		RING/U-box protein with C6HC-type zinc finger; FUNCTIONS IN: zinc ion binding; INVOLVED IN: biological_process unknown; LOCATED IN: cellular_component unknown; CONTAINS InterPro DOMAIN/s: Zinc finger, C6HC-type (InterPro:IPR002867); BEST Arabidopsis thaliana protein match is: RING/U-box protein with C6HC-type zinc finger (TAIR:AT2G26135.1); Has 35333 Blast hits to 34131 proteins in 2444 species: …	8.71048e-05	-2.19244	0.36049	1.13257	0.0745216	-1.29308
AT2G29540.3	protein_coding	RNAPOLYMERASE 14 KDA SUBUNIT (RPC14)	RNA polymerase I(A) and III(C) 14 kDa subunit	2.71102e-06	-2.18518	0.626109	1.04571	0.132828	-1.15575
AT3G25080.1	protein_coding		Protein of unknown function (DUF626); CONTAINS InterPro DOMAIN/s: Protein of unknown function DUF626, Arabidopsis thaliana (InterPro:IPR006462); BEST Arabidopsis thaliana protein match is: Protein of unknown function (DUF626) (TAIR:AT3G57210.1); Has 144 Blast hits to 143 proteins in 2 species: Archae - 0; Bacteria - 0; Metazoa - 0; Fungi - 0; Plants - 144; Viruses - 0; Other Eukaryotes - 0 (sourc…	0.00313026	-2.18142	0.173419	-1.35203	0.546614	-1.13755
AT4G27040.2	protein_coding	(VPS22)	VPS22; CONTAINS InterPro DOMAIN/s: ESCRT-2 complex, Snf8 (InterPro:IPR016689), EAP30 (InterPro:IPR007286); Has 30201 Blast hits to 17322 proteins in 780 species: Archae - 12; Bacteria - 1396; Metazoa - 17338; Fungi - 3422; Plants - 5037; Viruses - 0; Other Eukaryotes - 2996 (source: NCBI BLink).	0.0278077	-2.18001	0.580189	1.19163	0.461189	-1.26478
AT3G45080.1	protein_coding		P-loop containing nucleoside triphosphate hydrolases superfamily protein; FUNCTIONS IN: sulfotransferase activity; INVOLVED IN: biological_process unknown; LOCATED IN: cellular_component unknown; CONTAINS InterPro DOMAIN/s: Sulfotransferase domain (InterPro:IPR000863); BEST Arabidopsis thaliana protein match is: P-loop containing nucleoside triphosphate hydrolases superfamily protein (TAIR:AT3G45…	0.000791907	-2.17945	0.652349	-1.08198	0.0517833	-1.44929
AT2G23347.1	miRNA	MICRORNA844A (MIR844A)	Encodes a microRNA that targets a ubiquitin ligase complex-associated protein kinase family member. MicroRNAs are regulatory RNAs with a mature length of ~21-nucleotides that are processed from hairpin precursors by Dicer-like enzymes. MicroRNAs can negatively regulate gene expression by attenuating translation or by directing mRNA cleavage. Mature sequence: AAUGGUAAGAUUGCUUAUAAG	2.04669e-05	-2.17338	0.112851	1.20795	0.0935237	-1.22301
AT5G07640.1	protein_coding		RING/U-box superfamily protein; FUNCTIONS IN: zinc ion binding; EXPRESSED IN: embryo; EXPRESSED DURING: D bilateral stage; CONTAINS InterPro DOMAIN/s: Zinc finger, RING-type, conserved site (InterPro:IPR017907), Zinc finger, C6HC-type (InterPro:IPR002867), Zinc finger, RING-type (InterPro:IPR001841); BEST Arabidopsis thaliana protein match is: RING/U-box superfamily protein (TAIR:AT2G19610.2); Ha…	0.00933141	-2.1688	0.0201803	1.9502	0.471784	-1.20136
AT5G66660.1	protein_coding		Protein of unknown function (DUF677); FUNCTIONS IN: molecular_function unknown; INVOLVED IN: biological_process unknown; LOCATED IN: chloroplast; EXPRESSED IN: inflorescence meristem; CONTAINS InterPro DOMAIN/s: Protein of unknown function DUF677 (InterPro:IPR007749); BEST Arabidopsis thaliana protein match is: Protein of unknown function (DUF677) (TAIR:AT5G66670.2); Has 1807 Blast hits to 1807 p…	8.28498e-05	-2.16723	0.228184	1.17715	0.399491	1.11853
AT3G11890.2	protein_coding		Sterile alpha motif (SAM) domain-containing protein; CONTAINS InterPro DOMAIN/s: Sterile alpha motif (InterPro:IPR001660), Sterile alpha motif homology (InterPro:IPR010993), Sterile alpha motif, type 2 (InterPro:IPR011510); BEST Arabidopsis thaliana protein match is: unknown protein (TAIR:AT3G11860.1); Has 35333 Blast hits to 34131 proteins in 2444 species: Archae - 798; Bacteria - 22429; Metazoa…	0.000491918	-2.16213	0.342809	-1.16983	0.0807898	-1.35554
AT4G03480.1	protein_coding		Ankyrin repeat family protein; INVOLVED IN: biological_process unknown; EXPRESSED IN: cultured cell; CONTAINS InterPro DOMAIN/s: Ankyrin repeat-containing domain (InterPro:IPR020683), Ankyrin repeat (InterPro:IPR002110); BEST Arabidopsis thaliana protein match is: Ankyrin repeat family protein (TAIR:AT4G03440.1); Has 20363 Blast hits to 10320 proteins in 485 species: Archae - 23; Bacteria - 1523;…	2.24732e-06	-2.16209	0.0444115	1.21623	0.00331483	1.37986
AT4G20440.1	protein_coding	SMALL NUCLEAR RIBONUCLEOPROTEIN ASSOCIATED PROTEIN B (smB)	small nuclear ribonucleoprotein associated protein B (smB); CONTAINS InterPro DOMAIN/s: Like-Sm ribonucleoprotein (LSM) domain (InterPro:IPR001163), Small ribonucleoprotein associated, SmB/SmN (InterPro:IPR017131), Like-Sm ribonucleoprotein (LSM) domain, eukaryotic/archaea-type (InterPro:IPR006649), Like-Sm ribonucleoprotein (LSM)-related domain (InterPro:IPR010920); BEST Arabidopsis thaliana pro…	0.000458945	-2.16139	0.0115479	-1.60672	0.992212	-1.00157
AT5G24080.1	protein_coding		Protein kinase superfamily protein; FUNCTIONS IN: protein serine/threonine kinase activity, protein kinase activity, kinase activity, ATP binding; INVOLVED IN: protein amino acid phosphorylation; LOCATED IN: cellular_component unknown; EXPRESSED IN: sperm cell, stamen; EXPRESSED DURING: 4 anthesis; CONTAINS InterPro DOMAIN/s: Protein kinase, ATP binding site (InterPro:IPR017441), Serine/threonine…	0.00819443	-2.15809	0.0323672	1.79538	0.0108492	2.07838
AT1G27550.1	protein_coding		F-box family protein; BEST Arabidopsis thaliana protein match is: Protein of unknown function (DUF295) (TAIR:AT1G27580.1); Has 105 Blast hits to 103 proteins in 3 species: Archae - 0; Bacteria - 0; Metazoa - 0; Fungi - 0; Plants - 105; Viruses - 0; Other Eukaryotes - 0 (source: NCBI BLink).	0.00493863	-2.15691	0.893871	-1.03041	0.128196	-1.43465
AT5G66780.1	protein_coding		unknown protein; Has 1807 Blast hits to 1807 proteins in 277 species: Archae - 0; Bacteria - 0; Metazoa - 736; Fungi - 347; Plants - 385; Viruses - 0; Other Eukaryotes - 339 (source: NCBI BLink).	0.00169935	-2.15544	0.327219	-1.21059	0.00838156	1.81729
AT5G41860.1	protein_coding		unknown protein; Has 1807 Blast hits to 1807 proteins in 277 species: Archae - 0; Bacteria - 0; Metazoa - 736; Fungi - 347; Plants - 385; Viruses - 0; Other Eukaryotes - 339 (source: NCBI BLink).	0.000396087	-2.15333	0.533348	1.10346	0.764562	1.04812
AT3G02480.1	protein_coding		Late embryogenesis abundant protein (LEA) family protein; BEST Arabidopsis thaliana protein match is: Late embryogenesis abundant protein (LEA) family protein (TAIR:AT5G38760.1); Has 213 Blast hits to 189 proteins in 38 species: Archae - 0; Bacteria - 0; Metazoa - 9; Fungi - 12; Plants - 190; Viruses - 0; Other Eukaryotes - 2 (source: NCBI BLink).	0.000381128	-2.1528	0.736122	1.05405	3.91908e-06	3.61521
AT1G01570.1	protein_coding		FUNCTIONS IN: transferase activity, transferring glycosyl groups; INVOLVED IN: biological_process unknown; LOCATED IN: endomembrane system; EXPRESSED IN: 15 plant structures; EXPRESSED DURING: 7 growth stages; CONTAINS InterPro DOMAIN/s: Protein of unknown function DUF604 (InterPro:IPR006740); BEST Arabidopsis thaliana protein match is: fringe-related protein (TAIR:AT4G00300.1); Has 558 Blast hit…	2.00199e-05	-2.15098	0.184296	1.1652	0.210618	-1.15429
AT4G14530.1	protein_coding		BEST Arabidopsis thaliana protein match is: AGAMOUS-like 97 (TAIR:AT1G46408.1); Has 21 Blast hits to 21 proteins in 2 species: Archae - 0; Bacteria - 0; Metazoa - 0; Fungi - 0; Plants - 21; Viruses - 0; Other Eukaryotes - 0 (source: NCBI BLink).	0.00207608	-2.1487	0.930903	1.0171	0.555711	1.12313
AT3G06330.3	protein_coding		RING/U-box superfamily protein; CONTAINS InterPro DOMAIN/s: Zinc finger, C3HC4 RING-type (InterPro:IPR018957), Zinc finger, RING-CH-type (InterPro:IPR011016); BEST Arabidopsis thaliana protein match is: RING/U-box superfamily protein (TAIR:AT5G18760.1); Has 1679 Blast hits to 1519 proteins in 179 species: Archae - 0; Bacteria - 0; Metazoa - 662; Fungi - 124; Plants - 642; Viruses - 4; Other Eukar…	0.0234928	-2.14594	0.52538	-1.20994	0.806179	-1.07576
AT5G20870.1	protein_coding		O-Glycosyl hydrolases family 17 protein; FUNCTIONS IN: cation binding, hydrolase activity, hydrolyzing O-glycosyl compounds, catalytic activity; INVOLVED IN: carbohydrate metabolic process; LOCATED IN: anchored to membrane; EXPRESSED IN: 21 plant structures; EXPRESSED DURING: 9 growth stages; CONTAINS InterPro DOMAIN/s: X8 (InterPro:IPR012946), Glycoside hydrolase, catalytic core (InterPro:IPR017…	1.29893e-10	-2.14543	0.213904	-1.04514	0.0012581	-1.15473
AT5G10440.1	protein_coding	CYCLIN D4;2 (CYCD4;2)	Encodes a cyclin involved in cell proliferation during stomatal cell lineage development.	0.00318385	-2.14538	0.48631	-1.15772	0.371019	-1.20877
AT5G59200.1	protein_coding	ORGANELLE TRANSCRIPT PROCESSING 80 (OTP80)	Encodes a chloroplast RNA editing factor.	0.00173113	-2.14381	0.0869839	1.41719	0.0589872	-1.47815
AT2G28056.1	miRNA	MICRORNA172A (MIR172A)	Encodes a microRNA that targets several genes containing AP2 domains including AP2. MicroRNAs are regulatory RNAs with a mature length of ~21-nucleotides that are processed from hairpin precursors by Dicer-like enzymes. MicroRNAs can negatively regulate gene expression by attenuating translation or by directing mRNA cleavage.Mature sequence: AGAAUCUUGAUGAUGCUGCAU	0.00033396	-2.13373	0.159192	-1.25054	0.0615741	-1.36086
AT3G25060.1	protein_coding		Tetratricopeptide repeat (TPR)-like superfamily protein; CONTAINS InterPro DOMAIN/s: Pentatricopeptide repeat (InterPro:IPR002885); BEST Arabidopsis thaliana protein match is: mitochondrial editing factor 22 (TAIR:AT3G12770.1); Has 38577 Blast hits to 13574 proteins in 230 species: Archae - 0; Bacteria - 4; Metazoa - 32; Fungi - 92; Plants - 37972; Viruses - 0; Other Eukaryotes - 477 (source: NCB…	0.000612476	-2.13225	0.115271	1.31436	0.210686	-1.23673
AT5G53710.1	protein_coding		unknown protein; FUNCTIONS IN: molecular_function unknown; INVOLVED IN: biological_process unknown; LOCATED IN: endomembrane system; EXPRESSED IN: 8 plant structures; EXPRESSED DURING: 4 anthesis, C globular stage, petal differentiation and expansion stage; Has 30201 Blast hits to 17322 proteins in 780 species: Archae - 12; Bacteria - 1396; Metazoa - 17338; Fungi - 3422; Plants - 5037; Viruses - …	1.05287e-06	-2.12169	0.43388	1.06535	0.00209662	1.36551
AT1G07702.1	small_nucleolar_rna		snoRNA; snoRNA	0.00170536	-2.11357	0.00343238	1.96292	0.134565	1.34112
AT3G60340.2	protein_coding		alpha/beta-Hydrolases superfamily protein; FUNCTIONS IN: palmitoyl-(protein) hydrolase activity; INVOLVED IN: protein modification process; LOCATED IN: vacuole; EXPRESSED IN: 25 plant structures; EXPRESSED DURING: 14 growth stages; CONTAINS InterPro DOMAIN/s: Palmitoyl protein thioesterase (InterPro:IPR002472); BEST Arabidopsis thaliana protein match is: alpha/beta-Hydrolases superfamily protein …	0.00536771	-2.11306	0.611504	1.11981	0.847636	-1.0435
AT5G67265.1	protein_coding		unknown protein.	3.40135e-08	-2.11091	0.00304951	-1.2324	0.0195799	-1.16292
AT5G09950.1	protein_coding	MITOCHONDRIAL EDITING FACTOR 7 (MEF7)	Encodes a DYW-class PPR protein required for RNA editing at four sites in mitochondria of A. thaliana.	0.000271456	-2.10512	6.90408e-05	2.4009	0.0295713	1.42491
AT5G10120.1	protein_coding		Ethylene insensitive 3 family protein; FUNCTIONS IN: sequence-specific DNA binding transcription factor activity; INVOLVED IN: response to karrikin, regulation of transcription; LOCATED IN: nucleus; EXPRESSED IN: stem, hypocotyl, root, flower, seed; EXPRESSED DURING: F mature embryo stage, petal differentiation and expansion stage; CONTAINS InterPro DOMAIN/s: Ethylene insensitive 3 (InterPro:IPR0…	0.00452371	-2.08926	0.033298	1.65572	0.00267059	2.22458
AT3G06920.1	protein_coding		Tetratricopeptide repeat (TPR)-like superfamily protein; FUNCTIONS IN: binding; INVOLVED IN: biological_process unknown; LOCATED IN: cellular_component unknown; EXPRESSED IN: fruit; CONTAINS InterPro DOMAIN/s: Pentatricopeptide repeat (InterPro:IPR002885), Tetratricopeptide-like helical (InterPro:IPR011990); BEST Arabidopsis thaliana protein match is: proton gradient regulation 3 (TAIR:AT4G31850.…	0.000572671	-2.08331	0.0179529	1.53227	0.00509239	1.70822
AT5G05360.2	protein_coding		unknown protein; INVOLVED IN: biological_process unknown; LOCATED IN: chloroplast; BEST Arabidopsis thaliana protein match is: unknown protein (TAIR:AT2G38450.1); Has 35333 Blast hits to 34131 proteins in 2444 species: Archae - 798; Bacteria - 22429; Metazoa - 974; Fungi - 991; Plants - 531; Viruses - 0; Other Eukaryotes - 9610 (source: NCBI BLink).	0.0018375	-2.08199	0.984078	1.00368	0.567151	-1.11202
AT4G37720.1	protein_coding	PHYTOSULFOKINE 6 PRECURSOR (PSK6)	Probable phytosulfokines 6 precursor, coding for a unique plant peptide growth factor.	0.00834312	-2.08087	0.579873	1.13919	0.757072	-1.07515
AT2G29390.3	protein_coding		Encodes a sterol 4-alpha-methyl-oxidase, specifically a 4-alpha-methyl-delta-7-sterol-4alpha-methyl-oxidase.	5.14665e-07	-2.07507	0.958779	-1.00373	0.0839949	1.14311
AT5G53486.4	protein_coding		unknown protein; LOCATED IN: endomembrane system; Has 30201 Blast hits to 17322 proteins in 780 species: Archae - 12; Bacteria - 1396; Metazoa - 17338; Fungi - 3422; Plants - 5037; Viruses - 0; Other Eukaryotes - 2996 (source: NCBI BLink).	0.00332768	-2.07267	0.202684	-1.30311	0.0239042	-1.66812
AT1G19560.1	pseudogene		pseudogene, putative CHP-rich zinc finger protein	0.000377706	-2.07181	0.703151	1.05816	0.212721	-1.21067
AT2G19146.1	protein_coding		FUNCTIONS IN: molecular_function unknown; INVOLVED IN: biological_process unknown; LOCATED IN: cellular_component unknown; BEST Arabidopsis thaliana protein match is: RNA-directed DNA polymerase (reverse transcriptase)-related family protein (TAIR:AT1G60720.1); Has 30201 Blast hits to 17322 proteins in 780 species: Archae - 12; Bacteria - 1396; Metazoa - 17338; Fungi - 3422; Plants - 5037; Viruse…	0.00201384	-2.07177	0.719473	1.06904	0.930551	1.01629
AT1G62262.1	protein_coding	SLAC1 HOMOLOGUE 4 (SLAH4)	Predicted to encode a protein with similarity to the SLAC1 protein involved in ion homeostasis in guard cells.	0.000242766	-2.06848	0.0798179	-1.30131	0.435469	-1.11679
AT1G14270.2	protein_coding		CAAX amino terminal protease family protein; INVOLVED IN: proteolysis; LOCATED IN: endomembrane system, membrane; EXPRESSED IN: 24 plant structures; EXPRESSED DURING: 15 growth stages; CONTAINS InterPro DOMAIN/s: Abortive infection protein (InterPro:IPR003675); BEST Arabidopsis thaliana protein match is: CAAX amino terminal protease family protein (TAIR:AT5G60750.1); Has 35333 Blast hits to 34131…	0.0163352	-2.06726	0.101906	-1.5805	0.133436	-1.51533
AT5G57520.1	protein_coding	ZINC FINGER PROTEIN 2 (ZFP2)	Encodes a zinc finger protein containing only a single zinc finger.	0.00082453	-2.06407	0.732611	-1.05735	0.00275675	1.84172
AT3G26920.1	protein_coding		FBD / Leucine Rich Repeat domains containing protein; CONTAINS InterPro DOMAIN/s: FBD (InterPro:IPR013596), FBD-like (InterPro:IPR006566), Leucine-rich repeat 2 (InterPro:IPR013101); BEST Arabidopsis thaliana protein match is: Protein with RNI-like/FBD-like domains (TAIR:AT3G26930.1); Has 762 Blast hits to 752 proteins in 13 species: Archae - 0; Bacteria - 0; Metazoa - 2; Fungi - 0; Plants - 760;…	0.014864	-2.0628	0.230688	1.37514	0.0538258	1.71938
AT2G39782.1	protein_coding		unknown protein; FUNCTIONS IN: molecular_function unknown; INVOLVED IN: biological_process unknown; LOCATED IN: cellular_component unknown; BEST Arabidopsis thaliana protein match is: unknown protein (TAIR:AT5G39010.1); Has 30201 Blast hits to 17322 proteins in 780 species: Archae - 12; Bacteria - 1396; Metazoa - 17338; Fungi - 3422; Plants - 5037; Viruses - 0; Other Eukaryotes - 2996 (source: NC…	8.58032e-08	-2.06026	0.0227243	1.1674	0.241233	-1.07513
AT5G49410.1	protein_coding		unknown protein; BEST Arabidopsis thaliana protein match is: unknown protein (TAIR:AT1G73940.1); Has 1807 Blast hits to 1807 proteins in 277 species: Archae - 0; Bacteria - 0; Metazoa - 736; Fungi - 347; Plants - 385; Viruses - 0; Other Eukaryotes - 339 (source: NCBI BLink).	0.00826619	-2.05994	0.714304	-1.08818	0.858953	1.04177
AT3G56275.1	pseudogene		pseudogene of unknown protein	0.00276832	-2.0599	0.118726	1.3755	0.261015	1.25015
AT3G47350.1	protein_coding	HYDROXYSTEROID DEHYDROGENASE 2 (HSD2)	Encodes a putative hydroxysteroid dehydrogenase (HSD). Genes that encode HSD include: At5g50600 and At5g50700 (HSD1), At3g47350(HSD2), At3g47360(HSD3), At5g50590 and At5g50690(HSD4), At5g50770(HSD6) (Plant Cell Physiology 50:1463). Two copies of HSD1 and HSD4 exist due to a gene duplication event. In Plant Physiology 145:87, At5g50690 is HSD7, At4g10020 is HSD5.	0.0024155	-2.05776	0.00740223	1.82885	0.999005	-1.00024
AT1G60190.1	protein_coding	PLANT U-BOX 19 (PUB19)	Encodes PUB19, a plant U-box armadillo repeat protein. Involved in salt inhibition of germination together with PUB18.	0.00160484	-2.05326	0.746751	1.05903	0.281804	1.21652
AT5G27070.1	protein_coding	AGAMOUS-LIKE 53 (AGL53)	AGAMOUS-like 53 (AGL53); FUNCTIONS IN: sequence-specific DNA binding transcription factor activity; INVOLVED IN: regulation of transcription, DNA-dependent; LOCATED IN: nucleus, plasma membrane; EXPRESSED IN: antipodal cell, central cell, endosperm; CONTAINS InterPro DOMAIN/s: Transcription factor, MADS-box (InterPro:IPR002100); BEST Arabidopsis thaliana protein match is: AGAMOUS-like 93 (TAIR:AT…	0.00406128	-2.04929	0.0240776	1.68008	0.971169	-1.00737
AT4G02489.1	protein_coding		unknown protein; LOCATED IN: endomembrane system; Has 30201 Blast hits to 17322 proteins in 780 species: Archae - 12; Bacteria - 1396; Metazoa - 17338; Fungi - 3422; Plants - 5037; Viruses - 0; Other Eukaryotes - 2996 (source: NCBI BLink).	0.0004247	-2.04747	0.0668943	-1.34095	0.0540947	1.36491
AT1G53080.1	protein_coding		Legume lectin family protein; FUNCTIONS IN: carbohydrate binding, binding; INVOLVED IN: biological_process unknown; LOCATED IN: plant-type cell wall; EXPRESSED IN: stem; CONTAINS InterPro DOMAIN/s: Legume lectin, beta chain (InterPro:IPR001220), Concanavalin A-like lectin/glucanase, subgroup (InterPro:IPR013320), Concanavalin A-like lectin/glucanase (InterPro:IPR008985), Lectin (InterPro:IPR01636…	0.000133778	-2.04638	0.416715	1.11138	0.389973	1.11851
AT3G32400.1	protein_coding		Actin-binding FH2/DRF autoregulatory protein; FUNCTIONS IN: actin binding; INVOLVED IN: cellular component organization, actin cytoskeleton organization; EXPRESSED IN: 20 plant structures; EXPRESSED DURING: 8 growth stages; CONTAINS InterPro DOMAIN/s: Actin-binding FH2/DRF autoregulatory (InterPro:IPR003104), Actin-binding FH2 (InterPro:IPR015425); BEST Arabidopsis thaliana protein match is: Acti…	7.50879e-05	-2.04612	0.0102087	-1.43607	0.691651	1.04878
AT5G24190.1	protein_coding		Lipase class 3-related protein; FUNCTIONS IN: triglyceride lipase activity; INVOLVED IN: lipid metabolic process; LOCATED IN: cellular_component unknown; CONTAINS InterPro DOMAIN/s: Lipase, class 3 (InterPro:IPR002921); BEST Arabidopsis thaliana protein match is: Lipase class 3-related protein (TAIR:AT5G24180.1); Has 1807 Blast hits to 1807 proteins in 277 species: Archae - 0; Bacteria - 0; Metaz…	0.000557923	-2.04439	0.97797	1.00422	0.508208	-1.10737
AT5G27220.1	protein_coding		Frigida-like protein; FUNCTIONS IN: molecular_function unknown; INVOLVED IN: biological_process unknown; LOCATED IN: cellular_component unknown; EXPRESSED IN: 24 plant structures; EXPRESSED DURING: 14 growth stages; CONTAINS InterPro DOMAIN/s: Frigida-like (InterPro:IPR012474); BEST Arabidopsis thaliana protein match is: FRIGIDA-like protein (TAIR:AT5G48385.1); Has 1807 Blast hits to 1807 protein…	0.000809211	-2.04416	0.0413222	-1.43577	0.255485	-1.20667
AT1G29790.2	protein_coding		S-adenosyl-L-methionine-dependent methyltransferases superfamily protein; FUNCTIONS IN: molecular_function unknown; INVOLVED IN: biological_process unknown; LOCATED IN: Golgi apparatus, plasma membrane; EXPRESSED IN: 23 plant structures; EXPRESSED DURING: 12 growth stages; CONTAINS InterPro DOMAIN/s: Protein of unknown function DUF248, methyltransferase putative (InterPro:IPR004159); BEST Arabido…	0.01181	-2.04404	0.0679718	-1.6165	0.880642	-1.03714
AT5G15500.2	protein_coding		Ankyrin repeat family protein; CONTAINS InterPro DOMAIN/s: Ankyrin repeat-containing domain (InterPro:IPR020683), Ankyrin repeat (InterPro:IPR002110); BEST Arabidopsis thaliana protein match is: Ankyrin repeat family protein (TAIR:AT4G10720.1); Has 18283 Blast hits to 10029 proteins in 436 species: Archae - 21; Bacteria - 1142; Metazoa - 9586; Fungi - 1012; Plants - 1920; Viruses - 51; Other Euka…	0.000622992	-2.03759	0.0027558	1.78245	0.0599208	1.37133
AT1G33020.1	protein_coding		F-box and associated interaction domains-containing protein; CONTAINS InterPro DOMAIN/s: F-box domain, cyclin-like (InterPro:IPR001810), F-box domain, Skp2-like (InterPro:IPR022364), F-box associated domain, type 3 (InterPro:IPR013187), F-box associated interaction domain (InterPro:IPR017451); BEST Arabidopsis thaliana protein match is: F-box and associated interaction domains-containing protein …	0.00762373	-2.03745	0.0282795	1.73552	0.905368	-1.02693
AT4G14800.2	protein_coding	20S PROTEASOME BETA SUBUNIT D2 (PBD2)	Encodes 20S proteasome beta subunit PBD2 (PBD2).	0.0399809	-2.03703	0.71925	1.1193	0.642461	-1.15704
AT2G25330.1	protein_coding		TRAF-like family protein; FUNCTIONS IN: molecular_function unknown; INVOLVED IN: biological_process unknown; LOCATED IN: chloroplast; CONTAINS InterPro DOMAIN/s: TRAF-like (InterPro:IPR008974), MATH (InterPro:IPR002083); BEST Arabidopsis thaliana protein match is: TRAF-like family protein (TAIR:AT2G25320.1); Has 1667 Blast hits to 814 proteins in 121 species: Archae - 0; Bacteria - 0; Metazoa - 1…	0.0122757	-2.03453	0.228222	-1.35394	0.575137	-1.14702
AT5G28800.1	protein_coding		unknown protein; Has 1 Blast hits to 1 proteins in 1 species: Archae - 0; Bacteria - 0; Metazoa - 0; Fungi - 0; Plants - 1; Viruses - 0; Other Eukaryotes - 0 (source: NCBI BLink).	0.00205933	-2.03354	0.127217	-1.33936	0.317709	1.20367
AT4G01380.1	protein_coding		plastocyanin-like domain-containing protein; FUNCTIONS IN: electron carrier activity, copper ion binding; INVOLVED IN: biological_process unknown; LOCATED IN: cellular_component unknown; CONTAINS InterPro DOMAIN/s: Plastocyanin-like (InterPro:IPR003245), Cupredoxin (InterPro:IPR008972); BEST Arabidopsis thaliana protein match is: copper ion binding;electron carriers (TAIR:AT1G45063.2); Has 1293 B…	0.000811993	-2.03243	0.00460579	1.73444	0.0562344	1.39317
AT5G66210.4	protein_coding	CALCIUM-DEPENDENT PROTEIN KINASE 28 (CPK28)	member of Calcium Dependent Protein Kinase	0.00239321	-2.02816	0.0305691	-1.56423	0.535166	-1.12242
AT5G53420.2	protein_coding		CCT motif family protein; FUNCTIONS IN: molecular_function unknown; INVOLVED IN: biological_process unknown; LOCATED IN: cellular_component unknown; EXPRESSED IN: 23 plant structures; EXPRESSED DURING: 13 growth stages; CONTAINS InterPro DOMAIN/s: CCT domain (InterPro:IPR010402); BEST Arabidopsis thaliana protein match is: CCT motif family protein (TAIR:AT4G27900.2); Has 1575 Blast hits to 1575 p…	0.00125576	-2.02691	0.381118	-1.16173	0.982948	1.0036
AT3G03240.1	protein_coding		alpha/beta-Hydrolases superfamily protein; FUNCTIONS IN: catalytic activity; INVOLVED IN: biological_process unknown; LOCATED IN: endomembrane system; EXPRESSED IN: embryo, sepal, carpel; EXPRESSED DURING: 4 anthesis, C globular stage; BEST Arabidopsis thaliana protein match is: alpha/beta-Hydrolases superfamily protein (TAIR:AT3G03230.1); Has 714 Blast hits to 712 proteins in 165 species: Archae…	5.88309e-05	-2.0265	0.199226	1.16565	0.624258	-1.05818
AT3G12720.1	protein_coding	MYB DOMAIN PROTEIN 67 (MYB67)	Member of the R2R3 factor gene family.	0.00196709	-2.01628	0.849516	1.03434	0.252389	-1.23364
AT2G43690.1	protein_coding		Concanavalin A-like lectin protein kinase family protein; FUNCTIONS IN: kinase activity; INVOLVED IN: protein amino acid phosphorylation; LOCATED IN: endomembrane system; EXPRESSED IN: 19 plant structures; EXPRESSED DURING: 9 growth stages; CONTAINS InterPro DOMAIN/s: Legume lectin, beta chain (InterPro:IPR001220), Serine/threonine-protein kinase-like domain (InterPro:IPR017442), Concanavalin A-l…	0.00227246	-2.01455	0.931125	1.0158	0.676906	-1.07885
AT1G42515.1	transposable_element_gene		transposable element gene; similar to Ulp1 protease family protein [Arabidopsis thaliana] (TAIR:AT5G45570.1); similar to Ulp1 protease family protein [Brassica oleracea] (GB:ABD65034.1)	0.00413646	-2.01113	0.466207	-1.15756	0.522761	1.1365
AT2G10020.1	protein_coding		unknown protein; Has 1 Blast hits to 1 proteins in 1 species: Archae - 0; Bacteria - 0; Metazoa - 0; Fungi - 0; Plants - 1; Viruses - 0; Other Eukaryotes - 0 (source: NCBI BLink).	6.09846e-05	-2.01086	0.203003	1.16282	0.0150398	1.37803
AT1G22520.2	protein_coding		Domain of unknown function (DUF543); FUNCTIONS IN: molecular_function unknown; INVOLVED IN: biological_process unknown; LOCATED IN: mitochondrion; EXPRESSED IN: 23 plant structures; EXPRESSED DURING: 13 growth stages; CONTAINS InterPro DOMAIN/s: Protein of unknown function DUF543 (InterPro:IPR007512); BEST Arabidopsis thaliana protein match is: Domain of unknown function (DUF543) (TAIR:AT1G72170.…	0.00124223	-2.00922	0.811664	-1.04034	0.142566	1.2916
AT4G16230.1	protein_coding		GDSL-like Lipase/Acylhydrolase superfamily protein; FUNCTIONS IN: hydrolase activity, acting on ester bonds, carboxylesterase activity; INVOLVED IN: lipid metabolic process; LOCATED IN: endomembrane system; EXPRESSED IN: 16 plant structures; EXPRESSED DURING: 6 growth stages; CONTAINS InterPro DOMAIN/s: Lipase, GDSL (InterPro:IPR001087); BEST Arabidopsis thaliana protein match is: GDSL-like Lipas…	1.18844e-05	-2.00672	0.703742	1.03688	0.00650962	-1.36414
AT3G48070.2	protein_coding		RING/U-box superfamily protein; FUNCTIONS IN: zinc ion binding; LOCATED IN: chloroplast; EXPRESSED IN: 24 plant structures; EXPRESSED DURING: 15 growth stages; CONTAINS InterPro DOMAIN/s: Zinc finger, RING-type (InterPro:IPR001841); BEST Arabidopsis thaliana protein match is: RING/U-box superfamily protein (TAIR:AT5G62910.1); Has 35333 Blast hits to 34131 proteins in 2444 species: Archae - 798; B…	0.00111172	-2.0035	0.992944	1.00144	0.87089	-1.02679
AT1G49590.3	protein_coding		C2H2 and C2HC zinc fingers superfamily protein; FUNCTIONS IN: zinc ion binding, nucleic acid binding; INVOLVED IN: biological_process unknown; LOCATED IN: nucleus; EXPRESSED IN: 23 plant structures; EXPRESSED DURING: 13 growth stages; CONTAINS InterPro DOMAIN/s: Zinc finger, U1-C type (InterPro:IPR013085), Zinc finger, U1-type (InterPro:IPR003604), Zinc finger, C2H2-type matrin (InterPro:IPR00069…	0.0146649	-2.00259	0.239643	1.34793	0.296321	-1.30124
AT5G60220.1	protein_coding	TETRASPANIN4 (TET4)	Member of TETRASPANIN family	0.00515727	-2.00109	0.590257	-1.11693	0.605941	1.1117
AT1G78955.1	protein_coding	CAMELLIOL C SYNTHASE 1 (CAMS1)	Encodes a cyclase that generates predominantly a monocyclic triterpene alcohol. The product is 97% camelliol, 2% achilleol A and 0.2% beta-amyrin. Achilleol is an isomer of camelliol C with a 4-methylenecyclohexanol ring system.	0.000448161	-2.00052	0.123387	1.26438	0.00561692	1.61981
AT4G00350.1	protein_coding		MATE efflux family protein; FUNCTIONS IN: antiporter activity, drug transmembrane transporter activity, transporter activity; INVOLVED IN: drug transmembrane transport, transmembrane transport; LOCATED IN: membrane; EXPRESSED IN: 9 plant structures; EXPRESSED DURING: L mature pollen stage, M germinated pollen stage, 4 anthesis, C globular stage, petal differentiation and expansion stage; CONTAINS…	0.0013909	-2.00034	0.140902	1.29628	0.181859	-1.2625
AT5G45080.1	protein_coding	PHLOEM PROTEIN 2-A6 (PP2-A6)	phloem protein 2-A6 (PP2-A6); FUNCTIONS IN: carbohydrate binding; INVOLVED IN: signal transduction, defense response, innate immune response; LOCATED IN: intrinsic to membrane; EXPRESSED IN: 9 plant structures; EXPRESSED DURING: 9 growth stages; CONTAINS InterPro DOMAIN/s: Toll-Interleukin receptor (InterPro:IPR000157); BEST Arabidopsis thaliana protein match is: phloem protein 2-A8 (TAIR:AT5G450…	0.00092959	-2.00006	0.00655606	-1.67724	0.655284	-1.07356
AT1G77992.1	other_rna (natural antisense RNA)		Potential natural antisense gene, locus overlaps with AT1G77990	0.001166	-1.99972	0.63667	1.08057	0.427552	1.14043
AT3G48510.1	protein_coding		unknown protein; BEST Arabidopsis thaliana protein match is: unknown protein (TAIR:AT5G63350.1); Has 98 Blast hits to 98 proteins in 11 species: Archae - 0; Bacteria - 0; Metazoa - 0; Fungi - 0; Plants - 98; Viruses - 0; Other Eukaryotes - 0 (source: NCBI BLink).	0.000349181	-1.99768	0.435167	1.11638	0.0282241	1.4095
AT1G32583.1	protein_coding		FUNCTIONS IN: molecular_function unknown; INVOLVED IN: biological_process unknown; LOCATED IN: endomembrane system; BEST Arabidopsis thaliana protein match is: tapetum determinant 1 (TAIR:AT4G24972.1); Has 35333 Blast hits to 34131 proteins in 2444 species: Archae - 798; Bacteria - 22429; Metazoa - 974; Fungi - 991; Plants - 531; Viruses - 0; Other Eukaryotes - 9610 (source: NCBI BLink).	7.50867e-06	-1.9957	0.312432	1.09724	0.0458327	1.21808
AT5G39473.1	pseudogene		pseudogene of DC1 (domain-containing protein)	0.00593589	-1.99353	0.189942	1.32781	0.206786	-1.31294
AT3G27900.1	protein_coding		Protein of unknown function (DUF1184); CONTAINS InterPro DOMAIN/s: Protein of unknown function DUF1184 (InterPro:IPR009568); BEST Arabidopsis thaliana protein match is: Protein of unknown function (DUF1184) (TAIR:AT1G34560.1); Has 53 Blast hits to 39 proteins in 2 species: Archae - 0; Bacteria - 0; Metazoa - 0; Fungi - 0; Plants - 53; Viruses - 0; Other Eukaryotes - 0 (source: NCBI BLink).	0.00121097	-1.98978	0.576972	1.09583	0.375326	-1.15846
AT2G33815.1	other_rna (natural antisense RNA)		Potential natural antisense gene, locus overlaps with AT2G33810	4.99605e-08	-1.98904	0.0349862	-1.13535	0.76755	-1.01613
AT5G44562.1	other_rna (natural antisense RNA)		Potential natural antisense gene, locus overlaps with AT5G44560	0.00678716	-1.98761	0.149461	-1.37756	0.555976	1.13374
AT5G67550.1	protein_coding		unknown protein; FUNCTIONS IN: molecular_function unknown; INVOLVED IN: biological_process unknown; LOCATED IN: endomembrane system; EXPRESSED IN: flower; EXPRESSED DURING: 4 anthesis; BEST Arabidopsis thaliana protein match is: unknown protein (TAIR:AT1G71110.1); Has 161 Blast hits to 154 proteins in 16 species: Archae - 0; Bacteria - 0; Metazoa - 0; Fungi - 0; Plants - 161; Viruses - 0; Other E…	0.00675927	-1.98624	0.0712095	1.50979	0.804211	1.0538
AT5G26040.2	protein_coding	HISTONE DEACETYLASE 2 (HDA2)	Class III RPD3 type protein. Encodes HDA2, a member of the histone deacetylase family proteins.	0.00930391	-1.98475	0.2064	1.33984	0.0867502	1.50642
AT1G14182.1	pseudogene	SCR-LIKE 28 (SCRL28)	Encodes a member of a family of small, secreted, cysteine rich proteins with sequence similarity to SCR (S locus cysteine-rich protein).	0.000134427	-1.98204	0.00654868	1.49186	0.0393587	1.32262
AT4G00416.1	protein_coding	METHYL-CPG-BINDING DOMAIN 3 (MBD3)	Protein containing methyl-CpG-binding domain.Has sequence similarity to human MBD proteins.	1.92409e-05	-1.98171	0.00480472	1.40175	0.000237312	1.66941
AT4G39753.1	protein_coding		Galactose oxidase/kelch repeat superfamily protein; FUNCTIONS IN: molecular_function unknown; INVOLVED IN: biological_process unknown; LOCATED IN: chloroplast; EXPRESSED IN: 6 plant structures; EXPRESSED DURING: L mature pollen stage, M germinated pollen stage, 4 anthesis, petal differentiation and expansion stage; CONTAINS InterPro DOMAIN/s: F-box domain, cyclin-like (InterPro:IPR001810), Galact…	0.000788858	-1.9809	0.985727	-1.00273	0.120601	-1.28537
AT5G04510.2	protein_coding	3'-PHOSPHOINOSITIDE-DEPENDENT PROTEIN KINASE 1 (PDK1)	Encodes 3-phosphoinositide-dependent protein kinase that contains pleckstrin homology domain and binds 3-phosphoinositides. It activates the protein kinase AGC2-1 in a phosphatidic acid dependent manner. Phosphorylates S6K1. Interacts with PID, and transphosphorylation by PDK1 increases PID autophosphorylation.	0.00753631	-1.97694	0.00219007	-2.29134	0.346592	-1.22787
AT5G52290.1	protein_coding	SHORTAGE IN CHIASMATA 1 (SHOC1)	Encodes a protein with similarity to XPF endonucleases. Loss of function mutations have defects in meiosis- specifically a reduction in the number of chiasmata. As a result both pollen and embryo sacs are abnormal and plants have severely reduced fertility.	0.00198668	-1.97683	0.119112	1.33097	0.666863	-1.07769
AT1G11270.1	protein_coding		F-box and associated interaction domains-containing protein; CONTAINS InterPro DOMAIN/s: F-box domain, cyclin-like (InterPro:IPR001810), F-box domain, Skp2-like (InterPro:IPR022364), F-box associated domain, type 1 (InterPro:IPR006527); BEST Arabidopsis thaliana protein match is: F-box and associated interaction domains-containing protein (TAIR:AT2G34280.1); Has 1191 Blast hits to 1176 proteins i…	0.00323758	-1.97512	0.987141	-1.003	0.875122	-1.02967
AT5G17150.1	protein_coding		Cystatin/monellin superfamily protein; CONTAINS InterPro DOMAIN/s: Cystatin-related, plant (InterPro:IPR006525); BEST Arabidopsis thaliana protein match is: Cystatin/monellin superfamily protein (TAIR:AT5G17120.1); Has 86 Blast hits to 76 proteins in 2 species: Archae - 0; Bacteria - 0; Metazoa - 0; Fungi - 0; Plants - 86; Viruses - 0; Other Eukaryotes - 0 (source: NCBI BLink).	0.0074308	-1.97042	0.722267	-1.07851	0.234973	-1.29745
AT3G52260.3	protein_coding		Pseudouridine synthase family protein; FUNCTIONS IN: pseudouridine synthase activity, RNA binding; INVOLVED IN: pseudouridine synthesis, RNA modification; LOCATED IN: cellular_component unknown; EXPRESSED IN: 21 plant structures; EXPRESSED DURING: 13 growth stages; CONTAINS InterPro DOMAIN/s: Pseudouridine synthase, catalytic domain (InterPro:IPR020103), Pseudouridine synthase, RsuA and RluB/C/D/…	0.000771733	-1.96922	0.203103	-1.22091	0.0330804	-1.4322
AT1G13630.1	protein_coding		Tetratricopeptide repeat (TPR)-like superfamily protein; CONTAINS InterPro DOMAIN/s: Pentatricopeptide repeat (InterPro:IPR002885); BEST Arabidopsis thaliana protein match is: Pentatricopeptide repeat (PPR) superfamily protein (TAIR:AT3G22470.1); Has 58870 Blast hits to 14575 proteins in 299 species: Archae - 3; Bacteria - 47; Metazoa - 773; Fungi - 914; Plants - 55536; Viruses - 0; Other Eukaryo…	0.000709654	-1.96863	0.0116691	1.553	0.166835	1.24088
AT5G58970.2	protein_coding	UNCOUPLING PROTEIN 2 (UCP2)	uncoupling protein	0.00208322	-1.96854	0.69674	1.07008	0.306883	-1.19889
AT5G46770.1	protein_coding		unknown protein; Has 30201 Blast hits to 17322 proteins in 780 species: Archae - 12; Bacteria - 1396; Metazoa - 17338; Fungi - 3422; Plants - 5037; Viruses - 0; Other Eukaryotes - 2996 (source: NCBI BLink).	0.00456394	-1.96218	0.630611	1.09851	0.496936	-1.14277
AT1G55035.1	pseudogene		pseudogene, putative importin alpha, similar to importin alpha GI:3342556 from (Arabidopsis thaliana); blastp match of 66% identity and 2.6e-167 P-value to GP|13752562|gb|AAK38727.1|AF369707_1|AF369707 importin alpha 2 {Capsicum annuum}	1.6123e-05	-1.96193	0.0401877	1.24074	0.484849	1.06935
AT5G32616.1	transposable_element_gene		transposable element gene; non-LTR retrotransposon family (LINE), has a 7.5e-18 P-value blast match to GB:NP_038602 L1 repeat, Tf subfamily, member 18 (LINE-element) (Mus musculus)	0.0064707	-1.96177	0.426187	-1.18079	0.726262	1.07491
AT3G11000.2	protein_coding		DCD (Development and Cell Death) domain protein; EXPRESSED IN: 10 plant structures; EXPRESSED DURING: 6 growth stages; CONTAINS InterPro DOMAIN/s: Development/cell death domain (InterPro:IPR013989), Kelch related (InterPro:IPR013089); BEST Arabidopsis thaliana protein match is: unknown protein (TAIR:AT5G01660.1); Has 324 Blast hits to 315 proteins in 40 species: Archae - 0; Bacteria - 6; Metazoa …	1.17344e-06	-1.95926	0.0022771	-1.32077	0.152018	-1.11454
AT4G20770.1	protein_coding		Pentatricopeptide repeat (PPR) superfamily protein; FUNCTIONS IN: molecular_function unknown; INVOLVED IN: biological_process unknown; LOCATED IN: mitochondrion; CONTAINS InterPro DOMAIN/s: Pentatricopeptide repeat (InterPro:IPR002885); BEST Arabidopsis thaliana protein match is: Pentatricopeptide repeat (PPR) superfamily protein (TAIR:AT3G02330.1); Has 56027 Blast hits to 13813 proteins in 239 s…	0.000131023	-1.95811	0.354791	-1.11982	0.655088	-1.05526
[truncated: 601 more rows]

## Sheet: 1324 genes Up in upf1
Gene	Gene Model Type	Primary Gene Symbol	Gene Description	p-value (U3::NR vs. EV-W)	Fold-Change (U3::NR vs. EV-W)	p-value (upf1 vs. EV-W)	Fold-Change (upf1 vs. EV-W)	p-value (upf3 vs. EV-W)	Fold-Change (upf3 vs. EV-W)
[truncated: 1,324 more rows]

## Sheet: 1500 genes Up in upf3
Gene	Gene Model Type	Primary Gene Symbol	Gene Description	p-value (U3::NR vs. EV-W)	Fold-Change (U3::NR vs. EV-W)	p-value (upf1 vs. EV-W)	Fold-Change (upf1 vs. EV-W)	p-value (upf3 vs. EV-W)	Fold-Change (upf3 vs. EV-W)
[truncated: 1,500 more rows]
