# Supplementary material for: The feedback control of UPF3 is crucial for RNA surveillance in plants
Source: Nucleic Acids Res. 2015 Mar 27;43(8):4219–35. doi: 10.1093/nar/gkv237 (PMC4417159; doi:10.1093/nar/gkv237)
Supplement: SUPPLEMENTARY DATA [file supp_gkv237_Supplementary_Dataset_S2.xls]

## Sheet: Legends
Supplementary Dataset S2 includes data and statistical analyses for genes whose expression was altered by a cutoff of at least 1.2-fold, with FDR p<0.05, in at least one of the plant types (WT plants expressing the U3::NR construct, and EV-transformed upf1 or upf3 mutants) relative to EV-transformed WT (EV-W) plants. Note: For simplicity, EV-transformed upf1 or upf3 mutants are named here upf1 or…
Worksheet	Data
Data and Chi-square test	The results, calculations and Chi-square analysis similar to those reported in Supplementary Dataset 1, but for genes whose expression was altered by a cutoff of at least 1.2-fold.
2311 genes Up in U3-NR	Genes having FC>1.2 and FDR p<0.05 in U3::NR (FC= fold change)
2660 genes Down in U3-NR	Genes having FC<-1.2 and FDR p<0.05 in U3::NR
3946 genes Up in upf1	Genes having FC>1.2 and FDR p<0.05 in upf1
3995 genes Up in upf3	Genes having FC>1.2 and FDR p<0.05 in upf3

## Sheet: Data and Chi-square test
	Data (number of genes)					Calculating the proportion of genes up-regulated in upf1 or upf3 mutants in each group (the statistical significance of these data is analysed in chi-square tests 1-2 below)
Definitions: up- or down-regulated = having fold change of more or less, respectively, than 1.2 fold, with FDR p<0.05. U3::NR = WT plants expressing the U3::NR construct. Upf1 or upf3 = mutants expressing the EV.	Group of genes	Total number of genes in the group	Number of genes in that group that are up-regulated in upf1 mutants	Number of genes in that group that are up-regulated in upf3 mutants		Group of genes	The proportion of genes up-regulated in upf1 mutants in each group	The proportion of genes up-regulated in upf3 mutants in each group		Group of genes	The relative proportion in each group of genes up-regulated in upf1 mutants, compared to the proportion of the latter genes among all array genes	The relative proportion in each group of genes up-regulated in upf3 mutants, compared to the proportion of the latter genes among all array genes
	All array genes	31094	3946	3995		All array genes	0.126906	0.128481		All array genes	1	1
	Genes up-regulated in U3::NR plants	2311	470	457		Genes up-regulated in U3::NR plants	0.203375	0.19775		Genes up-regulated in U3::NR plants	1.60257	1.53913
	Genes down-regulated in U3::NR plants	2660	373	372		Genes down-regulated in U3::NR plants	0.140226	0.13985		Genes down-regulated in U3::NR plants	1.10496	1.08848
Chi-square tests
											Results of chi-square tests 1-2
What the chi-square test examines		Observed number of genes			Expected number of genes			O-E squared/E			Chi square	p value
Test 1. Whether the abundance of genes up-regulated in upf1 or upf3 mutants among genes up-regulated in U3::NR plants is significantly higher compared to the abundance of genes up-regulated in upf1 or upf3 mutants among all array genes.	Genes that are:	Up-regulated in upf1	Up-regulated in upf3		Up-regulated in upf1	Up-regulated in upf3		Up-regulated in upf1	Up-regulated in upf3		191.651	3.90865e-44
	Among genes up-regulated in U3::NR	470	457		293.279	296.92		105.886	85.7658
		Observed number of genes			Expected number of genes			O-E squared/E			Chi square	p value
Test 2. Whether the abundance of genes up-regulated in upf1 or upf3 mutants among genes down-regulated in U3::NR plants is significantly higher compared to the abundance of genes up-regulated in upf1 or upf3 mutants among all array genes.	Genes that are:	Up-regulated in upf1	Up-regulated in upf3		Up-regulated in upf1	Up-regulated in upf3		Up-regulated in upf1	Up-regulated in upf3		6.20256	0.00572362
	Among genes down-regulated in U3::NR	373	372		337.569	341.76		3.61467	2.58789
		Expected number of genes
Calculating the expected number of genes for tests 1-2.	Genes that are:	Up-regulated in upf1	Up-regulated in upf3	Total number of genes in the group
	Found among all array genes	3946	3995	31094
	Expected among genes up-regulated in U3::NR	293.279	296.92	2311
	Expected among genes down-regulated in U3::NR	337.569	341.76	2660

## Sheet: Model genes
Gene	Model gene	Gene Model Type	Gene Description	p-value (U3::NR vs. EV-W)	Fold-Change (U3::NR vs. EV-W)	p-value (upf1 vs. EV-W)	Fold-Change (upf1 vs. EV-W)	p-value (upf3 vs. EV-W)	Fold-Change (upf3 vs. EV-W)
AT3G53400	M1	protein_coding	BEST Arabidopsis thaliana protein match is: conserved peptide upstream open reading frame 47 (TAIR:AT5G03190.1); Has 285 Blast hits to 285 proteins in 23 species: Archae - 0; Bacteria - 0; Metazoa - 1; Fungi - 0; Plants - 279; Viruses - 0; Other Eukaryotes - 5 (source: NCBI BLink).	5.62909e-09	1.31747	6.68102e-12	1.67479	2.88556e-17	4.91926
AT5G45430	M2	protein_coding	Protein kinase superfamily protein; FUNCTIONS IN: protein serine/threonine kinase activity, protein kinase activity, kinase activity, ATP binding; INVOLVED IN: protein amino acid phosphorylation; LOCATED IN: cellular_component unknown; EXPRESSED IN: sperm cell, male gametophyte, pollen tube; EXPRESSED DURING: M germinated pollen stage; CONTAINS InterPro DOMAIN/s: Protein kinase, ATP binding site …	0.00363625	1.11702	4.34652e-11	2.13697	5.0597e-14	4.10136

## Sheet: 2311 genes Up in U3-NR
Gene	Gene Model Type	Primary Gene Symbol	Gene Description	p-value (U3::NR vs. EV-W)	Fold-Change (U3::NR vs. EV-W)	p-value (upf1 vs. EV-W)	Fold-Change (upf1 vs. EV-W)	p-value (upf3 vs. EV-W)	Fold-Change (upf3 vs. EV-W)
AT2G14610.1	protein_coding	PATHOGENESIS-RELATED GENE 1 (PR1)	PR1 gene expression is induced in response to a variety of pathogens. It is a useful molecular marker for the SAR response. Though the Genbank record for the cDNA associated to this gene is called 'PR-1-like', the sequence actually corresponds to PR1. Expression of this gene is salicylic-acid responsive.	0.00219327	9.4075	0.0168937	4.89225	0.00506539	7.16844
AT1G36922.1	protein_coding		unknown protein.	0.00599217	7.90335	0.825391	1.14754	0.944688	1.04418
AT1G56060.1	protein_coding		unknown protein; BEST Arabidopsis thaliana protein match is: unknown protein (TAIR:AT2G32210.1); Has 180 Blast hits to 180 proteins in 22 species: Archae - 0; Bacteria - 0; Metazoa - 0; Fungi - 10; Plants - 170; Viruses - 0; Other Eukaryotes - 0 (source: NCBI BLink).	0.000997035	6.95299	0.768823	1.14067	0.121888	-2.07968
AT2G16680.1	transposable_element_gene		transposable element gene; non-LTR retrotransposon family (LINE), has a 5.0e-35 P-value blast match to GB:NP_038605 L1 repeat, Tf subfamily, member 30 (LINE-element) (Mus musculus)	0.00181571	6.67353	0.827472	-1.10938	0.620158	1.26765
AT5G22670.1	protein_coding		F-box/RNI-like/FBD-like domains-containing protein; CONTAINS InterPro DOMAIN/s: F-box domain, cyclin-like (InterPro:IPR001810), FBD (InterPro:IPR013596), F-box domain, Skp2-like (InterPro:IPR022364), FBD-like (InterPro:IPR006566), Leucine-rich repeat 2 (InterPro:IPR013101); BEST Arabidopsis thaliana protein match is: FBD, F-box, Skp2-like and Leucine Rich Repeat domains containing protein (TAIR:A…	0.00236257	6.30036	0.255165	-1.75526	0.821005	1.11472
AT5G43695.1	protein_coding		unknown protein; FUNCTIONS IN: molecular_function unknown; INVOLVED IN: biological_process unknown; LOCATED IN: endomembrane system; BEST Arabidopsis thaliana protein match is: unknown protein (TAIR:AT3G03826.1); Has 30201 Blast hits to 17322 proteins in 780 species: Archae - 12; Bacteria - 1396; Metazoa - 17338; Fungi - 3422; Plants - 5037; Viruses - 0; Other Eukaryotes - 2996 (source: NCBI BLin…	3.512e-05	5.96134	0.45944	-1.22774	0.261498	1.37271
AT3G57260.1	protein_coding	"BETA-1,3-GLUCANASE 2" (BGL2)	beta 1,3-glucanase	0.0207579	5.6811	0.0489032	4.16075	0.0867002	-3.35816
AT4G00920.1	protein_coding		COP1-interacting protein-related; BEST Arabidopsis thaliana protein match is: 4'-phosphopantetheinyl transferase superfamily (TAIR:AT2G02770.1); Has 278 Blast hits to 253 proteins in 77 species: Archae - 0; Bacteria - 14; Metazoa - 72; Fungi - 22; Plants - 72; Viruses - 1; Other Eukaryotes - 97 (source: NCBI BLink).	0.00125205	5.56625	0.820476	1.09719	0.803655	1.10699
AT4G26220.1	protein_coding		S-adenosyl-L-methionine-dependent methyltransferases superfamily protein; FUNCTIONS IN: O-methyltransferase activity; LOCATED IN: cytosol; EXPRESSED IN: shoot, inflorescence meristem, root, flower; EXPRESSED DURING: petal differentiation and expansion stage, seed development stages; CONTAINS InterPro DOMAIN/s: O-methyltransferase, family 3 (InterPro:IPR002935); BEST Arabidopsis thaliana protein m…	0.000489974	5.36765	0.983143	-1.00748	0.44964	-1.31017
AT4G10000.2	protein_coding		Thioredoxin family protein; FUNCTIONS IN: electron carrier activity, protein disulfide oxidoreductase activity; INVOLVED IN: cell redox homeostasis; LOCATED IN: chloroplast; EXPRESSED IN: 22 plant structures; EXPRESSED DURING: 13 growth stages; CONTAINS InterPro DOMAIN/s: Glutaredoxin (InterPro:IPR002109), Thioredoxin fold (InterPro:IPR012335), Thioredoxin-like fold (InterPro:IPR012336), Glutathi…	0.00128099	5.22436	0.926501	-1.03706	0.231312	-1.62988
AT5G54070.1	protein_coding	HEAT SHOCK TRANSCRIPTION FACTOR A9 (HSFA9)	A member of Heat Stress Transcription Factor (Hsf) family. Not responding to heat stress. Is regulated by the seed-specific transcription factor ABI3. In turn, it regulates other heat stress proteins including Hsp17.4-CI, Hsp17.7-CII and Hsp101 during seed maturation.	0.00212	5.18235	0.52347	1.31217	0.478585	-1.35313
AT3G07070.1	protein_coding		Protein kinase superfamily protein; FUNCTIONS IN: protein serine/threonine kinase activity, protein kinase activity, kinase activity, ATP binding; INVOLVED IN: protein amino acid phosphorylation; LOCATED IN: cellular_component unknown; EXPRESSED IN: male gametophyte, flower, pollen tube; EXPRESSED DURING: L mature pollen stage, M germinated pollen stage, 4 anthesis; CONTAINS InterPro DOMAIN/s: Pr…	9.4927e-05	5.1457	0.928414	-1.0256	0.510264	-1.20578
AT3G48650.1	pseudogene		pseudogene, At14a-related protein, similar to At14a (GI:11994571 and GI:11994573) (Arabidopsis thaliana)	6.0873e-05	5.08345	0.38231	1.26617	9.3307e-05	4.70195
AT5G60900.1	protein_coding	RECEPTOR-LIKE PROTEIN KINASE 1 (RLK1)	Encodes a receptor-like protein kinase.	3.42845e-05	4.98845	0.369292	1.25225	0.0027219	2.51916
AT1G58225.1	protein_coding		unknown protein; FUNCTIONS IN: molecular_function unknown; INVOLVED IN: biological_process unknown; LOCATED IN: endomembrane system; Has 4 Blast hits to 4 proteins in 2 species: Archae - 0; Bacteria - 0; Metazoa - 0; Fungi - 0; Plants - 4; Viruses - 0; Other Eukaryotes - 0 (source: NCBI BLink).	2.21913e-07	4.77409	0.0327576	1.40314	0.00219576	1.73474
AT1G74110.1	protein_coding	"CYTOCHROME P450, FAMILY 78, SUBFAMILY A, POLYPEPTIDE 10" (CYP78A10)	member of CYP78A	0.00132369	4.76104	0.950653	1.02341	0.551532	1.25176
AT2G34985.1	pre_trna		pre-tRNA; tRNA-Thr (anticodon: CGT)	0.000194483	4.51352	0.49654	1.21373	0.17635	1.48887
AT1G02450.1	protein_coding	NIM1-INTERACTING 1 (NIMIN1)	NIMIN1 modulates PR gene expression according the following model: NPR1 forms a ternary complex with NIMIN1 and TGA factors upon SAR induction that binds to a positive regulatory cis-element of the PR-1 promoter, termed LS7. This leads to PR-1 gene induction. NIMIN1 decreases transcriptional activation, possibly through its EAR motif, which results in fine-tuning of PR-1 gene expression.	0.000234586	4.42835	0.0400373	1.91105	0.00730995	2.4922
AT5G14500.1	protein_coding		aldose 1-epimerase family protein; FUNCTIONS IN: carbohydrate binding, isomerase activity, aldose 1-epimerase activity, catalytic activity; INVOLVED IN: galactose metabolic process, carbohydrate metabolic process; LOCATED IN: cellular_component unknown; EXPRESSED IN: 22 plant structures; EXPRESSED DURING: 13 growth stages; CONTAINS InterPro DOMAIN/s: Glycoside hydrolase-type carbohydrate-binding …	0.000740879	4.29156	0.884182	1.04813	0.885856	-1.04742
AT1G49700.1	protein_coding		Plant protein 1589 of unknown function; CONTAINS InterPro DOMAIN/s: Conserved hypothetical protein CHP01589, plant (InterPro:IPR006476); BEST Arabidopsis thaliana protein match is: unknown protein (TAIR:AT4G07675.1); Has 177 Blast hits to 177 proteins in 22 species: Archae - 0; Bacteria - 0; Metazoa - 0; Fungi - 0; Plants - 173; Viruses - 0; Other Eukaryotes - 4 (source: NCBI BLink).	0.000284147	4.21148	0.896004	-1.03751	0.946452	1.0191
AT5G33439.1	other_rna		other RNA	0.000939607	4.14375	0.42495	-1.30114	0.370715	1.34514
AT3G57240.1	protein_coding	"BETA-1,3-GLUCANASE 3" (BG3)	encodes a member of glycosyl hydrolase family 17	5.13218e-05	3.9869	0.0323789	1.69815	0.0220409	1.77939
AT2G01023.1	protein_coding		unknown protein; Has 30201 Blast hits to 17322 proteins in 780 species: Archae - 12; Bacteria - 1396; Metazoa - 17338; Fungi - 3422; Plants - 5037; Viruses - 0; Other Eukaryotes - 2996 (source: NCBI BLink).	0.000134513	3.84778	0.228548	-1.3505	0.31325	1.28279
AT4G02055.1	pre_trna		pre-tRNA; tRNA-His (anticodon: GTG)	0.00085333	3.7609	0.140842	1.58997	0.00711656	2.6206
AT5G28090.1	protein_coding		unknown protein; Has 1807 Blast hits to 1807 proteins in 277 species: Archae - 0; Bacteria - 0; Metazoa - 736; Fungi - 347; Plants - 385; Viruses - 0; Other Eukaryotes - 339 (source: NCBI BLink).	1.75761e-05	3.75169	0.903054	-1.02316	0.100336	1.39031
AT5G17030.1	protein_coding	UDP-GLUCOSYL TRANSFERASE 78D3 (UGT78D3)	UDP-glucosyl transferase 78D3 (UGT78D3); FUNCTIONS IN: quercetin 3-O-glucosyltransferase activity, UDP-glycosyltransferase activity, flavonol 3-O-arabinosyltransferase activity, transferase activity, transferring glycosyl groups; INVOLVED IN: metabolic process; EXPRESSED IN: 8 plant structures; EXPRESSED DURING: 4 anthesis, F mature embryo stage, petal differentiation and expansion stage, E expan…	5.9825e-05	3.74716	0.205545	1.32699	0.197607	1.33421
AT2G06390.1	transposable_element_gene		transposable element gene	0.00320174	3.74519	0.4241	1.33938	0.674331	1.16409
AT5G31758.1	transposable_element_gene		transposable element gene; pseudogene, hypothetical protein	8.12368e-06	3.73424	0.855537	1.03191	0.362045	-1.17382
AT3G22940.1	protein_coding		F-box associated ubiquitination effector family protein; CONTAINS InterPro DOMAIN/s: F-box domain, cyclin-like (InterPro:IPR001810), F-box domain, Skp2-like (InterPro:IPR022364), F-box associated domain, type 1 (InterPro:IPR006527), F-box associated interaction domain (InterPro:IPR017451); BEST Arabidopsis thaliana protein match is: F-box and associated interaction domains-containing protein (TAI…	0.0147509	3.67545	0.424356	-1.45342	0.362115	-1.53498
AT5G28810.1	protein_coding		CONTAINS InterPro DOMAIN/s: Domain of unknown function DUF1985 (InterPro:IPR015410); BEST Arabidopsis thaliana protein match is: Ulp1 protease family protein (TAIR:AT5G45570.1); Has 439 Blast hits to 418 proteins in 91 species: Archae - 2; Bacteria - 72; Metazoa - 105; Fungi - 15; Plants - 124; Viruses - 0; Other Eukaryotes - 121 (source: NCBI BLink).	0.00056501	3.6675	0.881463	1.0423	0.0786732	1.69244
AT5G66430.1	protein_coding		S-adenosyl-L-methionine-dependent methyltransferases superfamily protein; FUNCTIONS IN: methyltransferase activity; INVOLVED IN: biological_process unknown; LOCATED IN: cellular_component unknown; EXPRESSED IN: pollen tube; CONTAINS InterPro DOMAIN/s: SAM dependent carboxyl methyltransferase (InterPro:IPR005299); BEST Arabidopsis thaliana protein match is: S-adenosyl-L-methionine-dependent methyl…	0.000160335	3.66013	0.0319133	1.76653	0.386416	1.23242
AT1G33720.1	protein_coding	"CYTOCHROME P450, FAMILY 76, SUBFAMILY C, POLYPEPTIDE 6" (CYP76C6)	member of CYP76C	2.48926e-06	3.63919	0.0571822	1.36377	8.20363e-05	2.42317
AT4G21920.1	protein_coding		unknown protein; FUNCTIONS IN: molecular_function unknown; INVOLVED IN: N-terminal protein myristoylation; LOCATED IN: cellular_component unknown; BEST Arabidopsis thaliana protein match is: unknown protein (TAIR:AT3G20340.1); Has 40 Blast hits to 40 proteins in 10 species: Archae - 0; Bacteria - 0; Metazoa - 0; Fungi - 0; Plants - 40; Viruses - 0; Other Eukaryotes - 0 (source: NCBI BLink).	1.82841e-05	3.59158	0.0579768	1.45861	0.682266	-1.07789
AT5G13130.2	protein_coding		Histidine kinase-, DNA gyrase B-, and HSP90-like ATPase family protein; FUNCTIONS IN: ATP binding; INVOLVED IN: biological_process unknown; LOCATED IN: cellular_component unknown; CONTAINS InterPro DOMAIN/s: ATPase-like, ATP-binding domain (InterPro:IPR003594); BEST Arabidopsis thaliana protein match is: Histidine kinase-, DNA gyrase B-, and HSP90-like ATPase family protein (TAIR:AT5G50780.1).	1.24532e-05	3.53188	0.655677	-1.08048	0.82475	-1.03905
AT5G17233.1	protein_coding		This gene encodes a small protein and has either evidence of transcription or purifying selection.	0.00170851	3.49881	0.569315	1.19535	0.0649463	1.86574
AT2G32110.1	pre_trna		pre-tRNA; tRNA-Asn (anticodon: GTT)	1.65058e-05	3.47563	0.0844564	1.38543	0.1974	1.26598
AT4G37060.2	protein_coding	PATATIN-LIKE PROTEIN 5 (PLP5)	Patatin-related phospholipase A. Expressed weakly in roots, cotyledons, and leaves but is transcriptionally induced by auxin. Phosphorylation by calcium-dependent protein kinases in vitro enhances its activity.	0.000397511	3.41099	0.0262435	1.8751	0.160518	1.44587
AT5G22570.1	protein_coding	WRKY DNA-BINDING PROTEIN 38 (WRKY38)	member of WRKY Transcription Factor; Group III	0.000167268	3.40036	0.000275636	3.16343	0.00351057	2.2534
AT3G15536.1	other_rna		Unknown gene	2.39852e-05	3.40024	0.0450573	1.48826	0.00330187	1.92852
AT1G34392.1	other_rna		Unknown gene	0.00241704	3.3979	0.80018	1.08441	0.842105	1.06581
AT1G48267.1	miRNA	MICRORNA161 (MIR161)	Encodes a microRNA that targets several PPR family members. MicroRNAs are regulatory RNAs with a mature length of ~21-nucleotides that are processed from hairpin precursors by Dicer-like enzymes. MicroRNAs can negatively regulate gene expression by attenuating translation or by directing mRNA cleavage.Mature sequence: UCAAUGCAUUGAAAGUGACUA	0.000627827	3.37752	0.899335	-1.03393	0.85789	1.04839
AT4G23160.1	protein_coding	CYSTEINE-RICH RLK (RECEPTOR-LIKE PROTEIN KINASE) 8 (CRK8)	Encodes a cysteine-rich receptor-like protein kinase.	3.69537e-06	3.37653	0.000224689	2.16092	0.0173568	1.49322
AT4G06477.1	transposable_element_gene		transposable element gene; gypsy-like retrotransposon family, has a 2.1e-112 P-value blast match to GB:AAD19359 polyprotein (gypsy_Ty3-element) (Sorghum bicolor)	0.00344947	3.37332	0.528284	1.23801	0.482237	1.26928
AT3G06900.1	small_nuclear_rna	U4 SMALL NUCLEOLAR RNA2 (U4.2)	U4.2; snRNA; gi|17674|emb|X67146.1|ATU42SN A.thaliana U4.2 snRNA gene	0.00490378	3.37303	0.856072	1.06648	0.208979	1.58818
AT5G41750.1	protein_coding		Disease resistance protein (TIR-NBS-LRR class) family; FUNCTIONS IN: transmembrane receptor activity, nucleoside-triphosphatase activity, nucleotide binding, ATP binding; INVOLVED IN: signal transduction, defense response, apoptosis, innate immune response; LOCATED IN: intrinsic to membrane; CONTAINS InterPro DOMAIN/s: ATPase, AAA+ type, core (InterPro:IPR003593), NB-ARC (InterPro:IPR002182), Tol…	9.22908e-09	3.35869	0.0909782	1.15795	0.0241131	1.22985
AT5G67310.1	protein_coding	"CYTOCHROME P450, FAMILY 81, SUBFAMILY G, POLYPEPTIDE 1" (CYP81G1)	member of CYP81G	3.77945e-06	3.30473	8.27753e-05	2.34943	0.0967909	-1.29201
AT5G09280.1	protein_coding		Pectin lyase-like superfamily protein; CONTAINS InterPro DOMAIN/s: Pectin lyase fold/virulence factor (InterPro:IPR011050), AmbAllergen (InterPro:IPR018082), Pectate lyase/Amb allergen (InterPro:IPR002022), Pectin lyase fold (InterPro:IPR012334), Parallel beta-helix repeat (InterPro:IPR006626); BEST Arabidopsis thaliana protein match is: Pectin lyase-like superfamily protein (TAIR:AT1G30350.1); H…	0.0031882	3.30039	0.661959	1.15362	0.881169	-1.04987
AT4G10500.1	protein_coding		2-oxoglutarate (2OG) and Fe(II)-dependent oxygenase superfamily protein; FUNCTIONS IN: oxidoreductase activity, acting on paired donors, with incorporation or reduction of molecular oxygen, 2-oxoglutarate as one donor, and incorporation of one atom each of oxygen into both donors, oxidoreductase activity; INVOLVED IN: secondary metabolic process; EXPRESSED IN: 12 plant structures; EXPRESSED DURIN…	0.000169415	3.2798	0.216955	1.32268	0.627441	-1.11248
AT1G15405.1	other_rna		Unknown gene	0.0194641	3.2643	0.457864	1.39517	0.601276	1.26222
AT1G15002.1	other_rna (natural antisense RNA)		Potential natural antisense gene, locus overlaps with AT1G15000	0.00831674	3.24711	0.92843	-1.0343	0.642335	1.19154
AT5G49301.1	pseudogene		Pseudogene of AT5G49310; importin alpha-1 subunit, putative	1.93022e-06	3.24528	0.144308	1.22613	0.000605394	1.85027
AT3G23120.1	protein_coding	RECEPTOR LIKE PROTEIN 38 (RLP38)	receptor like protein 38 (RLP38); FUNCTIONS IN: kinase activity; INVOLVED IN: signal transduction, defense response; LOCATED IN: endomembrane system; CONTAINS InterPro DOMAIN/s: Leucine-rich repeat-containing N-terminal domain, type 2 (InterPro:IPR013210), Leucine-rich repeat (InterPro:IPR001611); BEST Arabidopsis thaliana protein match is: receptor like protein 37 (TAIR:AT3G23110.1); Has 120242 …	0.000188238	3.21136	0.510466	1.15542	0.00699095	2.0186
AT4G22470.1	protein_coding		protease inhibitor/seed storage/lipid transfer protein (LTP) family protein; FUNCTIONS IN: lipid binding; INVOLVED IN: lipid transport; LOCATED IN: endomembrane system; EXPRESSED IN: embryo, hypocotyl, sepal, stamen; EXPRESSED DURING: 4 anthesis, C globular stage, petal differentiation and expansion stage; CONTAINS InterPro DOMAIN/s: Bifunctional inhibitor/plant lipid transfer protein/seed storag…	0.00360522	3.17707	0.000102257	6.38196	0.751413	-1.10732
AT1G21525.1	pseudogene		pseudogene of unknown protein	0.0117427	3.16501	0.637456	1.20339	0.42809	1.36936
AT1G42600.1	transposable_element_gene		transposable element gene; Mutator-like transposase family, has a 1.7e-54 P-value blast match to Q9S9W4 /247-408 Pfam PF03108 MuDR family transposase (MuDr-element domain)	1.72424e-11	3.14543	0.682001	-1.0177	2.34294e-06	1.44911
AT5G46600.1	protein_coding		Aluminium activated malate transporter family protein; FUNCTIONS IN: molecular_function unknown; INVOLVED IN: response to aluminum ion; LOCATED IN: cellular_component unknown; CONTAINS InterPro DOMAIN/s: Malate transporter, aliminium toerance (InterPro:IPR020966); BEST Arabidopsis thaliana protein match is: Aluminium activated malate transporter family protein (TAIR:AT5G46610.1); Has 1807 Blast h…	0.000495437	3.13448	0.575459	-1.14502	0.979569	-1.00617
AT5G10760.1	protein_coding		Eukaryotic aspartyl protease family protein; FUNCTIONS IN: aspartic-type endopeptidase activity; INVOLVED IN: proteolysis; LOCATED IN: apoplast; EXPRESSED IN: 18 plant structures; EXPRESSED DURING: 12 growth stages; CONTAINS InterPro DOMAIN/s: Peptidase aspartic (InterPro:IPR021109), Peptidase aspartic, catalytic (InterPro:IPR009007), Peptidase A1 (InterPro:IPR001461); BEST Arabidopsis thaliana p…	0.0050582	3.13041	0.0782821	1.88651	0.798569	1.08925
AT4G15345.1	pseudogene	"CYTOCHROME P450, FAMILY 702, SUBFAMILY A, POLYPEPTIDE 4 PSEUDOGENE" (CYP702A4P)	cytochrome P450 pseudogene	0.00489991	3.10672	0.0894692	-1.82532	0.993173	-1.00283
AT5G42820.2	protein_coding	(U2AF35B)	U2 auxiliary factor small subunit. The atU2AF35b protein and its homolog, atU2AF35a, contain most of the conserved domains of hsU2AF35, including the psiRRM, one RS domain, two zinc fingers, and the two regions for interacting with U2AF large subunit. Both proteins lack the stretch of glycines present in human U2AF35. The sequences are overall 83% identical, and each Arabidopsis homolog shows app…	0.000558347	3.09561	0.882747	-1.03622	0.10468	1.51709
AT5G07215.1	transposable_element_gene		transposable element gene; non-LTR retrotransposon family (LINE), has a 6.9e-34 P-value blast match to GB:NP_038605 L1 repeat, Tf subfamily, member 30 (LINE-element) (Mus musculus)	8.75219e-05	3.0424	0.145347	-1.33639	0.380899	1.18399
AT1G70000.2	protein_coding		myb-like transcription factor family protein; CONTAINS InterPro DOMAIN/s: SANT, DNA-binding (InterPro:IPR001005), Homeodomain-like (InterPro:IPR009057), Myb, DNA-binding (InterPro:IPR014778), Zinc finger, CCHC-type (InterPro:IPR001878), HTH transcriptional regulator, Myb-type, DNA-binding (InterPro:IPR017930), Myb-like DNA-binding domain, SHAQKYF class (InterPro:IPR006447); BEST Arabidopsis thali…	1.45061e-05	3.03577	0.44373	-1.12755	0.465882	-1.12092
AT3G04765.1	miRNA	MICRORNA167C (MIR167C)	Encodes a microRNA that targets ARF family members ARF6 and ARF8. MicroRNAs are regulatory RNAs with a mature length of ~21-nucleotides that are processed from hairpin precursors by Dicer-like enzymes. MicroRNAs can negatively regulate gene expression by attenuating translation or by directing mRNA cleavage.Mature sequence: UAAGCUGCCAGCAUGAUCUUG	0.000496771	3.02157	0.597251	1.13156	0.076119	1.56008
AT1G60930.1	protein_coding	RECQ HELICASE L4B (RECQ4B)	AtRECQ4B mutant showed no sensitivity to DNA damaging agents.Involved in homologous recombination.	8.94858e-05	3.00846	0.665119	1.0851	0.542721	1.12226
AT5G20810.2	protein_coding		SAUR-like auxin-responsive protein family ; FUNCTIONS IN: calmodulin binding; INVOLVED IN: response to auxin stimulus; LOCATED IN: peroxisome; EXPRESSED IN: 10 plant structures; EXPRESSED DURING: L mature pollen stage, M germinated pollen stage, 4 anthesis, petal differentiation and expansion stage; CONTAINS InterPro DOMAIN/s: Auxin responsive SAUR protein (InterPro:IPR003676); BEST Arabidopsis t…	0.00539022	2.989	0.540721	-1.22157	0.555658	1.21249
AT5G31770.1	transposable_element_gene		transposable element gene; gypsy-like retrotransposon family (Athila), has a 3.7e-53 P-value blast match to GB:CAA57397 Athila ORF 1 (Arabidopsis thaliana)	0.013637	2.98859	0.466912	-1.32495	0.718397	-1.14815
AT2G22088.1	protein_coding		unknown protein; FUNCTIONS IN: molecular_function unknown; INVOLVED IN: biological_process unknown; LOCATED IN: cellular_component unknown; Has 160 Blast hits to 33 proteins in 10 species: Archae - 0; Bacteria - 0; Metazoa - 17; Fungi - 0; Plants - 124; Viruses - 0; Other Eukaryotes - 19 (source: NCBI BLink).	0.00266269	2.92987	0.803949	-1.07343	0.396584	1.27863
AT4G09450.1	protein_coding		Duplicated homeodomain-like superfamily protein; CONTAINS InterPro DOMAIN/s: SANT, DNA-binding (InterPro:IPR001005), Homeodomain-like (InterPro:IPR009057), Myb, DNA-binding (InterPro:IPR014778), Myb-like DNA-binding domain, SHAQKYF class (InterPro:IPR006447), HTH transcriptional regulator, Myb-type, DNA-binding (InterPro:IPR017930); BEST Arabidopsis thaliana protein match is: Homeodomain-like sup…	0.00399627	2.89379	0.889308	1.04264	0.413641	1.28286
AT1G18745.1	other_rna			0.00221917	2.89342	0.898648	-1.03555	0.645721	1.13505
AT3G01950.1	protein_coding		Protein of unknown function (DUF 3339); CONTAINS InterPro DOMAIN/s: Protein of unknown function DUF3339 (InterPro:IPR021775); BEST Arabidopsis thaliana protein match is: Protein of unknown function (DUF 3339) (TAIR:AT5G14110.1); Has 274 Blast hits to 269 proteins in 15 species: Archae - 0; Bacteria - 0; Metazoa - 0; Fungi - 0; Plants - 274; Viruses - 0; Other Eukaryotes - 0 (source: NCBI BLink).	0.00228974	2.86182	0.612671	1.14895	0.0752101	-1.68803
AT1G20967.1	protein_coding		unknown protein; Has 30201 Blast hits to 17322 proteins in 780 species: Archae - 12; Bacteria - 1396; Metazoa - 17338; Fungi - 3422; Plants - 5037; Viruses - 0; Other Eukaryotes - 2996 (source: NCBI BLink).	1.18895e-06	2.85892	0.993535	-1.00091	0.0610355	1.25844
AT3G04717.1	pseudogene		Based on qRT-PCR data, this annotated pseudogene is expressed and upregulated in response to infection with the yellow strain of Cucumber mosaic virus in C24 and Col-0.	0.00010118	2.8372	0.00273699	1.96908	0.000870836	2.21951
AT5G29890.2	transposable_element_gene		transposable element gene; gypsy-like retrotransposon family, has a 5.2e-21 P-value blast match to GB:BAA84458 GAG-POL precursor (gypsy_Ty3-element) (Oryza sativa)gi|5902445|dbj|BAA84458.1| GAG-POL precursor (Oryza sativa (japonica cultivar-group)) (RIRE2) (Gypsy_Ty3-family)	0.0198704	2.82992	0.696397	1.16545	0.434591	1.36335
AT5G44570.1	protein_coding		unknown protein; FUNCTIONS IN: molecular_function unknown; INVOLVED IN: biological_process unknown; LOCATED IN: endomembrane system; EXPRESSED IN: leaf whorl, hypocotyl, sepal, flower, leaf; EXPRESSED DURING: petal differentiation and expansion stage, LP.08 eight leaves visible; Has 7 Blast hits to 7 proteins in 2 species: Archae - 0; Bacteria - 0; Metazoa - 0; Fungi - 0; Plants - 7; Viruses - 0;…	0.00768961	2.81966	0.0394772	2.10475	0.0139768	2.53427
AT3G42240.1	transposable_element_gene		transposable element gene; similar to unknown protein [Arabidopsis thaliana] (TAIR:AT1G43940.1)	0.000148434	2.81075	0.604222	1.10249	0.0234575	1.61719
AT3G02242.1	protein_coding		unknown protein; FUNCTIONS IN: molecular_function unknown; INVOLVED IN: biological_process unknown; LOCATED IN: endomembrane system; BEST Arabidopsis thaliana protein match is: unknown protein (TAIR:AT3G02240.1); Has 30201 Blast hits to 17322 proteins in 780 species: Archae - 12; Bacteria - 1396; Metazoa - 17338; Fungi - 3422; Plants - 5037; Viruses - 0; Other Eukaryotes - 2996 (source: NCBI BLin…	0.000230621	2.80278	0.672382	-1.08713	0.365091	-1.19923
AT1G32000.1	protein_coding		unknown protein; FUNCTIONS IN: molecular_function unknown; INVOLVED IN: biological_process unknown; LOCATED IN: chloroplast; BEST Arabidopsis thaliana protein match is: unknown protein (TAIR:AT5G38190.1); Has 14 Blast hits to 14 proteins in 2 species: Archae - 0; Bacteria - 0; Metazoa - 0; Fungi - 0; Plants - 14; Viruses - 0; Other Eukaryotes - 0 (source: NCBI BLink).	0.00532076	2.80014	0.369662	-1.32083	0.920752	-1.03074
AT1G73805.1	protein_coding	SAR DEFICIENT 1 (SARD1)	Encodes SAR Deficient 1 (SARD1), a key regulator for ICS1 (Isochorismate Synthase 1) induction and salicylic acid (SA) synthesis.	0.000226548	2.79924	0.000549721	2.51119	0.00425919	1.98906
AT1G66700.1	protein_coding	(PXMT1)	A member of the Arabidopsis SABATH methyltransferase gene family. Encodes PXMT1, a methyltransferase that methylates 1,7-paraxanthine.	0.0146876	2.78956	0.358432	1.40515	0.925245	-1.03466
AT3G57810.2	protein_coding		Cysteine proteinases superfamily protein; CONTAINS InterPro DOMAIN/s: Ovarian tumour, otubain (InterPro:IPR003323); BEST Arabidopsis thaliana protein match is: Cysteine proteinases superfamily protein (TAIR:AT2G38025.1); Has 624 Blast hits to 624 proteins in 129 species: Archae - 0; Bacteria - 0; Metazoa - 265; Fungi - 54; Plants - 235; Viruses - 0; Other Eukaryotes - 70 (source: NCBI BLink).	0.00225469	2.77061	0.247183	-1.37018	0.616374	-1.14208
AT4G21213.1	protein_coding		This gene encodes a small protein and has either evidence of transcription or purifying selection.	0.0100134	2.76218	0.810111	1.08387	0.665275	1.15657
AT2G14580.1	protein_coding	BASIC PATHOGENESIS-RELATED PROTEIN 1 (PRB1)	pathogenesis related protein, encodes a basic PR1-like protein. Expresses in flowers, roots, and not in leaves and responses to ethylene and methyl jasmonate. Salicylic acid represses gene expression.	0.0139915	2.76182	0.0347729	2.31215	0.00584174	3.2762
AT2G07726.1	pseudogene		pseudogene, similar to Mitochondrial ribosomal protein S14. (Rape), blastp match of 96% identity and 4.1e-29 P-value to SP|P49387|RT14_BRANA Mitochondrial ribosomal protein S14. (Rape) {Brassica napus}	0.00675095	2.7612	0.378888	1.32303	0.396505	1.30913
AT3G55485.1	other_rna			0.00771226	2.74948	0.814132	1.07778	0.733628	1.11469
AT1G13520.1	protein_coding		Protein of unknown function (DUF1262); CONTAINS InterPro DOMAIN/s: Protein of unknown function DUF1262 (InterPro:IPR010683); BEST Arabidopsis thaliana protein match is: Protein of unknown function (DUF1262) (TAIR:AT1G13480.1); Has 107 Blast hits to 100 proteins in 12 species: Archae - 0; Bacteria - 6; Metazoa - 0; Fungi - 0; Plants - 101; Viruses - 0; Other Eukaryotes - 0 (source: NCBI BLink).	0.0339795	2.74688	0.938329	-1.0336	0.781227	1.12616
AT1G21529.1	other_rna			0.00153552	2.72815	0.953252	-1.0145	0.600506	1.1382
AT1G13609.1	protein_coding		Encodes a defensin-like (DEFL) family protein.	0.00392929	2.72732	0.0724813	1.73051	0.0322403	1.9669
AT1G13470.1	protein_coding		Protein of unknown function (DUF1262); CONTAINS InterPro DOMAIN/s: Protein of unknown function DUF1262 (InterPro:IPR010683); BEST Arabidopsis thaliana protein match is: Protein of unknown function (DUF1262) (TAIR:AT1G13520.1); Has 101 Blast hits to 94 proteins in 9 species: Archae - 0; Bacteria - 0; Metazoa - 0; Fungi - 0; Plants - 101; Viruses - 0; Other Eukaryotes - 0 (source: NCBI BLink).	0.00596959	2.71296	0.972913	1.01026	0.00176401	3.33486
AT5G52730.1	protein_coding		Copper transport protein family; BEST Arabidopsis thaliana protein match is: Copper transport protein family (TAIR:AT5G52720.1); Has 1807 Blast hits to 1807 proteins in 277 species: Archae - 0; Bacteria - 0; Metazoa - 736; Fungi - 347; Plants - 385; Viruses - 0; Other Eukaryotes - 339 (source: NCBI BLink).	0.000202714	2.71147	0.00788887	1.81028	0.240439	1.25531
AT5G34602.1	transposable_element_gene		transposable element gene; CACTA-like transposase family (Ptta/En/Spm), has a 6.3e-71 P-value blast match to At5g29026.1/8-244 CACTA-like transposase family (Ptta/En/Spm) (CACTA-element) (Arabidopsis thaliana)	0.00139746	2.69803	0.953846	1.01397	0.741106	1.08262
AT1G42200.1	transposable_element_gene		transposable element gene; CACTA-like transposase family (Ptta/En/Spm), has a 2.3e-27 P-value blast match to At5g36655.1/81-333 CACTA-like transposase family (Ptta/En/Spm) (CACTA-element) (Arabidopsis thaliana)	0.00240655	2.698	0.925896	1.02441	0.979165	-1.00679
AT5G64401.1	protein_coding		unknown protein; LOCATED IN: mitochondrion; Has 30201 Blast hits to 17322 proteins in 780 species: Archae - 12; Bacteria - 1396; Metazoa - 17338; Fungi - 3422; Plants - 5037; Viruses - 0; Other Eukaryotes - 2996 (source: NCBI BLink).	0.00426439	2.69135	0.856524	1.05241	0.290273	1.35882
AT1G68000.1	protein_coding	PHOSPHATIDYLINOSITOL SYNTHASE 1 (PIS1)	phosphatidylinositol synthase 1	0.00161117	2.68187	0.726631	-1.08896	0.981925	-1.00552
AT5G06165.1	other_rna			0.00537645	2.65935	0.436307	-1.25692	0.69644	1.12005
AT5G58460.1	protein_coding	CATION/H+ EXCHANGER 25 (CHX25)	member of Putative Na+/H+ antiporter family	0.000396892	2.6562	0.887344	1.02868	0.430288	1.17315
AT4G08820.1	transposable_element_gene		transposable element gene; similar to nucleic acid binding / zinc ion binding [Arabidopsis thaliana] (TAIR:AT2G01050.1); similar to Zinc finger, CCHC-type; Endonuclease/exonuclease/phosphatase [Medicago truncatula] (GB:ABE79649.1)	8.21447e-05	2.65534	0.0516925	1.42153	0.0404525	1.45394
AT3G24260.1	protein_coding		FUNCTIONS IN: molecular_function unknown; INVOLVED IN: biological_process unknown; LOCATED IN: chloroplast; CONTAINS InterPro DOMAIN/s: Histone deacetylase interacting (InterPro:IPR013194); BEST Arabidopsis thaliana protein match is: unknown protein (TAIR:AT3G28870.1); Has 220 Blast hits to 218 proteins in 65 species: Archae - 7; Bacteria - 6; Metazoa - 43; Fungi - 2; Plants - 115; Viruses - 0; O…	3.97115e-05	2.64452	0.0258048	1.46321	0.0225398	1.4797
AT5G51760.1	protein_coding	ABA-HYPERSENSITIVE GERMINATION 1 (AHG1)	Encodes AHG1 (ABA-hypersensitive germination 1), a putative protein phosphatase 2C (PP2C). Expressed in seeds. AHG1 functions in seed development and germination.	1.40071e-06	2.6442	0.969678	1.00404	0.365242	-1.10289
AT2G43137.1	small_nucleolar_rna		snoRNA; snoRNA	0.000580657	2.62321	0.155441	-1.36119	0.840049	1.04267
AT2G07807.1	pseudogene		Pseudogene of ATMG01060	0.000866526	2.61723	0.129504	-1.417	0.837023	1.04582
AT2G12940.1	protein_coding	UNFERTILIZED EMBRYO SAC 4 (UNE4)	unfertilized embryo sac 4 (UNE4); FUNCTIONS IN: sequence-specific DNA binding transcription factor activity; INVOLVED IN: double fertilization forming a zygote and endosperm; LOCATED IN: nucleus, chloroplast; CONTAINS InterPro DOMAIN/s: Basic-leucine zipper (bZIP) transcription factor (InterPro:IPR004827), Basic leucine zipper (InterPro:IPR011700); BEST Arabidopsis thaliana protein match is: Basi…	0.000275337	2.61696	0.936423	-1.01509	0.956764	1.01023
AT4G05030.1	protein_coding		Copper transport protein family; FUNCTIONS IN: metal ion binding; LOCATED IN: mitochondrion; BEST Arabidopsis thaliana protein match is: Copper transport protein family (TAIR:AT3G20180.1); Has 30201 Blast hits to 17322 proteins in 780 species: Archae - 12; Bacteria - 1396; Metazoa - 17338; Fungi - 3422; Plants - 5037; Viruses - 0; Other Eukaryotes - 2996 (source: NCBI BLink).	8.73463e-06	2.59541	0.207283	1.17907	7.70244e-05	2.1176
AT4G15210.1	protein_coding	BETA-AMYLASE 5 (BAM5)	cytosolic beta-amylase expressed in rosette leaves and inducible by sugar. RAM1 mutants have reduced beta amylase in leaves and stems.	0.00451686	2.59164	8.06708e-05	5.08576	8.24755e-06	-8.09498
AT5G49640.1	protein_coding		unknown protein; Has 1807 Blast hits to 1807 proteins in 277 species: Archae - 0; Bacteria - 0; Metazoa - 736; Fungi - 347; Plants - 385; Viruses - 0; Other Eukaryotes - 339 (source: NCBI BLink).	0.00462807	2.59035	0.0234957	2.02676	0.952758	-1.01643
AT5G51174.1	small_nucleolar_rna	SMALL NUCLEOLAR RNA30 (SNOR30)	Encodes a C/D box snoRNA (snoR30). Gb: AJ505639	0.00308269	2.58095	0.253179	-1.35392	0.929433	-1.02303
AT4G08967.1	protein_coding		This gene encodes a small protein and has either evidence of transcription or purifying selection.	0.00212728	2.58034	0.766996	-1.07485	0.995262	1.00144
AT3G42470.1	transposable_element_gene		transposable element gene; CACTA-like transposase family (Tnp1/En/Spm), has a 2.0e-16 P-value blast match to ref|NP_189784.1| TNP1-related protein (Arabidopsis thaliana) (CACTA-element)	6.61251e-06	2.57582	0.429084	-1.10211	0.633232	1.05984
AT5G05290.1	protein_coding	EXPANSIN A2 (EXPA2)	Encodes an expansin. Naming convention from the Expansin Working Group (Kende et al, 2004. Plant Mol Bio)	1.09493e-05	2.5746	0.0052585	1.54191	0.499338	1.09114
AT1G05790.2	protein_coding		lipase class 3 family protein; FUNCTIONS IN: triglyceride lipase activity; INVOLVED IN: lipid metabolic process; EXPRESSED IN: 24 plant structures; EXPRESSED DURING: 15 growth stages; CONTAINS InterPro DOMAIN/s: Lipase, class 3 (InterPro:IPR002921); BEST Arabidopsis thaliana protein match is: alpha/beta-Hydrolases superfamily protein (TAIR:AT2G42450.1); Has 496 Blast hits to 490 proteins in 108 s…	1.78211e-05	2.57357	0.0905935	1.27631	0.00422211	1.60411
AT1G75163.1	small_nucleolar_rna		snoRNA; snoRNA	0.00288873	2.57293	0.290705	-1.31686	0.803996	-1.06508
AT5G40990.1	protein_coding	GDSL LIPASE 1 (GLIP1)	Component of plant resistance. Contains lipase signature motif and GDSL domain. Directly interferes with the fungal infection process by acting on fungal cell walls through its action as a antimicrobial compound. Critical component for both local and systemic resistance responses in the incompatible interaction with Alternaria brassicicola in the ethylene-dependent pathway.	0.00356244	2.56836	0.664006	-1.12086	0.200975	1.41582
AT5G07210.1	protein_coding	RESPONSE REGULATOR 21 (RR21)	member of Response Regulator: B- Type	0.00134729	2.56053	0.869265	1.0379	0.681453	1.09756
AT2G21740.1	protein_coding		Protein of unknown function (DUF1278); FUNCTIONS IN: molecular_function unknown; INVOLVED IN: biological_process unknown; LOCATED IN: endomembrane system; EXPRESSED IN: embryo, egg cell; EXPRESSED DURING: C globular stage; CONTAINS InterPro DOMAIN/s: Protein of unknown function DUF1278 (InterPro:IPR010701); BEST Arabidopsis thaliana protein match is: Protein of unknown function (DUF1278) (TAIR:AT…	0.00298094	2.55286	0.872724	1.04135	0.885966	-1.03694
AT1G33370.1	pre_trna		pre-tRNA; tRNA-Gly (anticodon: ACC)	1.82107e-06	2.54821	0.824491	-1.02354	0.00569645	1.42
AT3G44093.1	transposable_element_gene		transposable element gene; gypsy-like retrotransposon family, has a 3.4e-162 P-value blast match to GB:CAA73042 polyprotein (Gypsy_Ty3-element) (Ananas comosus)	0.002198	2.54392	0.538983	1.16085	0.042752	1.71384
AT1G67980.1	protein_coding	CAFFEOYL-COA 3-O-METHYLTRANSFERASE (CCOAMT)	Encodes S-adenosyl-L-methionine: transcaffeoyl Coenzyme A 3-O-methyltransferase.	0.023884	2.53055	0.63593	-1.18839	0.735386	1.13078
AT5G15022.1	other_rna (natural antisense RNA)		Potential natural antisense gene, locus overlaps with AT5G15030	0.00691476	2.5205	0.538264	-1.19393	0.932846	1.02435
AT1G61080.1	protein_coding		Hydroxyproline-rich glycoprotein family protein; FUNCTIONS IN: molecular_function unknown; INVOLVED IN: biological_process unknown; LOCATED IN: chloroplast; EXPRESSED IN: male gametophyte, flower, pollen tube; EXPRESSED DURING: L mature pollen stage, M germinated pollen stage, 4 anthesis; BEST Arabidopsis thaliana protein match is: unknown protein (TAIR:AT1G11070.1); Has 309070 Blast hits to 1052…	0.000909643	2.51642	0.108516	1.4314	0.803278	-1.0538
AT5G38460.1	protein_coding		ALG6, ALG8 glycosyltransferase family; FUNCTIONS IN: transferase activity, transferring hexosyl groups, transferase activity, transferring glycosyl groups; LOCATED IN: endoplasmic reticulum membrane; EXPRESSED IN: 20 plant structures; EXPRESSED DURING: 10 growth stages; CONTAINS InterPro DOMAIN/s: Glycosyltransferase, ALG6/ALG8 (InterPro:IPR004856); BEST Arabidopsis thaliana protein match is: ALG…	0.00185611	2.5091	0.720068	1.0867	0.524036	-1.16043
AT5G41720.1	protein_coding		BEST Arabidopsis thaliana protein match is: F-box protein-related (TAIR:AT1G64290.1); Has 70 Blast hits to 70 proteins in 11 species: Archae - 0; Bacteria - 0; Metazoa - 0; Fungi - 0; Plants - 70; Viruses - 0; Other Eukaryotes - 0 (source: NCBI BLink).	0.00683908	2.48964	0.833731	1.06085	0.848068	1.05538
AT1G43624.1	protein_coding		unknown protein; Has 30201 Blast hits to 17322 proteins in 780 species: Archae - 12; Bacteria - 1396; Metazoa - 17338; Fungi - 3422; Plants - 5037; Viruses - 0; Other Eukaryotes - 2996 (source: NCBI BLink).	0.00637008	2.48089	0.722599	-1.10352	0.929555	-1.02477
AT5G50750.1	protein_coding	REVERSIBLY GLYCOSYLATED POLYPEPTIDE 4 (RGP4)	RGP4 is a reversibly glycosylated polypeptide. Analyses using tagged RGP4 suggest that it is present in the cytosol and in association with the Golgi apparatus. Recombinant RGP4 does not have UDP-arabinose mutase activity based on an in vitro assay even though the related RGP1, RGP2, and RGP3 proteins do have activity in the same assay. RGP4 can form complexes with RGP1 and RGP2. RGP4 is expresse…	0.000757719	2.47805	0.47355	1.15745	0.0644099	1.49917
AT2G01021.1	protein_coding		unknown protein; Has 30201 Blast hits to 17322 proteins in 780 species: Archae - 12; Bacteria - 1396; Metazoa - 17338; Fungi - 3422; Plants - 5037; Viruses - 0; Other Eukaryotes - 2996 (source: NCBI BLink).	0.0167968	2.4694	0.30546	1.4121	0.182934	1.57827
AT2G40310.1	protein_coding		Pectin lyase-like superfamily protein; FUNCTIONS IN: polygalacturonase activity; INVOLVED IN: carbohydrate metabolic process; LOCATED IN: endomembrane system; CONTAINS InterPro DOMAIN/s: Pectin lyase fold/virulence factor (InterPro:IPR011050), Pectin lyase fold (InterPro:IPR012334), Glycoside hydrolase, family 28 (InterPro:IPR000743), Parallel beta-helix repeat (InterPro:IPR006626); BEST Arabidop…	0.000800381	2.46614	0.340364	1.21744	0.244246	1.27492
AT1G51000.1	protein_coding		unknown protein; BEST Arabidopsis thaliana protein match is: unknown protein (TAIR:AT1G51020.1); Has 19 Blast hits to 16 proteins in 2 species: Archae - 0; Bacteria - 0; Metazoa - 0; Fungi - 0; Plants - 19; Viruses - 0; Other Eukaryotes - 0 (source: NCBI BLink).	0.000471644	2.46059	0.499472	-1.13692	0.00927045	1.78339
AT3G51642.1	protein_coding		This gene encodes a small protein and has either evidence of transcription or purifying selection.	2.55086e-06	2.45734	0.0369527	1.27364	0.0115636	1.36107
AT3G28510.1	protein_coding		P-loop containing nucleoside triphosphate hydrolases superfamily protein; FUNCTIONS IN: nucleoside-triphosphatase activity, ATPase activity, nucleotide binding, ATP binding; EXPRESSED IN: 7 plant structures; EXPRESSED DURING: LP.06 six leaves visible, LP.04 four leaves visible, 4 anthesis, 4 leaf senescence stage; CONTAINS InterPro DOMAIN/s: ATPase, AAA-type, core (InterPro:IPR003959), ATPase, AA…	0.028582	2.45457	0.775267	-1.10999	0.158341	1.71559
AT3G28857.1	protein_coding	PACLOBUTRAZOL RESISTANCE 5 (PRE5)	Encodes a atypical member of the bHLH (basic helix-loop-helix) family transcriptional factors.	0.0030639	2.4532	0.987774	-1.00373	0.374595	-1.24594
AT2G35738.2	other_rna (natural antisense RNA)		Potential natural antisense gene, locus overlaps with AT2G35740	4.55175e-05	2.44865	0.926097	1.0132	0.527483	1.09437
AT5G45475.1	other_rna (natural antisense RNA)		Potential natural antisense gene, locus overlaps with AT5G45480	0.0473462	2.44464	0.76683	-1.12944	0.748015	-1.14102
AT2G14560.1	protein_coding	LATE UPREGULATED IN RESPONSE TO HYALOPERONOSPORA PARASITICA (LURP1)	Encodes LURP1, a member of the LURP cluster (late upregulated in response to Hyaloperonospora parasitica) which exhibits a pronounced upregulation after recognition of the pathogenic oomycte H. parasitica. LURP1 is required for full basal defense to H. parasitica and resistance to this pathogen mediated by the R-proteins RPP4 and RPP5.	0.000383211	2.4355	0.0133036	1.68409	0.00124763	2.14145
AT3G01620.1	protein_coding		beta-1,4-N-acetylglucosaminyltransferase family protein; FUNCTIONS IN: transferase activity, transferring glycosyl groups, acetylglucosaminyltransferase activity; INVOLVED IN: protein amino acid N-linked glycosylation; LOCATED IN: membrane; EXPRESSED IN: 6 plant structures; EXPRESSED DURING: L mature pollen stage, M germinated pollen stage, 4 anthesis, petal differentiation and expansion stage; C…	1.99006e-05	2.42735	0.399178	-1.11576	0.0365105	-1.34608
AT2G45245.4	other_rna		Unknown gene	0.00774252	2.42676	0.184348	1.47173	0.081845	1.68619
AT5G11416.1	protein_coding		This gene encodes a small protein and has either evidence of transcription or purifying selection.	0.00298298	2.4239	0.531785	-1.16268	0.742327	-1.0819
AT1G34250.1	transposable_element_gene		transposable element gene; pseudogene, hypothetical protein	0.000187192	2.41916	0.467322	-1.12863	0.953775	-1.00958
AT2G35570.1	pseudogene		pseudogene, serpin (serine protease inhibitor) family, similar to phloem serpin-1 (Cucurbita maxima) GI:9937311; blastp match of 49% identity and 9.9e-85 P-value to GP|26224736|gb|AAN76362.1||AY158152 serpin-like protein {Citrus x paradisi}	0.000130478	2.41546	0.626673	-1.07992	0.25188	-1.20423
AT1G75160.1	protein_coding		Protein of unknown function (DUF620); CONTAINS InterPro DOMAIN/s: Protein of unknown function DUF620 (InterPro:IPR006873); BEST Arabidopsis thaliana protein match is: Protein of unknown function (DUF620) (TAIR:AT5G66740.1); Has 216 Blast hits to 215 proteins in 18 species: Archae - 0; Bacteria - 0; Metazoa - 0; Fungi - 0; Plants - 216; Viruses - 0; Other Eukaryotes - 0 (source: NCBI BLink).	0.00297439	2.39191	0.862858	1.04148	0.936078	-1.01904
AT5G01715.1	pseudogene		pseudogene, antisense mRNA to gene At5g01720, blastp match of 29% identity and 3.2e-13 P-value to GP|12848653|dbj|BAB28039.1||AK012109 unnamed protein product {Mus musculus}	0.00492005	2.38733	0.150752	1.46718	0.0907399	1.58433
AT5G42232.1	protein_coding		Encodes a defensin-like (DEFL) family protein.	0.00246084	2.38688	0.517226	1.16081	0.180065	1.37581
AT5G58180.1	protein_coding	(ATYKT62)	member of YKT6 Gene Family	3.17215e-06	2.38526	0.453117	1.08154	0.678003	-1.04392
AT3G60470.1	protein_coding		Plant protein of unknown function (DUF247); CONTAINS InterPro DOMAIN/s: Protein of unknown function DUF247, plant (InterPro:IPR004158); BEST Arabidopsis thaliana protein match is: Plant protein of unknown function (DUF247) (TAIR:AT2G28580.1); Has 1401 Blast hits to 907 proteins in 17 species: Archae - 0; Bacteria - 0; Metazoa - 0; Fungi - 0; Plants - 1401; Viruses - 0; Other Eukaryotes - 0 (sourc…	1.02465e-06	2.38071	0.385944	1.08429	0.0204505	1.27443
AT3G22231.1	protein_coding	PATHOGEN AND CIRCADIAN CONTROLLED 1 (PCC1)	Encodes a member of a novel 6 member Arabidopsis gene family. Expression of PCC1 is regulated by the circadian clock and is upregulated in response to both virulent and avirulent strains of Pseudomonas syringae pv. tomato.	0.00708411	2.37709	0.0527071	1.76767	0.404114	1.2557
AT4G02970.1	protein_coding	7SL RNA1 (AT7SL-1)	Signal recognition particle. Type 4 of RNA polymerase III dependent genes.	0.0108207	2.37555	0.251036	1.40834	0.442145	1.25273
AT1G08140.1	protein_coding	CATION/H+ EXCHANGER 6A (CHX6A)	member of Putative Na+/H+ antiporter family	5.99391e-05	2.36095	0.891281	-1.01932	0.8857	1.02033
AT3G48870.2	protein_coding	(HSP93-III)	Encodes a nuclear encoded protein with similarity to Clpa regulatory subunit of CLP protease complex. The protein is localized to the chloroplast stroma. May function redundantly with TIC complex in chloroplast protein import.	0.0146877	2.35778	0.773506	1.09147	0.172753	1.54135
AT5G55150.1	protein_coding		Protein of unknown function (DUF295); CONTAINS InterPro DOMAIN/s: Protein of unknown function DUF295 (InterPro:IPR005174); BEST Arabidopsis thaliana protein match is: F-box family protein with a domain of unknown function (DUF295) (TAIR:AT2G26160.1); Has 30201 Blast hits to 17322 proteins in 780 species: Archae - 12; Bacteria - 1396; Metazoa - 17338; Fungi - 3422; Plants - 5037; Viruses - 0; Othe…	0.0257931	2.35439	0.000469505	5.10393	0.118465	1.75594
AT5G39532.1	pseudogene		Pseudogene of AT3G59455	0.00994697	2.35417	0.89356	-1.03843	0.998578	-1.0005
AT5G36275.1	transposable_element_gene		transposable element gene; gypsy-like retrotransposon family (Athila), has a 4.9e-34 P-value blast match to GB:CAA57397 Athila ORF 1 (Arabidopsis thaliana)	0.014361	2.35241	0.276546	1.40122	0.685129	1.13053
AT4G12480.1	protein_coding	EARLY ARABIDOPSIS ALUMINUM INDUCED 1 (EARLI1)	a putative lipid transfer protein, vernalization-responsive and cold-induced	0.0121845	2.34262	0.00281732	2.96595	0.245905	1.41674
AT2G21760.1	pre_trna		pre-tRNA; tRNA-Leu (anticodon: GAG)	0.00465957	2.3403	0.849994	-1.04765	0.940006	-1.01868
AT5G22530.1	protein_coding		unknown protein; BEST Arabidopsis thaliana protein match is: unknown protein (TAIR:AT5G22520.1); Has 30201 Blast hits to 17322 proteins in 780 species: Archae - 12; Bacteria - 1396; Metazoa - 17338; Fungi - 3422; Plants - 5037; Viruses - 0; Other Eukaryotes - 2996 (source: NCBI BLink).	0.00174367	2.33779	0.0020317	2.29476	0.027098	1.69391
AT3G12585.1	pre_trna		pre-tRNA; tRNA-Arg (anticodon: CCG)	0.0238534	2.33472	0.707985	-1.13251	0.188945	1.57353
AT1G52770.1	protein_coding		Phototropic-responsive NPH3 family protein; FUNCTIONS IN: signal transducer activity; INVOLVED IN: response to light stimulus; LOCATED IN: cellular_component unknown; EXPRESSED IN: 13 plant structures; EXPRESSED DURING: 12 growth stages; CONTAINS InterPro DOMAIN/s: NPH3 (InterPro:IPR004249); BEST Arabidopsis thaliana protein match is: Phototropic-responsive NPH3 family protein (TAIR:AT3G15570.1);…	0.00462659	2.33121	0.535605	1.16516	0.899009	-1.03153
AT1G33960.1	protein_coding	AVRRPT2-INDUCED GENE 1 (AIG1)	Identified as a gene that is induced by avirulence gene avrRpt2 and RPS2 after infection with Pseudomonas syringae pv maculicola strain ES4326 carrying avrRpt2	0.0397558	2.32777	0.21806	1.60547	0.0270641	2.51816
AT3G26511.1	protein_coding		unknown protein; Has 30201 Blast hits to 17322 proteins in 780 species: Archae - 12; Bacteria - 1396; Metazoa - 17338; Fungi - 3422; Plants - 5037; Viruses - 0; Other Eukaryotes - 2996 (source: NCBI BLink).	0.000558852	2.31683	0.621615	-1.09308	0.0138187	1.66966
AT2G31141.2	protein_coding		unknown protein.	0.014223	2.30974	0.329483	1.34133	0.641296	1.14783
AT4G17660.1	protein_coding		Protein kinase superfamily protein; FUNCTIONS IN: protein serine/threonine kinase activity, protein kinase activity, kinase activity, ATP binding; INVOLVED IN: protein amino acid phosphorylation; LOCATED IN: cellular_component unknown; EXPRESSED IN: 6 plant structures; EXPRESSED DURING: LP.06 six leaves visible, 4 anthesis, C globular stage; CONTAINS InterPro DOMAIN/s: Protein kinase, ATP binding…	0.000521514	2.30735	0.00392267	1.87446	0.058468	1.44039
AT2G11790.1	transposable_element_gene		transposable element gene; Mutator-like transposase family, has a 5.6e-58 P-value blast match to O80466 /172-336 Pfam PF03108 MuDR family transposase (MuDr-element domain)	0.0054815	2.30612	0.899162	1.03196	0.902456	-1.03089
AT1G63535.1	protein_coding		Encodes a defensin-like (DEFL) family protein.	0.00364334	2.30152	0.995418	-1.00133	0.382715	1.22889
AT4G23432.1	protein_coding		This gene encodes a small protein and has either evidence of transcription or purifying selection.	0.00392828	2.2996	0.274049	1.30186	0.99473	-1.00155
AT3G43358.1	transposable_element_gene		transposable element gene; copia-like retrotransposon family, has a 7.8e-69 P-value blast match to GB:AAD12998 pol polyprotein (Ty1_Copia-element) (Zea mays)	0.00155877	2.29805	0.988442	1.00296	0.697288	1.08291
AT5G01747.1	miRNA	MICRORNA164B (MIR164B)	Encodes a microRNA that targets several genes containing NAC domains including NAC1. Overexpression leads to decreased NAC1 mRNA and reduced lateral roots. Loss of function mutants have increased NAC1 and increased number of lateral roots. Also targets ORE1 to negatively regulate the timing of leaf senescence. MicroRNAs are regulatory RNAs with a mature length of ~21-nucleotides that are processe…	0.00206212	2.29509	0.148503	1.38013	0.43194	1.18429
AT5G46960.1	protein_coding		Plant invertase/pectin methylesterase inhibitor superfamily protein; FUNCTIONS IN: enzyme inhibitor activity, pectinesterase inhibitor activity, pectinesterase activity; INVOLVED IN: biological_process unknown; LOCATED IN: endomembrane system; EXPRESSED IN: cultured cell; CONTAINS InterPro DOMAIN/s: Pectinesterase inhibitor (InterPro:IPR006501); BEST Arabidopsis thaliana protein match is: Plant i…	0.00485474	2.29451	0.714274	-1.09288	0.67137	1.10853
AT3G21352.1	protein_coding		unknown protein; FUNCTIONS IN: molecular_function unknown; INVOLVED IN: biological_process unknown; LOCATED IN: endomembrane system; BEST Arabidopsis thaliana protein match is: unknown protein (TAIR:AT3G21351.1); Has 26 Blast hits to 26 proteins in 5 species: Archae - 0; Bacteria - 0; Metazoa - 0; Fungi - 0; Plants - 26; Viruses - 0; Other Eukaryotes - 0 (source: NCBI BLink).	0.00162092	2.29193	0.480233	1.1573	0.189257	-1.32285
AT2G35382.1	small_nucleolar_rna		snoRNA; snoRNA	0.00417813	2.28777	0.281497	-1.29749	0.163684	-1.40946
AT1G32225.1	protein_coding		unknown protein; FUNCTIONS IN: molecular_function unknown; INVOLVED IN: biological_process unknown; LOCATED IN: chloroplast; Has 0 Blast hits to 0 proteins in 0 species (source: NCBI BLink).	0.0042126	2.277	0.743109	-1.07999	0.434155	1.20423
AT4G35440.2	protein_coding	CHLORIDE CHANNEL E (CLC-E)	Enclodes a choride channel protein that is localized to the thlakoid membrane.	0.00268137	2.27563	0.617883	1.11574	0.96368	1.00999
AT3G24615.1	small_nucleolar_rna		Encodes a Z43 snoRNA. Gb: AJ240080	0.00621321	2.27272	0.850714	1.04801	0.943204	1.0179
AT4G04293.1	transposable_element_gene		transposable element gene; pseudogene, similar to P0703B11.15, blastp match of 38% identity and 2.2e-25 P-value to GP|18844826|dbj|BAB85296.1||AP003302 P0703B11.15 {Oryza sativa (japonica cultivar-group)}	5.8698e-05	2.26897	1.03132e-06	3.52038	3.75066e-06	3.01362
AT5G12000.1	protein_coding		Protein kinase protein with adenine nucleotide alpha hydrolases-like domain; FUNCTIONS IN: kinase activity; INVOLVED IN: protein amino acid phosphorylation, response to stress; EXPRESSED IN: 10 plant structures; EXPRESSED DURING: L mature pollen stage, M germinated pollen stage, 4 anthesis, C globular stage, petal differentiation and expansion stage; CONTAINS InterPro DOMAIN/s: UspA (InterPro:IPR…	0.0013021	2.26529	0.886734	1.02825	0.318243	-1.22117
AT3G29300.1	protein_coding		unknown protein; FUNCTIONS IN: molecular_function unknown; INVOLVED IN: biological_process unknown; LOCATED IN: endomembrane system; EXPRESSED IN: 12 plant structures; EXPRESSED DURING: 6 growth stages; Has 451 Blast hits to 349 proteins in 91 species: Archae - 0; Bacteria - 85; Metazoa - 81; Fungi - 88; Plants - 18; Viruses - 1; Other Eukaryotes - 178 (source: NCBI BLink).	0.000222104	2.2642	0.178221	-1.24397	0.367774	-1.15324
AT5G14650.1	protein_coding		Pectin lyase-like superfamily protein; FUNCTIONS IN: polygalacturonase activity; INVOLVED IN: carbohydrate metabolic process; LOCATED IN: endomembrane system; EXPRESSED IN: 7 plant structures; EXPRESSED DURING: F mature embryo stage, LP.02 two leaves visible, petal differentiation and expansion stage; CONTAINS InterPro DOMAIN/s: Pectin lyase fold/virulence factor (InterPro:IPR011050), Glycoside h…	0.000403041	2.25137	0.000181386	2.44901	0.155365	-1.28099
AT2G38646.1	protein_coding		unknown protein; Has 30201 Blast hits to 17322 proteins in 780 species: Archae - 12; Bacteria - 1396; Metazoa - 17338; Fungi - 3422; Plants - 5037; Viruses - 0; Other Eukaryotes - 2996 (source: NCBI BLink).	0.00296853	2.25111	0.369787	-1.22133	0.347586	-1.23342
AT5G31122.1	transposable_element_gene		transposable element gene; pseudogene, similar to Putative copia-type polyprotein, blastp match of 56% identity and 1.5e-39 P-value to GP|15209144|gb|AAK91877.1|AC091665_3|AC091665 Putative copia-type polyprotein {Oryza sativa}	3.971e-06	2.24777	0.59634	-1.05382	0.855648	1.01806
AT1G20520.1	protein_coding		Arabidopsis protein of unknown function (DUF241); CONTAINS InterPro DOMAIN/s: Protein of unknown function DUF241, plant (InterPro:IPR004320); BEST Arabidopsis thaliana protein match is: Arabidopsis protein of unknown function (DUF241) (TAIR:AT1G76210.1); Has 416 Blast hits to 408 proteins in 12 species: Archae - 0; Bacteria - 0; Metazoa - 0; Fungi - 0; Plants - 416; Viruses - 0; Other Eukaryotes …	0.000927639	2.24513	0.347883	-1.19354	0.119241	-1.35639
AT4G26820.1	protein_coding		unknown protein; Has 1807 Blast hits to 1807 proteins in 277 species: Archae - 0; Bacteria - 0; Metazoa - 736; Fungi - 347; Plants - 385; Viruses - 0; Other Eukaryotes - 339 (source: NCBI BLink).	9.42349e-06	2.24013	0.819323	1.02482	0.970853	1.00392
AT5G55460.1	protein_coding		Bifunctional inhibitor/lipid-transfer protein/seed storage 2S albumin superfamily protein; FUNCTIONS IN: lipid binding; INVOLVED IN: lipid transport; LOCATED IN: endomembrane system; CONTAINS InterPro DOMAIN/s: Bifunctional inhibitor/plant lipid transfer protein/seed storage (InterPro:IPR016140), Plant lipid transfer protein/seed storage/trypsin-alpha amylase inhibitor (InterPro:IPR003612); BEST …	5.90059e-05	2.23837	0.305357	1.14759	0.905487	1.01568
AT1G42070.1	transposable_element_gene		transposable element gene; gypsy-like retrotransposon family, has a 3.2e-08 P-value blast match to GB:AAD27547 polyprotein (Gypsy_Ty3-element) (Oryza sativa subsp. indica)	0.016602	2.23713	0.920496	1.02957	0.434646	1.26029
AT5G35890.1	protein_coding		Beta-galactosidase related protein; FUNCTIONS IN: hydrolase activity, hydrolyzing O-glycosyl compounds; INVOLVED IN: carbohydrate metabolic process; LOCATED IN: anchored to membrane; CONTAINS InterPro DOMAIN/s: Glycoside hydrolase, family 35 (InterPro:IPR001944); BEST Arabidopsis thaliana protein match is: Beta-galactosidase related protein (TAIR:AT2G15025.1); Has 1807 Blast hits to 1807 proteins…	0.00336148	2.22928	0.725428	1.08067	0.50659	-1.1593
AT3G01316.1	small_nucleolar_rna		snoRNA; snoRNA	0.0108039	2.22513	0.853019	-1.05078	0.898954	1.03452
AT5G10278.2	other_rna		Unknown gene	0.000217902	2.22021	0.138153	-1.26659	0.610699	1.08052
AT2G38240.1	protein_coding		2-oxoglutarate (2OG) and Fe(II)-dependent oxygenase superfamily protein; FUNCTIONS IN: oxidoreductase activity; INVOLVED IN: response to salt stress; EXPRESSED IN: 11 plant structures; EXPRESSED DURING: 6 growth stages; CONTAINS InterPro DOMAIN/s: Oxoglutarate/iron-dependent oxygenase (InterPro:IPR005123); BEST Arabidopsis thaliana protein match is: 2-oxoglutarate (2OG) and Fe(II)-dependent oxyge…	0.0150614	2.21405	1.427e-05	7.64511	0.00368591	-2.75713
AT5G24155.1	protein_coding		FAD/NAD(P)-binding oxidoreductase family protein; FUNCTIONS IN: oxidoreductase activity; INVOLVED IN: sterol biosynthetic process; LOCATED IN: endomembrane system; CONTAINS InterPro DOMAIN/s: FAD dependent oxidoreductase (InterPro:IPR006076); BEST Arabidopsis thaliana protein match is: squalene monoxygenase 6 (TAIR:AT5G24160.1); Has 30201 Blast hits to 17322 proteins in 780 species: Archae - 12; …	0.00212091	2.21317	0.963149	1.00945	0.171792	1.33778
AT5G25170.1	protein_coding		PPPDE putative thiol peptidase family protein; FUNCTIONS IN: molecular_function unknown; INVOLVED IN: biological_process unknown; LOCATED IN: plasma membrane; EXPRESSED IN: 23 plant structures; EXPRESSED DURING: 13 growth stages; CONTAINS InterPro DOMAIN/s: Protein of unknown function DUF862, eukaryotic (InterPro:IPR008580); BEST Arabidopsis thaliana protein match is: PPPDE putative thiol peptida…	3.61282e-07	2.20805	0.00849481	1.26599	0.85322	1.01407
AT3G01980.1	protein_coding		NAD(P)-binding Rossmann-fold superfamily protein; FUNCTIONS IN: oxidoreductase activity, binding, catalytic activity; INVOLVED IN: metabolic process; LOCATED IN: peroxisome; EXPRESSED IN: 23 plant structures; EXPRESSED DURING: 13 growth stages; CONTAINS InterPro DOMAIN/s: NAD(P)-binding domain (InterPro:IPR016040), Short-chain dehydrogenase/reductase SDR (InterPro:IPR002198); BEST Arabidopsis tha…	2.6446e-06	2.20456	0.813337	1.02199	0.974312	-1.00297
AT1G21695.1	protein_coding		hydroxyproline-rich glycoprotein family protein; BEST Arabidopsis thaliana protein match is: unknown protein (TAIR:AT1G77400.1); Has 5872 Blast hits to 1129 proteins in 201 species: Archae - 0; Bacteria - 86; Metazoa - 581; Fungi - 299; Plants - 356; Viruses - 57; Other Eukaryotes - 4493 (source: NCBI BLink).	0.0171732	2.20448	0.436885	-1.25546	0.307565	-1.35216
AT3G51238.1	other_rna (natural antisense RNA)		Potential natural antisense gene, locus overlaps with AT3G51240	0.00250587	2.20411	0.322594	1.23398	0.543354	1.13577
AT4G16600.1	protein_coding		Nucleotide-diphospho-sugar transferases superfamily protein; FUNCTIONS IN: transferase activity, transferring hexosyl groups, transferase activity, transferring glycosyl groups; INVOLVED IN: carbohydrate biosynthetic process, biosynthetic process; LOCATED IN: endomembrane system; EXPRESSED IN: 17 plant structures; EXPRESSED DURING: 11 growth stages; CONTAINS InterPro DOMAIN/s: Glycosyl transferas…	0.004552	2.20392	0.25021	1.31024	0.781707	1.06525
AT2G32680.1	protein_coding	RECEPTOR LIKE PROTEIN 23 (RLP23)	receptor like protein 23 (RLP23); FUNCTIONS IN: kinase activity; INVOLVED IN: signal transduction, defense response; LOCATED IN: endomembrane system; EXPRESSED IN: 17 plant structures; EXPRESSED DURING: 9 growth stages; CONTAINS InterPro DOMAIN/s: Leucine-rich repeat (InterPro:IPR001611); BEST Arabidopsis thaliana protein match is: receptor like protein 24 (TAIR:AT2G33020.1); Has 122044 Blast hit…	4.29744e-06	2.20353	0.00128453	1.49959	0.48819	1.07015
AT5G12180.1	protein_coding	CALCIUM-DEPENDENT PROTEIN KINASE 17 (CPK17)	member of Calcium Dependent Protein Kinase	0.0281351	2.20346	0.320921	-1.38401	0.400527	1.31447
AT5G57200.1	protein_coding		ENTH/ANTH/VHS superfamily protein; FUNCTIONS IN: phospholipid binding, clathrin binding, binding, phosphatidylinositol binding; INVOLVED IN: N-terminal protein myristoylation, clathrin coat assembly; LOCATED IN: clathrin coat; EXPRESSED IN: petal, leaf whorl, male gametophyte, flower, pollen tube; EXPRESSED DURING: L mature pollen stage, M germinated pollen stage, 4 anthesis, petal differentiatio…	0.00114623	2.20034	0.942985	1.01334	0.0301821	1.56897
AT2G02498.1	protein_coding		unknown protein; FUNCTIONS IN: molecular_function unknown; INVOLVED IN: biological_process unknown; LOCATED IN: endomembrane system; BEST Arabidopsis thaliana protein match is: unknown protein (TAIR:AT2G02490.1); Has 97 Blast hits to 69 proteins in 24 species: Archae - 0; Bacteria - 0; Metazoa - 9; Fungi - 10; Plants - 45; Viruses - 0; Other Eukaryotes - 33 (source: NCBI BLink).	0.02702	2.20012	0.53354	1.21994	0.828421	1.07106
AT3G10595.1	protein_coding		Duplicated homeodomain-like superfamily protein; FUNCTIONS IN: DNA binding, sequence-specific DNA binding transcription factor activity; INVOLVED IN: regulation of transcription, DNA-dependent; CONTAINS InterPro DOMAIN/s: SANT, DNA-binding (InterPro:IPR001005), Homeodomain-like (InterPro:IPR009057), SANT, eukarya (InterPro:IPR017884); BEST Arabidopsis thaliana protein match is: Duplicated homeodo…	0.00297484	2.19457	0.159653	1.36681	0.475655	1.16533
AT5G36223.1	transposable_element_gene		transposable element gene; pseudogene, hypothetical protein	0.00126497	2.19286	0.380082	1.18193	0.198192	1.28441
AT5G58310.1	protein_coding	METHYL ESTERASE 18 (MES18)	Encodes a protein shown to have methyl IAA esterase activity in vitro. This protein does not act on methyl JA, MeSA, MeGA4, or MEGA9 in vitro.	1.06008e-05	2.1869	0.0241569	1.3086	0.000852846	-1.59483
AT1G63210.1	protein_coding		SPT6L encodes a putative WG/GW-repeat protein involved in the regulation of apical?basal polarity of embryo	5.87919e-12	2.18688	0.785542	1.00722	0.0602514	1.05547
AT4G11000.1	protein_coding		Ankyrin repeat family protein; CONTAINS InterPro DOMAIN/s: Ankyrin repeat-containing domain (InterPro:IPR020683), Ankyrin repeat (InterPro:IPR002110); BEST Arabidopsis thaliana protein match is: Ankyrin repeat family protein (TAIR:AT1G14480.2); Has 1807 Blast hits to 1807 proteins in 277 species: Archae - 0; Bacteria - 0; Metazoa - 736; Fungi - 347; Plants - 385; Viruses - 0; Other Eukaryotes - 3…	0.0023892	2.18673	0.0376789	1.60214	0.00219888	2.20794
AT3G07490.1	protein_coding	ARF-GAP DOMAIN 11 (AGD11)	A member of ARF GAP domain (AGD), A thaliana has 15 members, grouped into four classes.	0.00384623	2.1815	0.369108	-1.22183	0.292383	-1.2669
AT4G30097.1	protein_coding		This gene encodes a small protein and has either evidence of transcription or purifying selection.	0.0136717	2.17308	0.742233	-1.09344	0.359578	1.28813
AT5G66990.1	protein_coding	RWP-RK DOMAIN-CONTAINING 3 (RKD3)	RWP-RK domain-containing protein; CONTAINS InterPro DOMAIN/s: Plant regulator RWP-RK (InterPro:IPR003035); BEST Arabidopsis thaliana protein match is: RWP-RK domain-containing protein (TAIR:AT1G74480.1); Has 1807 Blast hits to 1807 proteins in 277 species: Archae - 0; Bacteria - 0; Metazoa - 736; Fungi - 347; Plants - 385; Viruses - 0; Other Eukaryotes - 339 (source: NCBI BLink).	0.00138328	2.17214	0.672867	-1.08254	0.360045	1.19081
AT5G40010.1	protein_coding	AAA-ATPASE 1 (AATP1)	Encodes a mitochondrial ATPase involved in seed and silique development.	0.000479648	2.16871	0.0595103	1.39463	0.0979057	1.33155
AT1G26420.1	protein_coding		FAD-binding Berberine family protein; FUNCTIONS IN: electron carrier activity, oxidoreductase activity, FAD binding, catalytic activity; LOCATED IN: endomembrane system; EXPRESSED IN: stem, stamen; EXPRESSED DURING: 4 anthesis; CONTAINS InterPro DOMAIN/s: FAD-binding, type 2 (InterPro:IPR016166), Berberine/berberine-like (InterPro:IPR012951), FAD linked oxidase, N-terminal (InterPro:IPR006094); B…	0.00728155	2.16664	0.103657	1.51852	0.270324	1.31426
AT5G02070.1	protein_coding		Protein kinase family protein; FUNCTIONS IN: kinase activity; INVOLVED IN: protein amino acid phosphorylation; CONTAINS InterPro DOMAIN/s: Protein kinase, ATP binding site (InterPro:IPR017441), Protein kinase, catalytic domain (InterPro:IPR000719), Serine/threonine-protein kinase-like domain (InterPro:IPR017442), Protein kinase-like domain (InterPro:IPR011009), Serine/threonine-protein kinase, ac…	0.00106046	2.16574	0.103162	1.36617	0.883684	1.02664
AT5G36900.1	protein_coding		unknown protein; Has 35333 Blast hits to 34131 proteins in 2444 species: Archae - 798; Bacteria - 22429; Metazoa - 974; Fungi - 991; Plants - 531; Viruses - 0; Other Eukaryotes - 9610 (source: NCBI BLink).	8.55483e-05	2.16256	0.255027	1.16604	0.256694	1.16537
AT2G07785.1	protein_coding		NADH dehydrogenase family protein; FUNCTIONS IN: molecular_function unknown; INVOLVED IN: oxidation reduction; LOCATED IN: membrane; EXPRESSED IN: leaf; CONTAINS InterPro DOMAIN/s: NADH:ubiquinone oxidoreductase, subunit 1 (InterPro:IPR001694); BEST Arabidopsis thaliana protein match is: NADH dehydrogenase 1A (TAIR:ATMG01275.1); Has 35333 Blast hits to 34131 proteins in 2444 species: Archae - 798…	0.0022442	2.16161	0.0086576	1.86029	0.148774	1.35317
AT5G55893.1	protein_coding		unknown protein; Has 30201 Blast hits to 17322 proteins in 780 species: Archae - 12; Bacteria - 1396; Metazoa - 17338; Fungi - 3422; Plants - 5037; Viruses - 0; Other Eukaryotes - 2996 (source: NCBI BLink).	0.000144981	2.15715	0.497404	1.09987	0.0988211	1.27707
AT2G32179.1	other_rna (natural antisense RNA)		Potential natural antisense gene, locus overlaps with AT2G32180	0.0020686	2.14949	0.289709	1.23681	0.612724	1.10466
AT5G46050.1	protein_coding	PEPTIDE TRANSPORTER 3 (PTR3)	Encodes a di- and tri-peptide transporter involved in responses to wounding, virulent bacterial pathogens, and high NaCl concentrations. The protein is predicted to have 12 transmembrane helicies.	0.016446	2.14929	8.98874e-05	5.06487	0.00424121	2.64209
AT5G34868.1	transposable_element_gene		transposable element gene; hAT-like transposase family (hobo/Ac/Tam3), has a 1.1e-131 P-value blast match to GB:AAD24567 transposase Tag2 (hAT-element) (Arabidopsis thaliana)	0.0149834	2.14799	0.991747	-1.00281	0.224556	1.4073
AT5G22380.1	protein_coding	NAC DOMAIN CONTAINING PROTEIN 90 (NAC090)	NAC domain containing protein 90 (NAC090); FUNCTIONS IN: sequence-specific DNA binding transcription factor activity; INVOLVED IN: multicellular organismal development, regulation of transcription; LOCATED IN: cellular_component unknown; EXPRESSED IN: 7 plant structures; EXPRESSED DURING: 8 growth stages; CONTAINS InterPro DOMAIN/s: No apical meristem (NAM) protein (InterPro:IPR003441); BEST Arab…	0.00539577	2.14154	0.184185	1.36679	0.00506022	2.15881
AT5G27603.1	transposable_element_gene		transposable element gene; pseudogene, hypothetical protein	0.0186625	2.14041	0.911071	1.03205	0.506808	-1.20854
AT1G55525.1	other_rna		Unknown gene	0.000245261	2.1381	0.054727	1.35942	0.572173	-1.08674
AT4G24410.1	protein_coding		unknown protein; Has 2 Blast hits to 2 proteins in 1 species: Archae - 0; Bacteria - 0; Metazoa - 0; Fungi - 0; Plants - 2; Viruses - 0; Other Eukaryotes - 0 (source: NCBI BLink).	0.00195717	2.13634	0.0742965	1.44881	0.665724	1.08704
AT1G17850.2	protein_coding		Rhodanese/Cell cycle control phosphatase superfamily protein; FUNCTIONS IN: molecular_function unknown; INVOLVED IN: biological_process unknown; LOCATED IN: chloroplast; EXPRESSED IN: 22 plant structures; EXPRESSED DURING: 13 growth stages; CONTAINS InterPro DOMAIN/s: Rhodanese-like (InterPro:IPR001763); BEST Arabidopsis thaliana protein match is: Rhodanese/Cell cycle control phosphatase superfam…	0.0139042	2.13307	0.527612	-1.1843	0.352098	-1.28656
AT1G68945.1	protein_coding		unknown protein; FUNCTIONS IN: molecular_function unknown; INVOLVED IN: biological_process unknown; LOCATED IN: endomembrane system; Has 1 Blast hits to 1 proteins in 1 species: Archae - 0; Bacteria - 0; Metazoa - 0; Fungi - 0; Plants - 1; Viruses - 0; Other Eukaryotes - 0 (source: NCBI BLink).	0.046861	2.13031	0.958037	1.01836	0.526156	-1.24758
AT4G35560.2	protein_coding	DUO1-ACTIVATED WD40 1 (DAW1)	Target promoter of the male germline-specific transcription factor DUO1.	8.68447e-09	2.12977	0.0551045	-1.11112	0.80263	1.01266
AT5G53740.1	protein_coding		unknown protein; FUNCTIONS IN: molecular_function unknown; INVOLVED IN: biological_process unknown; LOCATED IN: chloroplast; EXPRESSED IN: synergid; BEST Arabidopsis thaliana protein match is: unknown protein (TAIR:AT5G53905.1); Has 1807 Blast hits to 1807 proteins in 277 species: Archae - 0; Bacteria - 0; Metazoa - 736; Fungi - 347; Plants - 385; Viruses - 0; Other Eukaryotes - 339 (source: NCBI…	0.0379418	2.12646	0.168294	1.60298	0.0908661	-1.8092
AT1G26799.1	protein_coding		Plant self-incompatibility protein S1 family; FUNCTIONS IN: molecular_function unknown; INVOLVED IN: biological_process unknown; LOCATED IN: endomembrane system; CONTAINS InterPro DOMAIN/s: Plant self-incompatibility S1 (InterPro:IPR010264); BEST Arabidopsis thaliana protein match is: Plant self-incompatibility protein S1 family (TAIR:AT1G26796.1); Has 35333 Blast hits to 34131 proteins in 2444 s…	0.0113838	2.1249	0.00893297	2.19787	0.531847	-1.17398
AT3G06895.1	protein_coding		unknown protein; Has 2 Blast hits to 2 proteins in 1 species: Archae - 0; Bacteria - 0; Metazoa - 0; Fungi - 0; Plants - 2; Viruses - 0; Other Eukaryotes - 0 (source: NCBI BLink).	0.0126556	2.12476	0.06936	1.6651	0.192014	1.42227
AT4G20470.1	protein_coding		unknown protein; Has 1807 Blast hits to 1807 proteins in 277 species: Archae - 0; Bacteria - 0; Metazoa - 736; Fungi - 347; Plants - 385; Viruses - 0; Other Eukaryotes - 339 (source: NCBI BLink).	0.00430961	2.12108	0.249007	-1.29119	0.451726	-1.178
AT3G01313.1	small_nucleolar_rna		snoRNA; snoRNA	0.022543	2.11844	0.0146041	-2.26921	0.347427	-1.32039
AT1G12015.1	small_nucleolar_rna		snoRNA; snoRNA	0.00134189	2.11683	0.191977	-1.27722	0.990061	1.00225
AT5G40430.1	protein_coding	MYB DOMAIN PROTEIN 22 (MYB22)	Encodes a putative transcription factor (MYB22).	0.0433612	2.1148	0.807216	1.08549	0.817339	-1.08073
AT5G27889.1	protein_coding		This gene encodes a small protein and has either evidence of transcription or purifying selection.	0.00229408	2.11273	0.250522	-1.25863	0.618541	-1.10203
AT3G33393.1	protein_coding		unknown protein; BEST Arabidopsis thaliana protein match is: unknown protein (TAIR:AT5G35604.1); Has 17 Blast hits to 17 proteins in 2 species: Archae - 0; Bacteria - 0; Metazoa - 0; Fungi - 0; Plants - 17; Viruses - 0; Other Eukaryotes - 0 (source: NCBI BLink).	0.00749435	2.09824	0.677034	-1.10189	0.940373	1.01751
AT2G23096.1	protein_coding	PROLYL 4-HYDROXYLASE 13 (P4H13)	Encodes a prolyl 4-hydroxylase that modifies the extensin proteins in root hair cells.	0.00327987	2.09756	0.00125611	2.34487	0.0211881	1.70286
AT1G44382.1	pseudogene		pseudogene, similar to putative AP endonuclease/reverse transcriptase, blastp match of 48% identity and 5.3e-35 P-value to GP|21952510|gb|AAM82604.1|AF525305_2|AF525305 putative AP endonuclease/reverse transcriptase {Brassica napus}	0.003498	2.09447	0.289123	-1.2492	0.620677	1.10708
AT2G04480.1	protein_coding		unknown protein; BEST Arabidopsis thaliana protein match is: unknown protein (TAIR:AT5G35870.1); Has 38 Blast hits to 38 proteins in 9 species: Archae - 0; Bacteria - 0; Metazoa - 0; Fungi - 0; Plants - 38; Viruses - 0; Other Eukaryotes - 0 (source: NCBI BLink).	3.90834e-05	2.09228	0.155532	1.18623	0.027969	1.3276
AT2G25510.1	protein_coding		unknown protein; Has 2 Blast hits to 2 proteins in 1 species: Archae - 0; Bacteria - 0; Metazoa - 0; Fungi - 0; Plants - 2; Viruses - 0; Other Eukaryotes - 0 (source: NCBI BLink).	0.000931146	2.09129	0.11143	1.32976	0.571578	1.10079
AT5G35069.1	protein_coding		This gene encodes a small protein and has either evidence of transcription or purifying selection.	0.00108924	2.09125	0.623766	-1.0886	0.909124	-1.01984
AT1G08115.1	small_nuclear_rna		U1A small nuclear RNA	0.0139065	2.09038	0.556872	1.16525	0.271036	1.33979
AT4G28395.1	protein_coding	ANTHER 7 (A7)	related to lipid transfer proteins	0.000186496	2.0901	0.428966	1.11638	0.0595198	1.32529
AT1G47450.1	protein_coding		Protein of unknown function (DUF784); FUNCTIONS IN: molecular_function unknown; INVOLVED IN: biological_process unknown; LOCATED IN: endomembrane system; CONTAINS InterPro DOMAIN/s: Protein of unknown function DUF784, Arabidopsis thaliana (InterPro:IPR008502); BEST Arabidopsis thaliana protein match is: Protein of unknown function (DUF784) (TAIR:AT1G47470.1); Has 47 Blast hits to 47 proteins in 2…	0.000480045	2.08747	0.233873	1.20879	0.360276	-1.15454
AT4G13245.1	small_nucleolar_rna		snoRNA; snoRNA	0.000375921	2.08454	0.142635	-1.25857	0.197328	-1.22123
AT3G23650.1	protein_coding		protein kinase-related; FUNCTIONS IN: molecular_function unknown; INVOLVED IN: biological_process unknown; LOCATED IN: endomembrane system; BEST Arabidopsis thaliana protein match is: Protein kinase superfamily protein (TAIR:AT2G16620.1); Has 413 Blast hits to 413 proteins in 21 species: Archae - 0; Bacteria - 0; Metazoa - 0; Fungi - 0; Plants - 413; Viruses - 0; Other Eukaryotes - 0 (source: NCB…	0.000221962	2.08163	0.275055	-1.16931	0.17178	1.22024
AT1G61226.1	miRNA	MICRORNA846A (MIR846A)	Encodes a microRNA that targets several Jacalin lectin family members. MicroRNAs are regulatory RNAs with a mature length of ~21-nucleotides that are processed from hairpin precursors by Dicer-like enzymes. MicroRNAs can negatively regulate gene expression by attenuating translation or by directing mRNA cleavage. Mature sequence: UUGAAUUGAAGUGCUUGAAUU	0.00932831	2.08089	0.322626	1.27292	0.858859	1.04333
AT5G54610.1	protein_coding	ANKYRIN (ANK)	Induced in response to Salicylic acid. Belongs to the ankyrin repeat protein family.	0.00856775	2.08052	0.0832186	1.54836	0.0926415	1.52592
AT3G50480.1	protein_coding	HOMOLOG OF RPW8 4 (HR4)	Homolog of RPW8	0.0217209	2.07966	0.00567543	2.5562	0.376543	1.28729
AT5G11210.1	protein_coding	GLUTAMATE RECEPTOR 2.5 (GLR2.5)	member of Putative ligand-gated ion channel subunit family	0.0204021	2.07959	0.0181719	2.11634	0.0374138	1.89641
AT4G39110.1	protein_coding		Malectin/receptor-like protein kinase family protein; FUNCTIONS IN: kinase activity; INVOLVED IN: protein amino acid phosphorylation; LOCATED IN: chloroplast; EXPRESSED IN: 10 plant structures; EXPRESSED DURING: L mature pollen stage, M germinated pollen stage, 4 anthesis, C globular stage, petal differentiation and expansion stage; CONTAINS InterPro DOMAIN/s: Protein kinase, ATP binding site (In…	0.0475249	2.07827	0.891421	1.04689	0.782043	1.09747
AT4G08263.1	protein_coding		FUNCTIONS IN: molecular_function unknown; INVOLVED IN: biological_process unknown; BEST Arabidopsis thaliana protein match is: DNA-binding storekeeper protein-related transcriptional regulator (TAIR:AT4G00610.1); Has 52 Blast hits to 52 proteins in 2 species: Archae - 0; Bacteria - 0; Metazoa - 0; Fungi - 0; Plants - 52; Viruses - 0; Other Eukaryotes - 0 (source: NCBI BLink).	6.4338e-05	2.07751	0.714273	1.04508	0.0192366	1.37924
AT1G79680.1	protein_coding	WALL ASSOCIATED KINASE (WAK)-LIKE 10 (WAKL10)	Encodes a twin-domain, kinase-GC signaling molecule that may function in biotic stress responses that is critically dependent on the second messenger cGMP.	0.0193674	2.07749	0.366278	1.28635	0.984191	-1.00543
AT1G63060.1	protein_coding		unknown protein; FUNCTIONS IN: molecular_function unknown; INVOLVED IN: biological_process unknown; LOCATED IN: mitochondrion; EXPRESSED IN: petal, leaf whorl, male gametophyte, flower; EXPRESSED DURING: L mature pollen stage, M germinated pollen stage, 4 anthesis, petal differentiation and expansion stage; BEST Arabidopsis thaliana protein match is: unknown protein (TAIR:AT5G07330.1); Has 42 Bla…	7.1884e-05	2.07466	0.403841	1.10848	0.499185	-1.08643
AT2G43000.1	protein_coding	NAC DOMAIN CONTAINING PROTEIN 42 (NAC042)	Encodes a NAC transcription factor induced by hydrogen peroxide (H2O2. Involved in senescence. Over expression of the gene strongly delays senescence and enhances tolerance to various abiotic stresses.	0.0152333	2.07334	0.417356	1.23871	0.904505	-1.03168
AT5G51470.1	protein_coding		Auxin-responsive GH3 family protein; CONTAINS InterPro DOMAIN/s: GH3 auxin-responsive promoter (InterPro:IPR004993); BEST Arabidopsis thaliana protein match is: Auxin-responsive GH3 family protein (TAIR:AT1G23160.1); Has 1306 Blast hits to 1254 proteins in 211 species: Archae - 0; Bacteria - 361; Metazoa - 54; Fungi - 2; Plants - 673; Viruses - 0; Other Eukaryotes - 216 (source: NCBI BLink).	1.38157e-06	2.07291	0.963841	1.00361	0.000291541	-1.49808
AT3G10900.1	protein_coding		Glycosyl hydrolase superfamily protein; FUNCTIONS IN: cation binding, hydrolase activity, hydrolyzing O-glycosyl compounds, catalytic activity; INVOLVED IN: carbohydrate metabolic process; LOCATED IN: endomembrane system; CONTAINS InterPro DOMAIN/s: Glycoside hydrolase, catalytic core (InterPro:IPR017853), Glycoside hydrolase, family 5 (InterPro:IPR001547), Glycoside hydrolase, subgroup, catalyti…	2.48842e-07	2.07101	0.0252536	1.18423	0.171736	-1.10025
AT1G40103.1	transposable_element_gene		transposable element gene; pseudogene, hypothetical protein, similar to hypothetical proteins from (Arabidopsis thaliana)	0.0168275	2.07028	0.889924	1.0373	0.101647	-1.58687
AT2G20800.1	protein_coding	NAD(P)H DEHYDROGENASE B4 (NDB4)	NAD(P)H dehydrogenase B4 (NDB4); FUNCTIONS IN: NADH dehydrogenase activity; INVOLVED IN: oxidation reduction; LOCATED IN: extrinsic to mitochondrial inner membrane, mitochondrion, plastid; EXPRESSED IN: 7 plant structures; CONTAINS InterPro DOMAIN/s: Pyridine nucleotide-disulphide oxidoreductase, class-II (InterPro:IPR000103), FAD-dependent pyridine nucleotide-disulphide oxidoreductase (InterPro:…	0.00327895	2.06877	1.25691e-05	4.26928	0.250066	-1.26638
AT2G35580.1	protein_coding		Serine protease inhibitor (SERPIN) family protein; FUNCTIONS IN: serine-type endopeptidase inhibitor activity; INVOLVED IN: biological_process unknown; LOCATED IN: cellular_component unknown; CONTAINS InterPro DOMAIN/s: Protease inhibitor I4, serpin, plant (InterPro:IPR015554), Protease inhibitor I4, serpin (InterPro:IPR000215); BEST Arabidopsis thaliana protein match is: Serine protease inhibito…	0.00744575	2.06743	0.00743224	2.0679	0.647094	-1.11014
AT1G43610.1	protein_coding		Haloacid dehalogenase-like hydrolase (HAD) superfamily protein; FUNCTIONS IN: phosphoprotein phosphatase activity; INVOLVED IN: biological_process unknown; LOCATED IN: nucleus; CONTAINS InterPro DOMAIN/s: FCP1-like phosphatase, phosphatase domain (InterPro:IPR011947), NLI interacting factor (InterPro:IPR004274); BEST Arabidopsis thaliana protein match is: Haloacid dehalogenase-like hydrolase (HAD…	0.00541716	2.06541	0.892	1.02963	0.785899	-1.06025
AT2G07683.1	transposable_element_gene		transposable element gene; copia-like retrotransposon family, has a 2.2e-110 P-value blast match to GB:AAA57005 Hopscotch polyprotein (Ty1_Copia-element) (Zea mays)	0.0355323	2.06497	0.562406	1.1982	0.309228	1.38091
AT1G74080.1	protein_coding	MYB DOMAIN PROTEIN 122 (MYB122)	Encodes a putative transcription factor, member of the R2R3 factor gene family (MYB122).	2.54952e-05	2.06214	0.361604	1.10482	0.980758	-1.00259
AT5G56410.1	protein_coding		Protein with RNI-like/FBD-like domains; CONTAINS InterPro DOMAIN/s: FBD (InterPro:IPR013596), F-box domain, Skp2-like (InterPro:IPR022364), FBD-like (InterPro:IPR006566), Leucine-rich repeat 2 (InterPro:IPR013101); BEST Arabidopsis thaliana protein match is: Protein with RNI-like/FBD-like domains (TAIR:AT5G62970.1); Has 1807 Blast hits to 1807 proteins in 277 species: Archae - 0; Bacteria - 0; Me…	0.00294146	2.06141	0.6075	1.10588	0.472072	1.15229
AT1G10417.1	protein_coding		Encodes protein with unknown function whose expression is repressed by inoculation with Agrobacterium tumerifaciens.	0.00463257	2.06002	0.46877	1.16555	0.920182	1.02115
AT5G31685.1	transposable_element_gene		transposable element gene; similar to unknown protein [Arabidopsis thaliana] (TAIR:AT3G31540.1); similar to hypothetical protein 27.t00126 [Brassica oleracea] (GB:ABD65062.1)	0.0248118	2.05808	0.46438	1.23447	0.625423	-1.14977
AT4G26460.1	protein_coding		S-adenosyl-L-methionine-dependent methyltransferases superfamily protein; FUNCTIONS IN: methyltransferase activity; INVOLVED IN: biological_process unknown; LOCATED IN: cellular_component unknown; EXPRESSED IN: sperm cell; CONTAINS InterPro DOMAIN/s: SAM dependent carboxyl methyltransferase (InterPro:IPR005299); BEST Arabidopsis thaliana protein match is: S-adenosyl-L-methionine-dependent methylt…	1.10104e-05	2.05682	0.00141119	1.49639	0.0027974	1.44028
AT5G49015.1	protein_coding		Expressed protein; Has 35333 Blast hits to 34131 proteins in 2444 species: Archae - 798; Bacteria - 22429; Metazoa - 974; Fungi - 991; Plants - 531; Viruses - 0; Other Eukaryotes - 9610 (source: NCBI BLink).	0.0087137	2.05622	0.0154231	-1.91262	0.476945	1.18147
AT4G08598.1	transposable_element_gene		transposable element gene; CACTA-like transposase family (Ptta/En/Spm), has a 1.0e-24 P-value blast match to At5g29026.1/8-244 CACTA-like transposase family (Ptta/En/Spm) (CACTA-element) (Arabidopsis thaliana)	0.000296391	2.05592	0.0197006	-1.45966	0.710851	-1.05419
AT3G01830.1	protein_coding		Calcium-binding EF-hand family protein; FUNCTIONS IN: calcium ion binding; INVOLVED IN: biological_process unknown; LOCATED IN: cellular_component unknown; EXPRESSED IN: 18 plant structures; EXPRESSED DURING: 9 growth stages; CONTAINS InterPro DOMAIN/s: EF-Hand 1, calcium-binding site (InterPro:IPR018247), EF-HAND 2 (InterPro:IPR018249), EF-hand-like domain (InterPro:IPR011992), Calcium-binding E…	0.0138228	2.05044	0.637242	1.12644	0.070784	-1.63408
AT2G10090.1	transposable_element_gene		transposable element gene; similar to unknown protein [Arabidopsis thaliana] (TAIR:AT2G04460.1); similar to pol polyprotein [Citrus x paradisi] (GB:AAK70407.1)	0.00259541	2.04704	0.983507	1.00392	0.527795	1.12818
AT1G51020.1	protein_coding		unknown protein; BEST Arabidopsis thaliana protein match is: unknown protein (TAIR:AT1G51010.1).	2.62655e-05	2.04557	0.13487	-1.18253	0.970223	-1.00398
AT5G01280.1	protein_coding		BEST Arabidopsis thaliana protein match is: proline-rich family protein (TAIR:AT3G09000.1); Has 1807 Blast hits to 1807 proteins in 277 species: Archae - 0; Bacteria - 0; Metazoa - 736; Fungi - 347; Plants - 385; Viruses - 0; Other Eukaryotes - 339 (source: NCBI BLink).	0.000290463	2.0455	0.741289	1.04762	0.104751	-1.27495
AT5G24180.1	protein_coding		Lipase class 3-related protein; FUNCTIONS IN: triglyceride lipase activity; INVOLVED IN: lipid metabolic process; LOCATED IN: cellular_component unknown; CONTAINS InterPro DOMAIN/s: Lipase, class 3 (InterPro:IPR002921); BEST Arabidopsis thaliana protein match is: Lipase class 3-related protein (TAIR:AT5G24220.1); Has 1807 Blast hits to 1807 proteins in 277 species: Archae - 0; Bacteria - 0; Metaz…	5.67905e-05	2.04445	0.278731	-1.13762	0.0826317	1.24117
AT1G12013.1	small_nucleolar_rna	SMALL NUCLEOLAR RNA111 (SNOR111)	Encodes a H/ACA-box snoRNA (snoR111). Gb: AJ505682	0.00293607	2.04436	0.231531	-1.26899	0.390348	-1.18319
AT4G23950.2	protein_coding		Galactose-binding protein; FUNCTIONS IN: molecular_function unknown; INVOLVED IN: biological_process unknown; EXPRESSED IN: 24 plant structures; EXPRESSED DURING: 15 growth stages; CONTAINS InterPro DOMAIN/s: Sad1/UNC-like, C-terminal (InterPro:IPR012919), Galactose-binding domain-like (InterPro:IPR008979); BEST Arabidopsis thaliana protein match is: Galactose-binding protein (TAIR:AT1G22882.1).	0.00182157	2.04374	0.771332	1.05358	0.890593	1.02497
AT5G35900.1	protein_coding	LOB DOMAIN-CONTAINING PROTEIN 35 (LBD35)	LOB domain-containing protein 35 (LBD35); INVOLVED IN: biological_process unknown; LOCATED IN: endomembrane system; CONTAINS InterPro DOMAIN/s: Lateral organ boundaries, LOB (InterPro:IPR004883); BEST Arabidopsis thaliana protein match is: LOB domain-containing protein 32 (TAIR:AT4G22700.1); Has 1807 Blast hits to 1807 proteins in 277 species: Archae - 0; Bacteria - 0; Metazoa - 736; Fungi - 347;…	1.59179e-05	2.04028	0.817989	1.02337	0.0406401	1.25521
AT2G16016.1	protein_coding		unknown protein; LOCATED IN: endomembrane system; Has 30201 Blast hits to 17322 proteins in 780 species: Archae - 12; Bacteria - 1396; Metazoa - 17338; Fungi - 3422; Plants - 5037; Viruses - 0; Other Eukaryotes - 2996 (source: NCBI BLink).	0.0390324	2.04024	0.480726	-1.24885	0.679496	1.13792
AT5G63070.1	protein_coding		Ribosomal protein S19 family protein; FUNCTIONS IN: structural constituent of ribosome, RNA binding; INVOLVED IN: translation; LOCATED IN: cytosolic small ribosomal subunit, ribosome; EXPRESSED IN: leaf whorl, flower; EXPRESSED DURING: 4 anthesis; CONTAINS InterPro DOMAIN/s: Ribosomal protein S15, eukaryotic/archaeal (InterPro:IPR005713), Ribosomal protein S19/S15 (InterPro:IPR002222), Ribosomal …	2.49223e-05	2.03941	0.0432343	-1.26481	0.392431	1.09588
AT5G60800.2	protein_coding		Heavy metal transport/detoxification superfamily protein ; FUNCTIONS IN: metal ion binding; INVOLVED IN: metal ion transport; EXPRESSED IN: 21 plant structures; EXPRESSED DURING: 12 growth stages; CONTAINS InterPro DOMAIN/s: Heavy metal transport/detoxification protein (InterPro:IPR006121); BEST Arabidopsis thaliana protein match is: Heavy metal transport/detoxification superfamily protein (TAIR:…	0.000278871	2.03893	0.019448	-1.45065	0.102372	-1.2744
AT5G37910.1	protein_coding		Protein with RING/U-box and TRAF-like domains; FUNCTIONS IN: ubiquitin-protein ligase activity, zinc ion binding; INVOLVED IN: multicellular organismal development, ubiquitin-dependent protein catabolic process, protein ubiquitination; LOCATED IN: nucleus; EXPRESSED IN: synergid; CONTAINS InterPro DOMAIN/s: TRAF-like (InterPro:IPR008974), Seven-in-absentia protein, TRAF-like domain (InterPro:IPR0…	8.10335e-07	2.03882	0.822459	-1.01666	0.442604	-1.05893
AT2G20723.1	small_nucleolar_rna		snoRNA; snoRNA	0.0257761	2.03548	0.0130221	-2.26176	0.0671047	-1.75146
AT4G12920.1	protein_coding	UNDEAD (UND)	Eukaryotic aspartyl protease family protein; FUNCTIONS IN: aspartic-type endopeptidase activity; INVOLVED IN: proteolysis; LOCATED IN: endomembrane system; EXPRESSED IN: leaf whorl, sepal, flower; EXPRESSED DURING: petal differentiation and expansion stage; CONTAINS InterPro DOMAIN/s: Peptidase aspartic (InterPro:IPR021109), Peptidase aspartic, catalytic (InterPro:IPR009007), Peptidase A1 (InterP…	0.00163899	2.03377	0.513075	1.12282	0.479712	-1.13359
AT1G38221.1	transposable_element_gene		transposable element gene; gypsy-like retrotransposon family (Athila), has a 8.2e-114 P-value blast match to GB:CAA57397 Athila ORF 1 (Arabidopsis thaliana)	0.00406039	2.03121	0.762853	-1.06251	0.024999	1.66244
AT2G35980.1	protein_coding	YELLOW-LEAF-SPECIFIC GENE 9 (YLS9)	Encodes a protein whose sequence is similar to tobacco hairpin-induced gene (HIN1) and Arabidopsis non-race specific disease resistance gene (NDR1). Expression of this gene is induced by cucumber mosaic virus, spermine and during senescence. The gene product is localized to the chloroplast.	0.0451357	2.0261	0.46605	1.26615	0.240189	-1.47408
AT3G19500.1	protein_coding		basic helix-loop-helix (bHLH) DNA-binding superfamily protein; FUNCTIONS IN: sequence-specific DNA binding transcription factor activity; INVOLVED IN: regulation of transcription; LOCATED IN: nucleus; EXPRESSED IN: shoot apex, embryo, root, pedicel; EXPRESSED DURING: 4 anthesis, C globular stage; CONTAINS InterPro DOMAIN/s: Helix-loop-helix DNA-binding domain (InterPro:IPR001092), Helix-loop-heli…	0.00465047	2.02507	0.484462	1.15523	0.92276	1.01998
AT4G20800.1	protein_coding		FAD-binding Berberine family protein; FUNCTIONS IN: oxidoreductase activity, FAD binding, catalytic activity; LOCATED IN: endomembrane system; EXPRESSED IN: embryo, synergid; EXPRESSED DURING: C globular stage; CONTAINS InterPro DOMAIN/s: FAD-binding, type 2 (InterPro:IPR016166), Berberine/berberine-like (InterPro:IPR012951), FAD linked oxidase, N-terminal (InterPro:IPR006094); BEST Arabidopsis t…	0.0314191	2.02486	0.163308	1.53364	0.520118	1.20947
AT3G61280.1	protein_coding		CONTAINS InterPro DOMAIN/s: Lipopolysaccharide-modifying protein (InterPro:IPR006598), Protein of unknown function DUF821, CAP10-like (InterPro:IPR008539); BEST Arabidopsis thaliana protein match is: Arabidopsis thaliana protein of unknown function (DUF821) (TAIR:AT3G61290.1); Has 683 Blast hits to 672 proteins in 134 species: Archae - 0; Bacteria - 47; Metazoa - 230; Fungi - 121; Plants - 246; V…	0.000932713	2.02483	0.000223334	2.33353	0.0125829	1.59826
AT1G34170.3	protein_coding	AUXIN RESPONSE FACTOR 13 (ARF13)	AUXIN RESPONSE FACTOR 13 (ARF13); FUNCTIONS IN: sequence-specific DNA binding transcription factor activity; INVOLVED IN: regulation of transcription; LOCATED IN: nucleus; CONTAINS InterPro DOMAIN/s: Aux/IAA-ARF-dimerisation (InterPro:IPR011525), Transcriptional factor B3 (InterPro:IPR003340), Auxin response factor (InterPro:IPR010525), AUX/IAA protein (InterPro:IPR003311); BEST Arabidopsis thali…	0.000766671	2.0223	0.692036	1.06426	0.0857293	-1.33518
AT5G59613.2	protein_coding		unknown protein; FUNCTIONS IN: molecular_function unknown; INVOLVED IN: biological_process unknown; LOCATED IN: mitochondrial respiratory chain complex III; BEST Arabidopsis thaliana protein match is: unknown protein (TAIR:AT3G46430.1).	0.000404188	2.02103	0.993693	1.00114	0.355866	1.14533
AT2G13750.1	transposable_element_gene		transposable element gene; CACTA-like transposase family (Ptta/En/Spm), has a 2.5e-17 P-value blast match to At5g29026.1/8-244 CACTA-like transposase family (Ptta/En/Spm) (CACTA-element) (Arabidopsis thaliana)	0.00380507	2.01337	0.851009	-1.03753	0.310891	-1.22572
AT3G27865.1	small_nucleolar_rna		snoRNA; snoRNA	0.0289113	2.01114	0.116075	-1.60734	0.123638	-1.5902
AT1G19670.1	protein_coding	CHLOROPHYLLASE 1 (CLH1)	Chlorophyllase is the first enzyme involved in chlorophyll degradation. It catalyzes the hydrolysis of the ester bond to yield chlorophyllide and phytol. AtCLH1 lacks a typical signal sequence for the chloroplast. Its expression is induced rapidly by methyljasmonate, a known promoter of senescence and chlorophyll degradation.	0.00165807	2.00774	0.0202626	1.57923	0.0522016	-1.44317
AT5G21110.1	protein_coding		unknown protein; Has 2 Blast hits to 2 proteins in 1 species: Archae - 0; Bacteria - 0; Metazoa - 0; Fungi - 0; Plants - 2; Viruses - 0; Other Eukaryotes - 0 (source: NCBI BLink).	0.0102337	2.00357	0.023261	-1.8071	0.866722	1.03935
AT2G05720.1	protein_coding		Transducin/WD40 repeat-like superfamily protein; CONTAINS InterPro DOMAIN/s: WD40 repeat 2 (InterPro:IPR019782), WD40 repeat, conserved site (InterPro:IPR019775), WD40 repeat (InterPro:IPR001680), G-protein beta WD-40 repeat, region (InterPro:IPR020472), WD40 repeat-like-containing domain (InterPro:IPR011046), WD40-repeat-containing domain (InterPro:IPR017986), WD40/YVTN repeat-like-containing do…	0.0120141	2.0032	0.345634	1.25603	0.495729	-1.17703
AT2G04440.1	protein_coding		MutT/nudix family protein; FUNCTIONS IN: hydrolase activity, catalytic activity; INVOLVED IN: metabolic process; LOCATED IN: cellular_component unknown; CONTAINS InterPro DOMAIN/s: NUDIX hydrolase domain-like (InterPro:IPR015797), Nudix hydrolase 6-like (InterPro:IPR003293); BEST Arabidopsis thaliana protein match is: nudix hydrolase homolog 5 (TAIR:AT2G04430.1); Has 358 Blast hits to 334 protein…	0.0137142	2.00031	0.0486688	1.68983	0.019911	1.90401
AT2G17600.1	protein_coding		Cysteine/Histidine-rich C1 domain family protein; CONTAINS InterPro DOMAIN/s: DC1 (InterPro:IPR004146), C1-like (InterPro:IPR011424); BEST Arabidopsis thaliana protein match is: Cysteine/Histidine-rich C1 domain family protein (TAIR:AT2G17590.1); Has 1546 Blast hits to 615 proteins in 31 species: Archae - 0; Bacteria - 0; Metazoa - 9; Fungi - 0; Plants - 1525; Viruses - 0; Other Eukaryotes - 12 (…	0.00750401	1.99775	0.437182	-1.18623	0.133255	1.40974
AT1G75470.1	protein_coding	PURINE PERMEASE 15 (PUP15)	Member of a family of proteins related to PUP1, a purine transporter. May be involved in the transport of purine and purine derivatives such as cytokinins, across the plasma membrane.	0.000317514	1.99694	0.829774	-1.03	0.116404	1.25708
AT5G58910.1	protein_coding	LACCASE 16 (LAC16)	putative laccase, a member of laccase family of genes (17 members in Arabidopsis).	0.00169573	1.99648	0.477505	1.13128	0.893797	1.02318
AT5G66562.1	small_nucleolar_rna		snoRNA; snoRNA	0.0020328	1.99513	0.0294907	-1.53743	0.505657	-1.12566
AT2G45070.4	protein_coding	SUPPRESSORS OF SECRETION-DEFECTIVE 61 BETA (SEC61 BETA)	Sec61 Beta Subunit	5.21933e-06	1.99084	3.67466e-05	1.74712	0.000591202	1.49193
AT3G45638.2	other_rna		Unknown gene	0.00125313	1.9877	0.991003	1.00184	0.940924	-1.01218
AT2G43138.1	small_nucleolar_rna		snoRNA; snoRNA	0.00013459	1.9863	0.0773574	-1.26342	0.940677	1.00918
AT1G64650.2	protein_coding		Major facilitator superfamily protein; LOCATED IN: plasma membrane; EXPRESSED IN: 23 plant structures; EXPRESSED DURING: 13 growth stages; CONTAINS InterPro DOMAIN/s: Protein of unknown function DUF791 (InterPro:IPR008509), Major facilitator superfamily, general substrate transporter (InterPro:IPR016196); BEST Arabidopsis thaliana protein match is: Major facilitator superfamily protein (TAIR:AT4G…	0.00303004	1.98099	0.153957	-1.31874	0.166308	-1.30716
AT2G43930.1	protein_coding		Protein kinase superfamily protein; FUNCTIONS IN: amino acid transmembrane transporter activity, protein kinase activity, ATP binding; INVOLVED IN: amino acid transport, protein amino acid phosphorylation, transmembrane transport; LOCATED IN: membrane; CONTAINS InterPro DOMAIN/s: Protein kinase, catalytic domain (InterPro:IPR000719), Amino acid/polyamine transporter I (InterPro:IPR002293), Serine…	8.64991e-08	1.97931	0.847945	-1.01091	0.345373	1.05602
AT1G29680.1	protein_coding		Protein of unknown function (DUF1264); CONTAINS InterPro DOMAIN/s: Protein of unknown function DUF1264 (InterPro:IPR010686); BEST Arabidopsis thaliana protein match is: Protein of unknown function (DUF1264) (TAIR:AT5G45690.1); Has 286 Blast hits to 286 proteins in 122 species: Archae - 0; Bacteria - 120; Metazoa - 0; Fungi - 64; Plants - 100; Viruses - 0; Other Eukaryotes - 2 (source: NCBI BLink).	0.00179785	1.97439	0.110463	1.33498	0.0572935	1.42376
AT1G10710.1	protein_coding	POOR HOMOLOGOUS SYNAPSIS 1 (PHS1)	Computational predictions suggested the presence of a small cysteine-rich protein beginning in intron 9 (Silverstein 2007), but subsequent analysis revealed that this region contains a tenth exon for the At1g10710 gene. PHS1 regulates recombination and pairing of homologous chromosomes during meiotic prophase by controlling transport of RAD50 from cytoplasm to the nucleus.	1.27603e-05	1.9734	0.249794	1.11723	0.795487	-1.02452
AT2G10975.1	protein_coding		unknown protein; Has 30201 Blast hits to 17322 proteins in 780 species: Archae - 12; Bacteria - 1396; Metazoa - 17338; Fungi - 3422; Plants - 5037; Viruses - 0; Other Eukaryotes - 2996 (source: NCBI BLink).	0.00733855	1.97257	0.0774523	1.4969	0.183033	1.34225
AT2G09838.1	protein_coding		unknown protein; LOCATED IN: mitochondrion; Has 30201 Blast hits to 17322 proteins in 780 species: Archae - 12; Bacteria - 1396; Metazoa - 17338; Fungi - 3422; Plants - 5037; Viruses - 0; Other Eukaryotes - 2996 (source: NCBI BLink).	0.00228522	1.97228	0.0624843	-1.42858	0.327485	1.19285
AT5G27980.1	protein_coding		Seed maturation protein; CONTAINS InterPro DOMAIN/s: Seed maturation protein (InterPro:IPR007011); BEST Arabidopsis thaliana protein match is: Seed maturation protein (TAIR:AT3G22490.1); Has 1807 Blast hits to 1807 proteins in 277 species: Archae - 0; Bacteria - 0; Metazoa - 736; Fungi - 347; Plants - 385; Viruses - 0; Other Eukaryotes - 339 (source: NCBI BLink).	0.0126435	1.96998	0.0999169	-1.50603	0.94992	-1.01475
AT3G59590.1	protein_coding		jacalin lectin family protein; CONTAINS InterPro DOMAIN/s: F-box associated domain, type 1 (InterPro:IPR006527), Mannose-binding lectin (InterPro:IPR001229), F-box associated interaction domain (InterPro:IPR017451); BEST Arabidopsis thaliana protein match is: F-box family protein / jacalin lectin family protein (TAIR:AT3G59610.1); Has 1611 Blast hits to 1208 proteins in 34 species: Archae - 0; Ba…	0.00329017	1.96917	0.0704186	1.43813	0.586762	-1.1069
AT1G22580.1	transposable_element_gene		transposable element gene; pseudogene, similar to putative AP endonuclease/reverse transcriptase, blastp match of 32% identity and 1.1e-13 P-value to GP|21952510|gb|AAM82604.1|AF525305_2|AF525305 putative AP endonuclease/reverse transcriptase {Brassica napus}	0.00127613	1.96652	0.203506	1.23752	0.123	1.30122
AT1G50160.1	protein_coding		BEST Arabidopsis thaliana protein match is: Polynucleotidyl transferase, ribonuclease H-like superfamily protein (TAIR:AT2G04420.1); Has 34 Blast hits to 34 proteins in 2 species: Archae - 0; Bacteria - 0; Metazoa - 0; Fungi - 0; Plants - 34; Viruses - 0; Other Eukaryotes - 0 (source: NCBI BLink).	0.00275233	1.96589	0.679086	1.07769	0.0248393	1.5797
AT2G07678.1	protein_coding		unknown protein; BEST Arabidopsis thaliana protein match is: unknown protein (TAIR:ATMG00920.1); Has 13 Blast hits to 13 proteins in 2 species: Archae - 0; Bacteria - 0; Metazoa - 0; Fungi - 0; Plants - 13; Viruses - 0; Other Eukaryotes - 0 (source: NCBI BLink).	0.0071098	1.96318	0.99123	1.0023	0.41497	-1.18922
AT3G22235.1	protein_coding		BEST Arabidopsis thaliana protein match is: pathogen and circadian controlled 1 (TAIR:AT3G22231.1); Has 122 Blast hits to 122 proteins in 11 species: Archae - 0; Bacteria - 0; Metazoa - 0; Fungi - 0; Plants - 122; Viruses - 0; Other Eukaryotes - 0 (source: NCBI BLink).	0.00515426	1.96215	0.0805345	1.45183	0.731672	1.07052
AT1G27640.1	protein_coding		Putative role in leaf development. Comparison of SALK_123839C to Columbia under normal growth conditions resulted in a trend toward increased leaf length in the mutant (P=0.13; median 22 for mutant,17 for Columbia) (Ann Stapleton and Delita Pardue, 2009, personal communication).	0.00148451	1.95775	0.910061	1.01866	0.292239	1.19354
AT2G14405.1	pseudogene		pseudogene, hypothetical protein	0.00212054	1.9569	0.880623	1.0262	0.0527482	1.44071
AT2G26450.1	protein_coding		Plant invertase/pectin methylesterase inhibitor superfamily; FUNCTIONS IN: enzyme inhibitor activity, pectinesterase activity; INVOLVED IN: cell wall modification; LOCATED IN: cell wall, plant-type cell wall; EXPRESSED IN: 9 plant structures; EXPRESSED DURING: L mature pollen stage, M germinated pollen stage, 4 anthesis, C globular stage, petal differentiation and expansion stage; CONTAINS InterP…	0.00458291	1.95525	0.421466	1.17104	0.997719	1.00055
AT1G26400.1	protein_coding		FAD-binding Berberine family protein; FUNCTIONS IN: electron carrier activity, oxidoreductase activity, FAD binding, catalytic activity; LOCATED IN: endomembrane system; CONTAINS InterPro DOMAIN/s: FAD-binding, type 2 (InterPro:IPR016166), Berberine/berberine-like (InterPro:IPR012951), FAD linked oxidase, N-terminal (InterPro:IPR006094); BEST Arabidopsis thaliana protein match is: FAD-binding Ber…	0.0141912	1.95429	0.421343	1.21206	0.127984	1.46086
AT5G51030.1	protein_coding		NAD(P)-binding Rossmann-fold superfamily protein; FUNCTIONS IN: oxidoreductase activity, binding, catalytic activity; INVOLVED IN: oxidation reduction, metabolic process; LOCATED IN: cellular_component unknown; EXPRESSED IN: 9 plant structures; EXPRESSED DURING: L mature pollen stage, M germinated pollen stage, 4 anthesis, petal differentiation and expansion stage; CONTAINS InterPro DOMAIN/s: NAD…	0.00630875	1.95392	0.23806	1.28193	0.871125	1.03361
AT2G31620.1	protein_coding		Receptor-like protein kinase-related family protein; FUNCTIONS IN: molecular_function unknown; INVOLVED IN: biological_process unknown; LOCATED IN: endomembrane system; CONTAINS InterPro DOMAIN/s: Protein of unknown function DUF26 (InterPro:IPR002902); BEST Arabidopsis thaliana protein match is: Receptor-like protein kinase-related family protein (TAIR:AT3G21960.2); Has 1454 Blast hits to 1413 pr…	9.67511e-05	1.95126	0.799657	-1.02967	0.222804	-1.1564
AT5G32410.2	transposable_element_gene		transposable element gene; similar to unknown protein [Arabidopsis thaliana] (TAIR:AT2G07710.1)	0.0109263	1.95013	0.506051	-1.1621	0.919266	-1.02292
AT1G03746.1	small_nucleolar_rna		snoRNA; snoRNA	0.0302717	1.9491	0.000865218	-3.36989	0.00389934	-2.65615
AT5G35926.1	protein_coding		Protein with RNI-like/FBD-like domains; CONTAINS InterPro DOMAIN/s: FBD-like (InterPro:IPR006566), Leucine-rich repeat 2 (InterPro:IPR013101); BEST Arabidopsis thaliana protein match is: F-box/RNI-like superfamily protein (TAIR:AT5G41840.1); Has 486 Blast hits to 470 proteins in 6 species: Archae - 0; Bacteria - 2; Metazoa - 0; Fungi - 0; Plants - 484; Viruses - 0; Other Eukaryotes - 0 (source: N…	2.96577e-05	1.94905	0.949704	-1.00636	0.000785849	1.56834
AT3G25850.1	protein_coding		Cysteine/Histidine-rich C1 domain family protein; CONTAINS InterPro DOMAIN/s: C1-like (InterPro:IPR011424); BEST Arabidopsis thaliana protein match is: Cysteine/Histidine-rich C1 domain family protein (TAIR:AT5G45730.1); Has 931 Blast hits to 522 proteins in 20 species: Archae - 0; Bacteria - 0; Metazoa - 8; Fungi - 0; Plants - 919; Viruses - 0; Other Eukaryotes - 4 (source: NCBI BLink).	0.012373	1.94896	0.598964	1.12861	0.424991	1.20336
AT3G44920.1	protein_coding	CATION/H+ EXCHANGER 11 (CHX11)	member of Putative Na+/H+ antiporter family	0.00064286	1.94731	0.961586	-1.007	0.0216017	1.46044
AT3G28820.1	protein_coding		Protein of unknown function (DUF1216); FUNCTIONS IN: molecular_function unknown; INVOLVED IN: biological_process unknown; LOCATED IN: endomembrane system; CONTAINS InterPro DOMAIN/s: Protein of unknown function DUF1216 (InterPro:IPR009605); BEST Arabidopsis thaliana protein match is: Protein of unknown function (DUF1216) (TAIR:AT3G28810.1); Has 16797 Blast hits to 5994 proteins in 897 species: Ar…	0.00829976	1.9459	0.200587	1.32622	0.380734	1.20848
AT5G40620.1	protein_coding		unknown protein; Has 1807 Blast hits to 1807 proteins in 277 species: Archae - 0; Bacteria - 0; Metazoa - 736; Fungi - 347; Plants - 385; Viruses - 0; Other Eukaryotes - 339 (source: NCBI BLink).	0.00531672	1.94476	0.613014	1.10519	0.623264	1.10197
AT3G02000.1	protein_coding	(ROXY1)	Roxy1 encodes a glutaredoxin belonging to a subgroup specific to higher plants. It is required for proper petal initiation and organogenesis. It is likely to function in the temporal and spatial expression regulation of AGAMOUS in the first and second whorl. It's function is dependent on the Cysteine 49 residue and its nuclear localization. ROXY1 interacts in vitro and in vivo with members of the…	0.00758745	1.94399	0.504394	1.15107	0.622015	-1.10893
AT2G33006.1	protein_coding		unknown protein; LOCATED IN: endomembrane system; Has 30201 Blast hits to 17322 proteins in 780 species: Archae - 12; Bacteria - 1396; Metazoa - 17338; Fungi - 3422; Plants - 5037; Viruses - 0; Other Eukaryotes - 2996 (source: NCBI BLink).	0.0158665	1.94031	0.927421	1.02193	0.102012	1.51477
AT3G23715.1	protein_coding	SCR-LIKE 13 (SCRL13)	Encodes a member of a family of small, secreted, cysteine rich proteins with sequence similarity to SCR (S locus cysteine-rich protein).	0.0051326	1.93711	0.831761	-1.04218	0.0898526	1.42358
AT2G01920.1	protein_coding		ENTH/VHS/GAT family protein; FUNCTIONS IN: phospholipid binding, binding; INVOLVED IN: biological_process unknown; LOCATED IN: cellular_component unknown; EXPRESSED IN: sperm cell, male gametophyte, pollen tube; EXPRESSED DURING: L mature pollen stage, M germinated pollen stage; CONTAINS InterPro DOMAIN/s: Epsin-like, N-terminal (InterPro:IPR013809), ANTH (InterPro:IPR011417), ENTH/VHS (InterPro:…	0.00197117	1.93679	0.898426	1.02164	0.960284	-1.00838
AT5G28720.1	protein_coding		unknown protein; Has 4 Blast hits to 4 proteins in 2 species: Archae - 0; Bacteria - 0; Metazoa - 0; Fungi - 0; Plants - 4; Viruses - 0; Other Eukaryotes - 0 (source: NCBI BLink).	0.0169064	1.93654	0.433942	-1.2103	0.800425	1.06276
AT3G08750.1	protein_coding		F-box and associated interaction domains-containing protein; FUNCTIONS IN: molecular_function unknown; INVOLVED IN: biological_process unknown; LOCATED IN: endomembrane system; EXPRESSED IN: flower; EXPRESSED DURING: petal differentiation and expansion stage; CONTAINS InterPro DOMAIN/s: F-box domain, cyclin-like (InterPro:IPR001810), F-box domain, Skp2-like (InterPro:IPR022364), F-box associated …	0.0078199	1.93404	0.843875	-1.04185	0.931346	-1.01808
AT2G05350.1	protein_coding		unknown protein; Has 22 Blast hits to 16 proteins in 5 species: Archae - 0; Bacteria - 0; Metazoa - 0; Fungi - 0; Plants - 22; Viruses - 0; Other Eukaryotes - 0 (source: NCBI BLink).	0.00625283	1.9334	0.070261	1.48016	0.0290404	1.63369
AT1G19960.1	protein_coding		BEST Arabidopsis thaliana protein match is: transmembrane receptors (TAIR:AT2G32140.1); Has 41 Blast hits to 41 proteins in 17 species: Archae - 0; Bacteria - 2; Metazoa - 23; Fungi - 0; Plants - 11; Viruses - 0; Other Eukaryotes - 5 (source: NCBI BLink).	0.00107819	1.93313	0.000964637	1.95273	0.0258245	1.47178
AT2G31141.1	protein_coding		unknown protein; Has 30201 Blast hits to 17322 proteins in 780 species: Archae - 12; Bacteria - 1396; Metazoa - 17338; Fungi - 3422; Plants - 5037; Viruses - 0; Other Eukaryotes - 2996 (source: NCBI BLink).	0.012694	1.93074	0.165657	1.38913	0.528321	1.15503
AT2G07747.1	pseudogene		pseudogene, maturase (MATR), identical to maturase (Arabidopsis thaliana) GP:6851020; blastp match of 92% identity and 1.9e-70 P-value to GP|6513801|gb|AAF14776.1|AF197784_1|AF197784 maturase {Pachysandra procumbens}	0.00709177	1.92947	0.451341	1.16833	0.185956	1.32455
AT3G10430.1	protein_coding		F-box and associated interaction domains-containing protein; CONTAINS InterPro DOMAIN/s: F-box domain, cyclin-like (InterPro:IPR001810), F-box domain, Skp2-like (InterPro:IPR022364), F-box associated domain, type 1 (InterPro:IPR006527), F-box associated interaction domain (InterPro:IPR017451); BEST Arabidopsis thaliana protein match is: F-box and associated interaction domains-containing protein …	0.000363621	1.92946	0.0379316	-1.35802	0.129176	1.23723
AT3G13525.1	small_nucleolar_rna		snoRNA; snoRNA	0.000987751	1.92859	0.094367	-1.31064	0.761518	1.04705
AT3G53050.1	protein_coding		D-galactoside/L-rhamnose binding SUEL lectin protein; FUNCTIONS IN: sugar binding, hydrolase activity, hydrolyzing O-glycosyl compounds; INVOLVED IN: carbohydrate metabolic process; LOCATED IN: endomembrane system; CONTAINS InterPro DOMAIN/s: Glycoside hydrolase, family 35 (InterPro:IPR001944), D-galactoside/L-rhamnose binding SUEL lectin (InterPro:IPR000922); BEST Arabidopsis thaliana protein ma…	0.00145755	1.92485	0.982469	1.0035	0.834583	1.03381
AT1G42530.1	transposable_element_gene		transposable element gene; Mutator-like transposase family, has a 4.8e-23 P-value blast match to Q9S9L1 /206-367 Pfam PF03108 MuDR family transposase (MuDr-element domain)	0.00815777	1.92464	0.614694	1.11108	0.897084	-1.02728
AT4G34170.1	protein_coding		Galactose oxidase/kelch repeat superfamily protein; CONTAINS InterPro DOMAIN/s: F-box domain, cyclin-like (InterPro:IPR001810), Galactose oxidase/kelch, beta-propeller (InterPro:IPR011043), Kelch repeat type 1 (InterPro:IPR006652), Kelch related (InterPro:IPR013089), Kelch-type beta propeller (InterPro:IPR015915); BEST Arabidopsis thaliana protein match is: Galactose oxidase/kelch repeat superfam…	0.00265585	1.92429	0.846377	-1.03422	0.793177	1.04662
AT3G29633.1	protein_coding		unknown protein; Has 30201 Blast hits to 17322 proteins in 780 species: Archae - 12; Bacteria - 1396; Metazoa - 17338; Fungi - 3422; Plants - 5037; Viruses - 0; Other Eukaryotes - 2996 (source: NCBI BLink).	0.0120084	1.92384	0.884199	-1.03301	0.605531	-1.12281
AT4G15650.1	protein_coding		unknown protein; FUNCTIONS IN: molecular_function unknown; INVOLVED IN: N-terminal protein myristoylation; LOCATED IN: cellular_component unknown; EXPRESSED IN: male gametophyte, flower, pollen tube; EXPRESSED DURING: L mature pollen stage, M germinated pollen stage, 4 anthesis; Has 5184 Blast hits to 3451 proteins in 562 species: Archae - 30; Bacteria - 838; Metazoa - 1576; Fungi - 798; Plants -…	0.00309704	1.9232	0.977309	-1.00506	0.241814	1.23932
AT5G28865.1	transposable_element_gene		transposable element gene; gypsy-like retrotransposon family, has a 7.1e-80 P-value blast match to GB:AAD19359 polyprotein (gypsy_Ty3-element) (Sorghum bicolor)	0.0120072	1.91883	0.857796	-1.04061	0.55758	1.14024
AT5G57150.3	protein_coding		basic helix-loop-helix (bHLH) DNA-binding superfamily protein; FUNCTIONS IN: DNA binding, sequence-specific DNA binding transcription factor activity; INVOLVED IN: regulation of transcription; LOCATED IN: nucleus; EXPRESSED IN: 24 plant structures; EXPRESSED DURING: 14 growth stages; CONTAINS InterPro DOMAIN/s: Helix-loop-helix DNA-binding domain (InterPro:IPR001092), Helix-loop-helix DNA-binding…	0.00240444	1.9164	0.357331	-1.17296	0.86558	-1.02919
AT1G12630.1	protein_coding		encodes a member of the DREB subfamily A-4 of ERF/AP2 transcription factor family. The protein contains one AP2 domain. There are 17 members in this subfamily including TINY.	0.000394826	1.91604	0.12992	1.23659	0.309999	-1.14806
AT1G36441.1	pseudogene		Pseudogene of AT1G66235	0.000611035	1.91528	0.404272	-1.12632	0.282811	-1.16751
AT5G18840.1	protein_coding		Major facilitator superfamily protein; FUNCTIONS IN: carbohydrate transmembrane transporter activity, sugar:hydrogen symporter activity; INVOLVED IN: transport, transmembrane transport; LOCATED IN: integral to membrane, membrane; EXPRESSED IN: 17 plant structures; EXPRESSED DURING: 7 growth stages; CONTAINS InterPro DOMAIN/s: Major facilitator superfamily (InterPro:IPR020846), General substrate t…	0.00703945	1.91448	0.00118527	2.34498	0.0452871	1.55873
AT3G28680.1	protein_coding		Serine carboxypeptidase S28 family protein; FUNCTIONS IN: serine-type peptidase activity; INVOLVED IN: proteolysis; LOCATED IN: endomembrane system; EXPRESSED IN: flower, egg cell; EXPRESSED DURING: petal differentiation and expansion stage; CONTAINS InterPro DOMAIN/s: Peptidase S28 (InterPro:IPR008758); BEST Arabidopsis thaliana protein match is: Serine carboxypeptidase S28 family protein (TAIR:…	0.00247335	1.9138	0.946519	-1.01148	0.437766	1.14338
AT5G26610.2	protein_coding		D111/G-patch domain-containing protein; FUNCTIONS IN: zinc ion binding, nucleic acid binding; INVOLVED IN: biological_process unknown; LOCATED IN: intracellular; EXPRESSED IN: 24 plant structures; EXPRESSED DURING: 13 growth stages; CONTAINS InterPro DOMAIN/s: Zinc finger, C2H2-like (InterPro:IPR015880), Zinc finger, C2H2-type (InterPro:IPR007087), D111/G-patch (InterPro:IPR000467), Zinc finger, …	0.00531957	1.91229	0.643956	1.09308	0.757085	-1.06119
AT1G06320.1	protein_coding		unknown protein; Has 24 Blast hits to 24 proteins in 10 species: Archae - 0; Bacteria - 2; Metazoa - 0; Fungi - 0; Plants - 20; Viruses - 0; Other Eukaryotes - 2 (source: NCBI BLink).	0.0015607	1.91185	0.49687	-1.11537	0.310404	-1.17967
AT2G40110.1	protein_coding		Yippee family putative zinc-binding protein; CONTAINS InterPro DOMAIN/s: Yippee-like protein (InterPro:IPR004910); BEST Arabidopsis thaliana protein match is: Yippee family putative zinc-binding protein (TAIR:AT3G11230.2); Has 989 Blast hits to 989 proteins in 210 species: Archae - 0; Bacteria - 0; Metazoa - 470; Fungi - 205; Plants - 239; Viruses - 0; Other Eukaryotes - 75 (source: NCBI BLink).	0.00275864	1.91066	0.0040318	1.84159	0.205547	-1.25484
AT5G18720.1	protein_coding		FUNCTIONS IN: molecular_function unknown; INVOLVED IN: biological_process unknown; LOCATED IN: endomembrane system; CONTAINS InterPro DOMAIN/s: Molecular chaperone, heat shock protein, Hsp40, DnaJ (InterPro:IPR015609); BEST Arabidopsis thaliana protein match is: unknown protein (TAIR:AT5G18730.1); Has 309 Blast hits to 232 proteins in 13 species: Archae - 0; Bacteria - 0; Metazoa - 0; Fungi - 0; …	0.00613479	1.90922	0.442909	1.16445	0.53687	1.12968
AT1G43000.1	protein_coding		PLATZ transcription factor family protein; CONTAINS InterPro DOMAIN/s: Protein of unknown function DUF597 (InterPro:IPR006734); BEST Arabidopsis thaliana protein match is: PLATZ transcription factor family protein (TAIR:AT1G21000.1); Has 398 Blast hits to 398 proteins in 26 species: Archae - 0; Bacteria - 0; Metazoa - 0; Fungi - 0; Plants - 398; Viruses - 0; Other Eukaryotes - 0 (source: NCBI BLi…	6.5746e-06	1.90809	0.0016408	1.39749	0.762766	1.02532
AT2G30770.1	protein_coding	CYTOCHROME P450, FAMILY 71, SUBFAMILY A, POLYPEPTIDE 13 (CYP71A13)	putative cytochrome P450	0.0403031	1.90731	0.782983	-1.08159	0.0819505	-1.70213
AT2G15530.4	protein_coding		RING/U-box superfamily protein; FUNCTIONS IN: zinc ion binding; EXPRESSED IN: 23 plant structures; EXPRESSED DURING: 13 growth stages; CONTAINS InterPro DOMAIN/s: Zinc finger, RING-type (InterPro:IPR001841), Zinc finger, C3HC4 RING-type (InterPro:IPR018957); BEST Arabidopsis thaliana protein match is: RING/U-box superfamily protein (TAIR:AT4G34040.1).	0.012308	1.9061	0.858371	1.04021	0.419459	1.19839
AT5G60770.1	protein_coding	NITRATE TRANSPORTER 2.4 (NRT2.4)	member of High affinity nitrate transporter family	0.0120817	1.90478	0.880044	1.03373	0.298645	1.26404
AT3G30187.1	pseudogene		pseudogene, hypothetical protein	0.00912754	1.90453	0.823584	1.0477	0.409039	1.19142
AT1G13500.1	protein_coding		Protein of unknown function (DUF1262); CONTAINS InterPro DOMAIN/s: Protein of unknown function DUF1262 (InterPro:IPR010683); BEST Arabidopsis thaliana protein match is: Protein of unknown function (DUF1262) (TAIR:AT1G13530.1); Has 101 Blast hits to 94 proteins in 9 species: Archae - 0; Bacteria - 0; Metazoa - 0; Fungi - 0; Plants - 101; Viruses - 0; Other Eukaryotes - 0 (source: NCBI BLink).	0.0289139	1.90369	0.67629	1.11621	0.43097	1.23315
AT1G71490.1	protein_coding		Tetratricopeptide repeat (TPR)-like superfamily protein; CONTAINS InterPro DOMAIN/s: Pentatricopeptide repeat (InterPro:IPR002885); BEST Arabidopsis thaliana protein match is: Tetratricopeptide repeat (TPR)-like superfamily protein (TAIR:AT1G22830.2); Has 41551 Blast hits to 13575 proteins in 229 species: Archae - 0; Bacteria - 0; Metazoa - 56; Fungi - 81; Plants - 40794; Viruses - 0; Other Eukar…	0.00559057	1.9023	0.115719	1.37694	0.50333	1.13837
AT5G35800.1	transposable_element_gene		transposable element gene; pseudogene, similar to simiar to ribosomal protein, similar to unknown protein (gb|AAD32760.1); blastp match of 50% identity and 1.1e-27 P-value to GP|19571128|dbj|BAB86552.1||AP003566 simiar to ribosomal protein {Oryza sativa (japonica cultivar-group)}	0.00138687	1.90197	0.743111	1.05227	0.384938	1.14702
AT2G21727.1	protein_coding		Encodes a ECA1 gametogenesis related family protein	0.000759335	1.90151	0.527938	-1.09523	0.104037	1.2806
AT4G18395.1	protein_coding		unknown protein; Has 30201 Blast hits to 17322 proteins in 780 species: Archae - 12; Bacteria - 1396; Metazoa - 17338; Fungi - 3422; Plants - 5037; Viruses - 0; Other Eukaryotes - 2996 (source: NCBI BLink).	0.00579312	1.9006	0.985775	-1.00344	0.647983	1.09232
AT2G17040.1	protein_coding	NAC DOMAIN CONTAINING PROTEIN 36 (NAC036)	Member of the NAC transcription factor family and more specifically, the ONAC022 subfamily. Involved in leaf and inflorescence stem morphogenesis.	3.31574e-06	1.90016	0.000342427	1.46454	0.00183358	1.35626
AT1G51030.1	protein_coding		unknown protein; BEST Arabidopsis thaliana protein match is: unknown protein (TAIR:AT1G51020.1); Has 39 Blast hits to 36 proteins in 13 species: Archae - 5; Bacteria - 2; Metazoa - 1; Fungi - 2; Plants - 21; Viruses - 0; Other Eukaryotes - 8 (source: NCBI BLink).	0.000179831	1.89868	0.0590111	-1.27691	0.0875023	1.24323
AT2G41240.1	protein_coding	BASIC HELIX-LOOP-HELIX PROTEIN 100 (BHLH100)	Encodes a member of the basic helix-loop-helix transcription factor family protein.	0.00434403	1.89811	0.0160431	1.6638	0.000251366	2.58604
AT3G17400.1	protein_coding		F-box family protein; CONTAINS InterPro DOMAIN/s: F-box domain, cyclin-like (InterPro:IPR001810), F-box domain, Skp2-like (InterPro:IPR022364); BEST Arabidopsis thaliana protein match is: F-box and associated interaction domains-containing protein (TAIR:AT3G17620.1); Has 879 Blast hits to 873 proteins in 14 species: Archae - 0; Bacteria - 0; Metazoa - 0; Fungi - 0; Plants - 877; Viruses - 0; Othe…	0.000228005	1.8965	0.977516	-1.00344	0.742628	1.04098
AT3G28580.1	protein_coding		P-loop containing nucleoside triphosphate hydrolases superfamily protein; FUNCTIONS IN: nucleoside-triphosphatase activity, ATPase activity, nucleotide binding, ATP binding; INVOLVED IN: response to abscisic acid stimulus; LOCATED IN: endoplasmic reticulum; EXPRESSED IN: 10 plant structures; EXPRESSED DURING: LP.04 four leaves visible, 4 anthesis, petal differentiation and expansion stage; CONTAI…	2.52624e-05	1.89557	3.85432e-05	1.84093	0.00411344	1.39585
AT4G05048.1	small_nucleolar_rna	(U49.1)	Encodes a C/D box snoRNA (U49.1). Gb: AJ300655	0.00692461	1.8945	0.106205	-1.40417	0.295655	-1.23591
AT3G54980.1	protein_coding		Pentatricopeptide repeat (PPR) superfamily protein; CONTAINS InterPro DOMAIN/s: Pentatricopeptide repeat (InterPro:IPR002885); BEST Arabidopsis thaliana protein match is: LATERAL ORGAN JUNCTION (TAIR:AT2G39230.1); Has 66577 Blast hits to 14412 proteins in 313 species: Archae - 5; Bacteria - 80; Metazoa - 1084; Fungi - 1336; Plants - 61678; Viruses - 0; Other Eukaryotes - 2394 (source: NCBI BLink).	0.00165151	1.89382	0.908456	1.01833	0.856347	-1.02902
AT1G67270.1	protein_coding		Zinc-finger domain of monoamine-oxidase A repressor R1 protein; CONTAINS InterPro DOMAIN/s: DDT domain superfamily (InterPro:IPR018501), DDT domain, subgroup (InterPro:IPR018500), Cell division cycle-associated protein (InterPro:IPR018866); BEST Arabidopsis thaliana protein match is: Zinc-finger domain of monoamine-oxidase A repressor R1 protein (TAIR:AT1G67780.1); Has 476 Blast hits to 468 prote…	0.00419772	1.88563	0.387536	1.17197	0.012244	1.69516
AT5G26100.1	protein_coding		unknown protein; FUNCTIONS IN: molecular_function unknown; INVOLVED IN: biological_process unknown; LOCATED IN: endomembrane system; EXPRESSED IN: male gametophyte, pollen tube; EXPRESSED DURING: L mature pollen stage, M germinated pollen stage; BEST Arabidopsis thaliana protein match is: unknown protein (TAIR:AT3G44170.1); Has 1807 Blast hits to 1807 proteins in 277 species: Archae - 0; Bacteria…	0.00615235	1.88331	0.393611	-1.18096	0.833441	1.04117
AT5G50801.1	protein_coding		This gene encodes a small protein and has either evidence of transcription or purifying selection.	0.0297839	1.88291	0.723509	1.09644	0.582378	1.15456
AT3G46086.1	protein_coding		This gene encodes a small protein and has either evidence of transcription or purifying selection.	0.00233484	1.88079	0.323468	1.18054	0.172225	1.2642
AT2G13550.1	protein_coding		unknown protein; Has 23 Blast hits to 20 proteins in 10 species: Archae - 0; Bacteria - 0; Metazoa - 10; Fungi - 0; Plants - 4; Viruses - 0; Other Eukaryotes - 9 (source: NCBI BLink).	0.00114092	1.87986	0.00398453	1.69084	0.211176	1.21205
AT5G02740.2	protein_coding		Ribosomal protein S24e family protein; Has 35333 Blast hits to 34131 proteins in 2444 species: Archae - 798; Bacteria - 22429; Metazoa - 974; Fungi - 991; Plants - 531; Viruses - 0; Other Eukaryotes - 9610 (source: NCBI BLink).	0.00228282	1.87962	0.890367	-1.02281	0.785781	1.04553
AT5G60110.1	protein_coding	PUMILIO 18 (PUM18)	Encodes a member of the Arabidopsis Pumilio (APUM) proteins containing PUF domain (eight repeats of approximately 36 amino acids each). PUF proteins regulate both mRNA stability and translation through sequence-specific binding to the 3' UTR of target mRNA transcripts.	0.0114	1.87955	0.252155	1.28596	0.343718	-1.22863
AT3G59930.1	protein_coding		Encodes a defensin-like (DEFL) family protein.	0.00349417	1.87951	0.731208	-1.06192	0.6386	-1.08582
AT1G03743.1	small_nucleolar_rna		snoRNA; snoRNA	0.026377	1.87765	0.00326691	-2.50756	0.00645084	-2.27971
AT4G08035.1	other_rna		Unknown gene	0.00182195	1.87763	0.446081	-1.1298	0.730038	-1.05619
AT4G33070.1	protein_coding		Thiamine pyrophosphate dependent pyruvate decarboxylase family protein; FUNCTIONS IN: in 6 functions; LOCATED IN: membrane; EXPRESSED IN: 11 plant structures; EXPRESSED DURING: 4 anthesis, C globular stage, F mature embryo stage, petal differentiation and expansion stage, E expanded cotyledon stage; CONTAINS InterPro DOMAIN/s: TPP-binding enzyme, conserved site (InterPro:IPR000399), Thiamine pyro…	0.0035517	1.87628	0.075994	1.39634	0.0311378	-1.52344
AT5G56180.2	protein_coding	ACTIN-RELATED PROTEIN 8 (ARP8)	encodes a protein whose sequence is similar to actin-related proteins (ARPs) in other organisms. Member of nuclear ARP family of genes.	0.00593513	1.8761	0.712704	1.07245	0.707982	-1.07375
AT1G58210.1	protein_coding	EMBRYO DEFECTIVE 1674 (EMB1674)	Encodes a member of the NET superfamily of proteins that potentially couples different membranes to the actin cytoskeleton in plant cells. It colocalizes with filamentous actin and is localized to the plasma membrane.	2.28312e-05	1.87563	0.0200851	-1.27655	0.0547609	1.21312
AT3G20362.1	protein_coding		unknown protein; FUNCTIONS IN: molecular_function unknown; INVOLVED IN: biological_process unknown; LOCATED IN: endomembrane system; Has 4 Blast hits to 4 proteins in 1 species: Archae - 0; Bacteria - 0; Metazoa - 0; Fungi - 0; Plants - 4; Viruses - 0; Other Eukaryotes - 0 (source: NCBI BLink).	0.0180475	1.8755	0.108655	-1.48525	0.00139452	-2.61207
AT3G14340.1	protein_coding		unknown protein; Has 1 Blast hits to 1 proteins in 1 species: Archae - 0; Bacteria - 0; Metazoa - 0; Fungi - 0; Plants - 1; Viruses - 0; Other Eukaryotes - 0 (source: NCBI BLink).	0.035205	1.8748	0.391029	-1.26337	0.24661	-1.3777
AT3G57950.1	protein_coding		unknown protein; FUNCTIONS IN: molecular_function unknown; INVOLVED IN: biological_process unknown; LOCATED IN: chloroplast; EXPRESSED IN: 9 plant structures; EXPRESSED DURING: 4 anthesis, C globular stage, petal differentiation and expansion stage; BEST Arabidopsis thaliana protein match is: unknown protein (TAIR:AT2G42180.1); Has 81 Blast hits to 81 proteins in 11 species: Archae - 0; Bacteria …	0.000645145	1.87452	0.493371	-1.09925	0.116855	1.25519
AT2G20142.1	protein_coding		Toll-Interleukin-Resistance (TIR) domain family protein; FUNCTIONS IN: transmembrane receptor activity; INVOLVED IN: signal transduction, innate immune response; LOCATED IN: intrinsic to membrane; EXPRESSED IN: 13 plant structures; EXPRESSED DURING: 9 growth stages; CONTAINS InterPro DOMAIN/s: Toll-Interleukin receptor (InterPro:IPR000157); BEST Arabidopsis thaliana protein match is: Disease resi…	0.0375855	1.87248	0.00106295	3.21497	0.269672	1.36139
AT5G13620.1	protein_coding		unknown protein; BEST Arabidopsis thaliana protein match is: unknown protein (TAIR:AT1G49290.1); Has 1807 Blast hits to 1807 proteins in 277 species: Archae - 0; Bacteria - 0; Metazoa - 736; Fungi - 347; Plants - 385; Viruses - 0; Other Eukaryotes - 339 (source: NCBI BLink).	0.00375666	1.87235	0.480988	-1.13316	0.0921825	1.37179
AT3G28990.1	protein_coding		Plant protein 1589 of unknown function; FUNCTIONS IN: molecular_function unknown; INVOLVED IN: biological_process unknown; LOCATED IN: endomembrane system; CONTAINS InterPro DOMAIN/s: Conserved hypothetical protein CHP01589, plant (InterPro:IPR006476); BEST Arabidopsis thaliana protein match is: Plant protein 1589 of unknown function (TAIR:AT3G55240.1); Has 211 Blast hits to 211 proteins in 21 sp…	0.0298822	1.87188	0.748031	1.08637	0.494574	1.19444
AT2G14247.1	protein_coding		Expressed protein; FUNCTIONS IN: molecular_function unknown; INVOLVED IN: biological_process unknown; LOCATED IN: chloroplast; Has 35333 Blast hits to 34131 proteins in 2444 species: Archae - 798; Bacteria - 22429; Metazoa - 974; Fungi - 991; Plants - 531; Viruses - 0; Other Eukaryotes - 9610 (source: NCBI BLink).	0.00111506	1.87186	0.0207921	1.47212	0.00169736	1.80589
AT5G44570.2	protein_coding		unknown protein; FUNCTIONS IN: molecular_function unknown; INVOLVED IN: biological_process unknown; LOCATED IN: endomembrane system; EXPRESSED IN: leaf whorl, hypocotyl, sepal, flower, leaf; EXPRESSED DURING: petal differentiation and expansion stage, LP.08 eight leaves visible; Has 7 Blast hits to 7 proteins in 2 species: Archae - 0; Bacteria - 0; Metazoa - 0; Fungi - 0; Plants - 7; Viruses - 0;…	0.00782498	1.87075	0.042054	1.55906	0.41902	1.17601
AT4G36700.1	protein_coding		RmlC-like cupins superfamily protein; FUNCTIONS IN: nutrient reservoir activity; INVOLVED IN: biological_process unknown; LOCATED IN: endomembrane system; EXPRESSED IN: seed; EXPRESSED DURING: seedling growth; CONTAINS InterPro DOMAIN/s: Cupin, RmlC-type (InterPro:IPR011051), Cupin 1 (InterPro:IPR006045), RmlC-like jelly roll fold (InterPro:IPR014710); BEST Arabidopsis thaliana protein match is: …	0.000842754	1.86852	0.00156099	1.77569	0.00504445	1.6172
AT3G47440.1	protein_coding	TONOPLAST INTRINSIC PROTEIN 5;1 (TIP5;1)	Encodes AtTIP5;1, functions as water and urea channels in pollen. Target promoter of the male germline-specific transcription factor DUO1.	0.000567755	1.86834	0.290045	1.1563	0.0135227	1.46773
AT4G39000.1	protein_coding	GLYCOSYL HYDROLASE 9B17 (GH9B17)	glycosyl hydrolase 9B17 (GH9B17); FUNCTIONS IN: hydrolase activity, hydrolyzing O-glycosyl compounds, catalytic activity; INVOLVED IN: carbohydrate metabolic process; LOCATED IN: endomembrane system; EXPRESSED IN: petal, flower; EXPRESSED DURING: 4 anthesis, petal differentiation and expansion stage; CONTAINS InterPro DOMAIN/s: Six-hairpin glycosidase (InterPro:IPR012341), Six-hairpin glycosidase…	0.00224149	1.86833	0.576224	-1.09522	0.0595777	1.39328
AT5G03350.1	protein_coding		Legume lectin family protein; FUNCTIONS IN: carbohydrate binding, binding; INVOLVED IN: biological_process unknown; LOCATED IN: apoplast, cell wall, chloroplast; EXPRESSED IN: 19 plant structures; EXPRESSED DURING: 12 growth stages; CONTAINS InterPro DOMAIN/s: Legume lectin, beta chain (InterPro:IPR001220), Concanavalin A-like lectin/glucanase, subgroup (InterPro:IPR013320), Concanavalin A-like l…	0.000352526	1.86739	0.0199827	1.39645	0.0239881	1.37901
AT1G31270.1	protein_coding		unknown protein; Has 0 Blast hits to 0 proteins in 0 species (source: NCBI BLink).	0.00286565	1.86675	0.840891	-1.0342	0.568386	1.10098
AT2G35387.1	small_nucleolar_rna		snoRNA; snoRNA	0.00142863	1.86553	0.41703	-1.13259	0.399533	-1.13815
AT3G14670.1	protein_coding		unknown protein; Has 70811 Blast hits to 32163 proteins in 1591 species: Archae - 181; Bacteria - 15342; Metazoa - 24728; Fungi - 6779; Plants - 2998; Viruses - 578; Other Eukaryotes - 20205 (source: NCBI BLink).	1.63272e-06	1.86363	0.126636	1.11788	0.0157378	1.21206
AT2G13422.1	protein_coding		unknown protein; Has 30201 Blast hits to 17322 proteins in 780 species: Archae - 12; Bacteria - 1396; Metazoa - 17338; Fungi - 3422; Plants - 5037; Viruses - 0; Other Eukaryotes - 2996 (source: NCBI BLink).	0.0324699	1.86341	0.953362	1.01534	0.649698	1.12614
AT2G04250.1	pseudogene		pseudogene, hypothetical protein	0.00206079	1.86256	0.837578	-1.03312	0.464517	1.12481
AT2G40220.1	protein_coding	ABA INSENSITIVE 4 (ABI4)	Encodes a member of the DREB subfamily A-3 of ERF/AP2 transcription factor family (ABI4). The protein contains one AP2 domain. There is only one member in this family. Involved in abscisic acid (ABA) signal transduction, ABA-mediated glucose response, and hexokinase-dependent sugar responses. Acts downstream of GUN1 in retrograde signaling. Expressed most abundantly in developing siliques and to …	0.00680298	1.86234	0.0934914	1.4101	0.981496	-1.00445
AT2G23321.1	protein_coding		unknown protein; Has 30201 Blast hits to 17322 proteins in 780 species: Archae - 12; Bacteria - 1396; Metazoa - 17338; Fungi - 3422; Plants - 5037; Viruses - 0; Other Eukaryotes - 2996 (source: NCBI BLink).	0.000446696	1.86025	0.0173257	-1.42195	0.0633064	1.29665
AT1G13390.1	protein_coding		unknown protein; BEST Arabidopsis thaliana protein match is: unknown protein (TAIR:AT1G68490.1); Has 114 Blast hits to 114 proteins in 18 species: Archae - 0; Bacteria - 0; Metazoa - 0; Fungi - 0; Plants - 114; Viruses - 0; Other Eukaryotes - 0 (source: NCBI BLink).	0.000915195	1.85522	0.0544743	1.34465	0.342372	-1.14633
AT3G60140.1	protein_coding	DARK INDUCIBLE 2 (DIN2)	Encodes a protein similar to beta-glucosidase and is a member of glycoside hydrolase family 1. Expression is induced after 24 hours of dark treatment, in senescing leaves and treatment with exogenous photosynthesis inhibitor. Induction of gene expression was suppressed in excised leaves supplied with sugar. The authors suggest that the gene's expression pattern is responding to the level of sugar…	0.0274732	1.85425	0.0591943	1.6677	0.218163	-1.37369
AT2G07363.1	protein_coding		unknown protein; Has 30201 Blast hits to 17322 proteins in 780 species: Archae - 12; Bacteria - 1396; Metazoa - 17338; Fungi - 3422; Plants - 5037; Viruses - 0; Other Eukaryotes - 2996 (source: NCBI BLink).	0.0305562	1.85247	0.484269	1.19713	0.277795	-1.32817
AT2G35615.1	protein_coding		Eukaryotic aspartyl protease family protein; FUNCTIONS IN: aspartic-type endopeptidase activity; INVOLVED IN: proteolysis; LOCATED IN: endomembrane system; CONTAINS InterPro DOMAIN/s: Peptidase aspartic (InterPro:IPR021109), Peptidase aspartic, catalytic (InterPro:IPR009007), Peptidase A1 (InterPro:IPR001461), Peptidase aspartic, active site (InterPro:IPR001969); BEST Arabidopsis thaliana protein…	2.46738e-07	1.85207	0.59888	1.03039	0.0421213	1.1355
AT1G29570.1	protein_coding		Zinc finger C-x8-C-x5-C-x3-H type family protein; FUNCTIONS IN: zinc ion binding, nucleic acid binding; INVOLVED IN: biological_process unknown; LOCATED IN: cellular_component unknown; CONTAINS InterPro DOMAIN/s: Zinc finger, CCCH-type (InterPro:IPR000571); BEST Arabidopsis thaliana protein match is: Zinc finger C-x8-C-x5-C-x3-H type family protein (TAIR:AT1G29560.1); Has 39749 Blast hits to 1933…	0.00810876	1.8518	0.71606	-1.07395	0.025469	1.63831
AT5G17470.1	protein_coding		EF hand calcium-binding protein family; FUNCTIONS IN: calcium ion binding; INVOLVED IN: biological_process unknown; LOCATED IN: cellular_component unknown; EXPRESSED IN: petal, leaf whorl, sepal, flower; EXPRESSED DURING: 4 anthesis, petal differentiation and expansion stage; CONTAINS InterPro DOMAIN/s: EF-Hand 1, calcium-binding site (InterPro:IPR018247), EF-HAND 2 (InterPro:IPR018249), EF-hand-…	0.0154908	1.85122	0.923801	1.02129	0.960276	1.01103
AT4G09790.1	pseudogene		pseudogene of the F-box family protein	0.00432914	1.85074	0.0503908	-1.45913	0.694849	1.07174
AT3G16580.1	protein_coding		F-box and associated interaction domains-containing protein; FUNCTIONS IN: molecular_function unknown; INVOLVED IN: biological_process unknown; LOCATED IN: vacuole; EXPRESSED IN: sperm cell; CONTAINS InterPro DOMAIN/s: F-box domain, cyclin-like (InterPro:IPR001810), F-box domain, Skp2-like (InterPro:IPR022364), F-box associated domain, type 1 (InterPro:IPR006527), F-box associated interaction dom…	0.0033785	1.8502	0.284784	-1.20436	0.118618	1.32303
AT3G63052.1	protein_coding		This gene encodes a small protein and has either evidence of transcription or purifying selection.	0.00704372	1.84918	0.31414	-1.21693	0.415789	1.17046
AT3G26147.1	protein_coding		unknown protein; LOCATED IN: endomembrane system; Has 30201 Blast hits to 17322 proteins in 780 species: Archae - 12; Bacteria - 1396; Metazoa - 17338; Fungi - 3422; Plants - 5037; Viruses - 0; Other Eukaryotes - 2996 (source: NCBI BLink).	0.00122537	1.84849	0.0293104	1.42833	0.624415	1.07435
AT4G18620.1	protein_coding	PYR1-LIKE 13 (PYL13)	Encodes a member of the PYR (pyrabactin resistance )/PYL(PYR1-like)/RCAR (regulatory components of ABA receptor) family proteins with 14 members. PYR/PYL/RCAR family proteins function as abscisic acid sensors. Mediate ABA-dependent regulation of protein phosphatase 2Cs ABI1 and ABI2.	0.00694224	1.84768	0.794676	-1.05069	0.406766	-1.17345
AT3G42780.1	protein_coding		unknown protein; BEST Arabidopsis thaliana protein match is: unknown protein (TAIR:AT3G09130.1); Has 5 Blast hits to 5 proteins in 2 species: Archae - 0; Bacteria - 0; Metazoa - 0; Fungi - 0; Plants - 5; Viruses - 0; Other Eukaryotes - 0 (source: NCBI BLink).	0.000639038	1.84727	0.337946	1.13942	0.136365	1.23288
AT5G46980.1	protein_coding		Plant invertase/pectin methylesterase inhibitor superfamily protein; FUNCTIONS IN: enzyme inhibitor activity, pectinesterase inhibitor activity, pectinesterase activity; INVOLVED IN: biological_process unknown; LOCATED IN: endomembrane system; CONTAINS InterPro DOMAIN/s: Pectinesterase inhibitor (InterPro:IPR006501); BEST Arabidopsis thaliana protein match is: Plant invertase/pectin methylesteras…	0.00352293	1.84619	0.197173	1.25569	0.94426	1.01194
AT1G13608.1	protein_coding		Encodes a defensin-like (DEFL) family protein.	0.000413128	1.84536	0.00969254	1.46812	0.00422245	1.55536
AT5G39580.1	protein_coding		Peroxidase superfamily protein; FUNCTIONS IN: peroxidase activity, heme binding; INVOLVED IN: defense response to fungus, N-terminal protein myristoylation; LOCATED IN: endomembrane system; EXPRESSED IN: 17 plant structures; EXPRESSED DURING: 12 growth stages; CONTAINS InterPro DOMAIN/s: Haem peroxidase (InterPro:IPR010255), Plant peroxidase (InterPro:IPR000823), Haem peroxidase, plant/fungal/bac…	0.00321744	1.8453	0.0839289	1.36416	0.00119557	2.02905
AT3G50350.1	protein_coding		Protein of unknown function (DUF1685); FUNCTIONS IN: molecular_function unknown; INVOLVED IN: biological_process unknown; LOCATED IN: chloroplast; EXPRESSED IN: 18 plant structures; EXPRESSED DURING: LP.04 four leaves visible, 4 anthesis, C globular stage, 4 leaf senescence stage, petal differentiation and expansion stage; CONTAINS InterPro DOMAIN/s: Protein of unknown function DUF1685 (InterPro:…	0.000246799	1.84488	0.0713786	1.2585	0.870928	-1.01935
AT5G64810.1	protein_coding	WRKY DNA-BINDING PROTEIN 51 (WRKY51)	member of WRKY Transcription Factor; Group II-c. Involved in jasmonic acid inducible defense responses.	0.000650053	1.84437	0.00123157	1.7534	0.000666346	1.8407
AT3G61070.3	protein_coding	PEROXIN 11E (PEX11E)	member of the peroxin11 (PEX11) gene family, integral to peroxisome membrane, controls peroxisome proliferation.	0.0404494	1.84397	0.872488	1.04425	0.9961	1.00132
AT5G60805.1	protein_coding		Encodes a defensin-like (DEFL) family protein.	0.00509667	1.84373	0.98483	-1.00342	0.447606	-1.14823
AT3G43432.1	protein_coding		unknown protein; FUNCTIONS IN: molecular_function unknown; INVOLVED IN: biological_process unknown; LOCATED IN: cellular_component unknown; Has 30201 Blast hits to 17322 proteins in 780 species: Archae - 12; Bacteria - 1396; Metazoa - 17338; Fungi - 3422; Plants - 5037; Viruses - 0; Other Eukaryotes - 2996 (source: NCBI BLink).	2.15879e-05	1.84145	0.00979784	1.3105	9.18485e-05	1.67993
AT5G53190.1	protein_coding	(SWEET3)	Nodulin MtN3 family protein; INVOLVED IN: biological_process unknown; LOCATED IN: integral to membrane, membrane; EXPRESSED IN: 8 plant structures; EXPRESSED DURING: 4 anthesis, C globular stage, petal differentiation and expansion stage, E expanded cotyledon stage; CONTAINS InterPro DOMAIN/s: MtN3/saliva-related transmembrane protein, conserved region (InterPro:IPR018169), RAG1-activating protei…	0.0243985	1.84108	0.505067	1.17508	0.841912	-1.04898
AT5G10380.1	protein_coding	(RING1)	Encodes a RING finger domain protein with E3 ligase activity that is localized to the lipid rafts of the plasma membrane. Expression is increased in response to fungal pathogen. May be involved in regulation of programmed cell death by facilitating degredation of regulation of PDC activators.	0.00206736	1.84073	0.636132	1.07693	0.19121	-1.23635
AT3G41762.1	protein_coding		unknown protein.	0.0254339	1.8402	0.294524	1.29673	0.661615	-1.11202
AT2G27505.1	protein_coding		FBD-like domain family protein; CONTAINS InterPro DOMAIN/s: FBD (InterPro:IPR013596), FBD-like (InterPro:IPR006566); BEST Arabidopsis thaliana protein match is: F-box/RNI-like/FBD-like domains-containing protein (TAIR:AT2G26030.3); Has 608 Blast hits to 496 proteins in 11 species: Archae - 0; Bacteria - 0; Metazoa - 0; Fungi - 0; Plants - 608; Viruses - 0; Other Eukaryotes - 0 (source: NCBI BLink…	0.00365038	1.84008	0.474252	1.13078	0.779797	1.04868
AT5G29231.1	protein_coding		This gene encodes a small protein and has either evidence of transcription or purifying selection.	0.00232808	1.83756	0.957048	1.00855	0.91292	1.01745
AT1G60050.1	protein_coding		nodulin MtN21-like transporter family protein	0.00513562	1.83669	0.940321	-1.01347	0.0806588	1.39923
AT1G62320.1	protein_coding		ERD (early-responsive to dehydration stress) family protein; FUNCTIONS IN: molecular_function unknown; INVOLVED IN: biological_process unknown; LOCATED IN: endomembrane system, membrane; EXPRESSED IN: pollen tube; CONTAINS InterPro DOMAIN/s: Protein of unknown function DUF221 (InterPro:IPR003864); BEST Arabidopsis thaliana protein match is: ERD (early-responsive to dehydration stress) family prot…	7.77824e-06	1.83573	0.0396225	1.19779	0.00310263	1.33849
AT5G59230.1	protein_coding		transcription factor-related; FUNCTIONS IN: RNA polymerase II transcription factor activity; INVOLVED IN: transcription initiation from RNA polymerase II promoter; LOCATED IN: transcription factor TFIIA complex; CONTAINS InterPro DOMAIN/s: Transcription factor IIA, alpha/beta subunit (InterPro:IPR004855), Transcription factor IIA, beta-barrel (InterPro:IPR009088), Transcription factor IIA, alpha …	0.0235272	1.83477	0.777091	1.06933	0.630635	1.12104
AT4G20190.1	protein_coding		unknown protein; BEST Arabidopsis thaliana protein match is: unknown protein (TAIR:AT5G44660.1); Has 271 Blast hits to 209 proteins in 52 species: Archae - 0; Bacteria - 15; Metazoa - 63; Fungi - 14; Plants - 48; Viruses - 3; Other Eukaryotes - 128 (source: NCBI BLink).	0.00502229	1.83125	0.455744	1.14324	0.77241	1.05267
AT4G13572.1	protein_coding		unknown protein; FUNCTIONS IN: molecular_function unknown; INVOLVED IN: biological_process unknown; LOCATED IN: cellular_component unknown; Has 0 Blast hits to 0 proteins in 0 species (source: NCBI BLink).	0.00324444	1.83087	0.0760048	-1.37216	0.0187528	-1.56034
AT5G56810.1	protein_coding		F-box/RNI-like/FBD-like domains-containing protein; CONTAINS InterPro DOMAIN/s: FBD (InterPro:IPR013596), F-box domain, cyclin-like (InterPro:IPR001810), F-box domain, Skp2-like (InterPro:IPR022364), FBD-like (InterPro:IPR006566), Leucine-rich repeat 2 (InterPro:IPR013101); BEST Arabidopsis thaliana protein match is: F-box/RNI-like/FBD-like domains-containing protein (TAIR:AT5G56820.1); Has 2124 …	0.0018586	1.83039	0.0453172	1.39857	0.0637743	-1.35835
AT3G47480.1	protein_coding		Calcium-binding EF-hand family protein; FUNCTIONS IN: calcium ion binding; INVOLVED IN: biological_process unknown; LOCATED IN: endomembrane system; EXPRESSED IN: 10 plant structures; EXPRESSED DURING: 9 growth stages; CONTAINS InterPro DOMAIN/s: EF-Hand 1, calcium-binding site (InterPro:IPR018247), EF-HAND 2 (InterPro:IPR018249), EF-hand-like domain (InterPro:IPR011992), Calcium-binding EF-hand …	0.00288511	1.82867	0.00907075	1.64953	0.601338	1.08892
AT1G61093.1	protein_coding		unknown protein; FUNCTIONS IN: molecular_function unknown; INVOLVED IN: biological_process unknown; LOCATED IN: cellular_component unknown; BEST Arabidopsis thaliana protein match is: unknown protein (TAIR:AT1G61095.1); Has 30201 Blast hits to 17322 proteins in 780 species: Archae - 12; Bacteria - 1396; Metazoa - 17338; Fungi - 3422; Plants - 5037; Viruses - 0; Other Eukaryotes - 2996 (source: NC…	0.00144963	1.82861	0.649161	1.06926	0.688755	1.06067
AT4G33720.1	protein_coding		CAP (Cysteine-rich secretory proteins, Antigen 5, and Pathogenesis-related 1 protein) superfamily protein; FUNCTIONS IN: molecular_function unknown; INVOLVED IN: biological_process unknown; LOCATED IN: endomembrane system, extracellular region; EXPRESSED IN: root; CONTAINS InterPro DOMAIN/s: Allergen V5/Tpx-1 related, conserved site (InterPro:IPR018244), Allergen V5/Tpx-1 related (InterPro:IPR001…	0.0203767	1.82797	0.000111993	-3.67572	6.64578e-06	-5.92399
AT5G62640.3	protein_coding	EARLY FLOWERING 5 (ELF5)	nuclear targeted protein involved in flowering time regulation that affects flowering time independent of FLC	0.00681587	1.82792	0.378701	1.18125	0.938489	1.01444
AT1G66710.1	pseudogene		pseudogene, similar to AtPP protein, blastp match of 55% identity and 1.0e-92 P-value to GP|7657877|emb|CAB89183.1||AJ245479 AtPP protein {Brassica napus var. napus}	0.000235643	1.82642	0.15403	-1.18831	0.205029	1.16395
AT2G15740.1	protein_coding		C2H2-like zinc finger protein; FUNCTIONS IN: sequence-specific DNA binding transcription factor activity, zinc ion binding, nucleic acid binding; INVOLVED IN: regulation of transcription; LOCATED IN: intracellular; EXPRESSED IN: leaf; EXPRESSED DURING: LP.12 twelve leaves visible; CONTAINS InterPro DOMAIN/s: Zinc finger, C2H2-like (InterPro:IPR015880), Zinc finger, C2H2-type (InterPro:IPR007087);…	0.0445268	1.82575	0.424177	1.24656	0.315861	1.32184
AT2G36724.1	protein_coding		unknown protein; FUNCTIONS IN: molecular_function unknown; INVOLVED IN: biological_process unknown; LOCATED IN: endomembrane system; BEST Arabidopsis thaliana protein match is: unknown protein (TAIR:AT2G26865.1); Has 35333 Blast hits to 34131 proteins in 2444 species: Archae - 798; Bacteria - 22429; Metazoa - 974; Fungi - 991; Plants - 531; Viruses - 0; Other Eukaryotes - 9610 (source: NCBI BLink…	0.00185705	1.82398	0.763592	-1.0466	0.863983	1.02625
AT1G49130.2	protein_coding		B-box type zinc finger protein with CCT domain; FUNCTIONS IN: sequence-specific DNA binding transcription factor activity, zinc ion binding; INVOLVED IN: regulation of transcription; LOCATED IN: intracellular; CONTAINS InterPro DOMAIN/s: CCT domain (InterPro:IPR010402), Zinc finger, B-box (InterPro:IPR000315); BEST Arabidopsis thaliana protein match is: B-box type zinc finger protein with CCT dom…	0.00375744	1.82166	0.153365	-1.28575	0.769573	1.05044
AT5G60978.1	pseudogene		Encodes a ECA1 gametogenesis related family protein [pseudogene]	9.06295e-05	1.82104	0.533996	1.06636	0.54031	-1.06529
AT5G15995.1	transposable_element_gene		transposable element gene; Mutator-like transposase family, has a 1.2e-36 P-value blast match to GB:AAA21566 mudrA of transposon="MuDR" (MuDr-element) (Zea mays)	0.0153275	1.82096	0.655787	-1.10051	0.838884	-1.04449
AT4G16550.1	protein_coding		HSP20-like chaperone; FUNCTIONS IN: aspartic-type endopeptidase activity; INVOLVED IN: proteolysis; LOCATED IN: cellular_component unknown; CONTAINS InterPro DOMAIN/s: Heat shock protein Hsp20 (InterPro:IPR002068), Peptidase A1 (InterPro:IPR001461), HSP20-like chaperone (InterPro:IPR008978); BEST Arabidopsis thaliana protein match is: HSP20-like chaperone (TAIR:AT4G16560.1); Has 208 Blast hits to…	0.0119697	1.82086	0.149763	-1.36183	0.306149	-1.23866
AT5G02980.1	protein_coding		Galactose oxidase/kelch repeat superfamily protein; CONTAINS InterPro DOMAIN/s: F-box domain, cyclin-like (InterPro:IPR001810), Galactose oxidase/kelch, beta-propeller (InterPro:IPR011043), Kelch repeat type 1 (InterPro:IPR006652), Kelch related (InterPro:IPR013089), Kelch-type beta propeller (InterPro:IPR015915); BEST Arabidopsis thaliana protein match is: Galactose oxidase/kelch repeat superfam…	0.0105546	1.82043	0.80107	-1.05157	0.67755	1.08675
AT5G29028.1	transposable_element_gene		transposable element gene; CACTA-like transposase family (Ptta/En/Spm), has a 3.4e-48 P-value blast match to At5g36655.1/81-333 CACTA-like transposase family (Ptta/En/Spm) (CACTA-element) (Arabidopsis thaliana)	0.0453639	1.81994	0.10343	1.60189	0.380308	1.27449
AT1G27610.1	protein_coding		unknown protein; FUNCTIONS IN: molecular_function unknown; INVOLVED IN: biological_process unknown; LOCATED IN: chloroplast; EXPRESSED IN: 11 plant structures; EXPRESSED DURING: LP.04 four leaves visible, 4 anthesis, 4 leaf senescence stage, petal differentiation and expansion stage, D bilateral stage; Has 1 Blast hits to 1 proteins in 1 species: Archae - 0; Bacteria - 0; Metazoa - 0; Fungi - 0; …	0.000949776	1.81856	0.573314	-1.08079	0.893079	1.01858
AT1G29580.1	protein_coding		unknown protein; BEST Arabidopsis thaliana protein match is: unknown protein (TAIR:AT1G55080.1); Has 28 Blast hits to 28 proteins in 10 species: Archae - 0; Bacteria - 0; Metazoa - 0; Fungi - 0; Plants - 28; Viruses - 0; Other Eukaryotes - 0 (source: NCBI BLink).	0.0158155	1.81836	0.971715	-1.00764	0.907679	-1.02521
AT5G37351.1	protein_coding		This gene encodes a small protein and has either evidence of transcription or purifying selection.	0.0145094	1.81667	0.548668	-1.13597	0.0741922	1.50148
AT4G33020.1	protein_coding	(ZIP9)	member of Fe(II) transporter isolog family	0.000202185	1.81621	0.434167	-1.09303	0.415798	-1.09709
AT1G23650.1	protein_coding		unknown protein; Has 1 Blast hits to 1 proteins in 1 species: Archae - 0; Bacteria - 0; Metazoa - 0; Fungi - 0; Plants - 1; Viruses - 0; Other Eukaryotes - 0 (source: NCBI BLink).	0.00727181	1.81555	0.30093	1.21784	0.566055	-1.1134
AT1G42410.1	transposable_element_gene		transposable element gene; CACTA-like transposase family (Ptta/En/Spm), has a 1.0e-124 P-value blast match to At5g36655.1/81-333 CACTA-like transposase family (Ptta/En/Spm) (CACTA-element) (Arabidopsis thaliana)	1.23831e-05	1.81428	0.000892924	1.43199	0.00010806	1.59619
AT2G43139.1	small_nucleolar_rna		snoRNA; snoRNA	0.00313789	1.8123	0.477267	-1.12329	0.462583	1.1278
AT5G40310.1	protein_coding		Exonuclease family protein; FUNCTIONS IN: zinc ion binding, exonuclease activity, nucleic acid binding; INVOLVED IN: biological_process unknown; LOCATED IN: intracellular; CONTAINS InterPro DOMAIN/s: Zinc finger, C2H2-like (InterPro:IPR015880), Exonuclease (InterPro:IPR006055), Polynucleotidyl transferase, ribonuclease H fold (InterPro:IPR012337), Zinc finger, C2H2-type (InterPro:IPR007087), Exon…	0.03426	1.81175	0.859419	-1.04561	0.162742	-1.44492
AT1G62700.1	protein_coding	ARABIDOPSIS NAC DOMAIN CONTAINING PROTEIN 26 (ANAC026)	Encodes a NAC-domain transcription factor. Expressed in the vascular tissue.	8.499e-05	1.81144	0.978066	1.00277	0.57661	-1.05829
AT1G09935.1	protein_coding		Phosphoglycerate mutase family protein; FUNCTIONS IN: catalytic activity; INVOLVED IN: metabolic process; LOCATED IN: cellular_component unknown; CONTAINS InterPro DOMAIN/s: Histidine phosphatase superfamily, clade-1 (InterPro:IPR013078), Phosphoglycerate/bisphosphoglycerate mutase, active site (InterPro:IPR001345); BEST Arabidopsis thaliana protein match is: Phosphoglycerate mutase family protei…	0.00526107	1.81122	0.453815	-1.14227	0.0158989	1.62836
AT4G32810.1	protein_coding	CAROTENOID CLEAVAGE DIOXYGENASE 8 (CCD8)	Encodes a protein with similarity to carotenoid cleaving deoxygenases, the enzymes that cleave beta-carotene. Involved in the production of a graft transmissable signal to suppress axillary branching. Protein is localized to chloroplast stroma and expressed primarily in root tip. Mutants in the gene exhibit increased shoot branching, and light-dependent defects in hook opening and hypocotyl/root …	0.000203744	1.81035	4.39564e-06	2.48349	2.05187e-08	4.69863
AT4G35670.1	protein_coding		Pectin lyase-like superfamily protein; FUNCTIONS IN: polygalacturonase activity; INVOLVED IN: carbohydrate metabolic process; LOCATED IN: endomembrane system; EXPRESSED IN: petal, leaf whorl, flower, carpel; EXPRESSED DURING: 4 anthesis, petal differentiation and expansion stage; CONTAINS InterPro DOMAIN/s: Pectin lyase fold/virulence factor (InterPro:IPR011050), Pectin lyase fold (InterPro:IPR01…	0.0111747	1.80901	0.594554	1.11266	0.4962	-1.14691
AT3G30727.1	transposable_element_gene		transposable element gene; non-LTR retrotransposon family (LINE), has a 9.6e-10 P-value blast match to GB:AAB41224 ORF2 (LINE-element) (Rattus norvegicus)	2.80602e-05	1.80782	0.419072	-1.07539	0.727543	1.03143
AT5G28824.1	other_rna		Unknown gene	0.00205916	1.80611	0.588039	1.08579	0.02339	1.47405
AT2G36440.1	protein_coding		unknown protein; Has 3 Blast hits to 3 proteins in 2 species: Archae - 0; Bacteria - 0; Metazoa - 0; Fungi - 0; Plants - 3; Viruses - 0; Other Eukaryotes - 0 (source: NCBI BLink).	0.0158237	1.8056	0.674127	-1.09372	0.388653	1.2046
AT3G42383.1	transposable_element_gene		transposable element gene; gypsy-like retrotransposon family, has a 5.1e-209 P-value blast match to GB:AAD27547 polyprotein (Gypsy_Ty3-element) (Oryza sativa subsp. indica)	0.000264072	1.80115	0.430265	1.09573	0.00068969	1.68313
AT1G22760.1	protein_coding	POLY(A) BINDING PROTEIN 3 (PAB3)	Putative poly(A) binding protein May there fore function in posttranscriptional regulation, including mRNA turnover and translational initiation. Expression detected only in floral organs.	0.00113396	1.80008	0.00139312	1.77047	0.0758797	1.30227
AT4G18770.1	protein_coding	MYB DOMAIN PROTEIN 98 (MYB98)	MYB98 is a member of the R2R3-MYB gene family, the members of which likely encode transcription factors. Within an ovule, MYB98 is expressed exclusively in the synergid cells, and mutations in this gene affect the female gametophyte specifically. myb98 female gametophytes are affected in two unique features of the synergid cell, pollen tube guidance and the filiform apparatus, but are otherwise n…	2.5637e-05	1.79953	2.66371e-05	1.7951	0.0930784	1.1693
AT3G28520.1	protein_coding		P-loop containing nucleoside triphosphate hydrolases superfamily protein; FUNCTIONS IN: nucleoside-triphosphatase activity, ATPase activity, nucleotide binding, ATP binding; LOCATED IN: mitochondrion; CONTAINS InterPro DOMAIN/s: ATPase, AAA-type, core (InterPro:IPR003959), ATPase, AAA+ type, core (InterPro:IPR003593); BEST Arabidopsis thaliana protein match is: P-loop containing nucleoside tripho…	4.13069e-05	1.79908	0.000367659	1.57367	0.0105429	1.31755
AT5G22791.1	protein_coding		F-box family protein; CONTAINS InterPro DOMAIN/s: F-box associated domain, type 3 (InterPro:IPR013187), F-box associated interaction domain (InterPro:IPR017451); BEST Arabidopsis thaliana protein match is: F-box associated ubiquitination effector family protein (TAIR:AT5G43550.1); Has 582 Blast hits to 569 proteins in 2 species: Archae - 0; Bacteria - 0; Metazoa - 0; Fungi - 0; Plants - 582; Viru…	0.000415851	1.79831	0.444296	-1.09802	0.0123697	1.42191
AT1G76930.1	protein_coding	EXTENSIN 4 (EXT4)	Encodes an Arabidopsis extensin gene that belongs to cell-wall hydroxyproline-rich glycoproteins. The cross-link of extensins enforces cell wall strength. Transgenic plants overexpressing this gene show an increase in stem thickness.	0.0155066	1.7963	0.000537331	2.68228	0.211892	1.31182
AT5G29807.1	protein_coding		This gene encodes a small protein and has either evidence of transcription or purifying selection.	0.0318705	1.79552	0.149913	-1.446	0.19292	1.39159
AT5G17847.1	protein_coding		unknown protein; LOCATED IN: endomembrane system; Has 30201 Blast hits to 17322 proteins in 780 species: Archae - 12; Bacteria - 1396; Metazoa - 17338; Fungi - 3422; Plants - 5037; Viruses - 0; Other Eukaryotes - 2996 (source: NCBI BLink).	0.00280051	1.79544	0.609984	1.08356	0.405061	-1.14151
AT3G28540.1	protein_coding		P-loop containing nucleoside triphosphate hydrolases superfamily protein; FUNCTIONS IN: nucleoside-triphosphatase activity, ATPase activity, nucleotide binding, ATP binding; EXPRESSED IN: 11 plant structures; EXPRESSED DURING: 9 growth stages; CONTAINS InterPro DOMAIN/s: ATPase, AAA-type, core (InterPro:IPR003959), ATPase, AAA+ type, core (InterPro:IPR003593); BEST Arabidopsis thaliana protein ma…	0.0006577	1.7952	0.00232069	1.63391	0.0466532	1.32228
AT4G26290.1	protein_coding		unknown protein; Has 9 Blast hits to 9 proteins in 5 species: Archae - 0; Bacteria - 0; Metazoa - 2; Fungi - 0; Plants - 3; Viruses - 0; Other Eukaryotes - 4 (source: NCBI BLink).	0.0461873	1.79448	0.0409402	1.82682	0.734964	-1.0946
AT5G22788.1	other_rna		other RNA	0.00121711	1.79398	0.537233	-1.09001	0.290444	-1.16217
AT5G07550.1	protein_coding	GLYCINE-RICH PROTEIN 19 (GRP19)	member of Oleosin-like protein family	0.00487646	1.79357	0.222699	1.23994	0.013838	1.62671
AT3G51760.2	protein_coding		Protein of unknown function (DUF688); FUNCTIONS IN: molecular_function unknown; INVOLVED IN: biological_process unknown; LOCATED IN: cellular_component unknown; CONTAINS InterPro DOMAIN/s: Protein of unknown function DUF688 (InterPro:IPR007789); Has 30201 Blast hits to 17322 proteins in 780 species: Archae - 12; Bacteria - 1396; Metazoa - 17338; Fungi - 3422; Plants - 5037; Viruses - 0; Other Euk…	0.000288125	1.79334	0.0207318	1.35287	0.137816	-1.19635
AT3G18282.1	protein_coding		unknown protein; FUNCTIONS IN: molecular_function unknown; INVOLVED IN: biological_process unknown; LOCATED IN: cellular_component unknown; Has 1 Blast hits to 1 proteins in 1 species: Archae - 0; Bacteria - 0; Metazoa - 0; Fungi - 0; Plants - 1; Viruses - 0; Other Eukaryotes - 0 (source: NCBI BLink).	0.0136622	1.79305	0.122688	1.39527	0.805565	-1.05152
AT4G07933.1	transposable_element_gene		transposable element gene; gypsy-like retrotransposon family, has a 1.8e-47 P-value blast match to GB:BAA84458 GAG-POL precursor (gypsy_Ty3-element) (Oryza sativa)gi|5902445|dbj|BAA84458.1| GAG-POL precursor (Oryza sativa (japonica cultivar-group)) (RIRE2) (Gypsy_Ty3-family)	0.000964285	1.791	0.608574	-1.07132	0.00454136	1.59066
AT3G45790.1	protein_coding		Protein kinase superfamily protein; FUNCTIONS IN: protein serine/threonine kinase activity, protein kinase activity, kinase activity, ATP binding; INVOLVED IN: protein amino acid phosphorylation; LOCATED IN: cellular_component unknown; CONTAINS InterPro DOMAIN/s: Protein kinase, ATP binding site (InterPro:IPR017441), Protein kinase, catalytic domain (InterPro:IPR000719), Serine/threonine-protein …	0.00254103	1.79088	0.0821596	1.33227	0.63556	-1.07584
AT5G19580.1	protein_coding		glyoxal oxidase-related protein; FUNCTIONS IN: molecular_function unknown; INVOLVED IN: biological_process unknown; LOCATED IN: endomembrane system; EXPRESSED IN: 10 plant structures; EXPRESSED DURING: L mature pollen stage, M germinated pollen stage, 4 anthesis, C globular stage, petal differentiation and expansion stage; CONTAINS InterPro DOMAIN/s: Galactose oxidase/kelch, beta-propeller (Inter…	3.95722e-06	1.79058	4.85627e-05	-1.55975	0.120233	-1.12344
AT5G55508.1	protein_coding		This gene encodes a small protein and has either evidence of transcription or purifying selection.	0.0361779	1.78983	0.84779	1.04913	0.132659	1.48643
AT1G61097.1	protein_coding		Expressed protein; BEST Arabidopsis thaliana protein match is: unknown protein (TAIR:AT1G61095.1); Has 35333 Blast hits to 34131 proteins in 2444 species: Archae - 798; Bacteria - 22429; Metazoa - 974; Fungi - 991; Plants - 531; Viruses - 0; Other Eukaryotes - 9610 (source: NCBI BLink).	0.00153233	1.78934	0.00471402	1.63426	0.878332	1.02204
AT3G24612.1	small_nucleolar_rna		snoRNA; snoRNA	0.0172681	1.78842	0.332346	-1.23432	0.240827	-1.29356
AT1G66360.1	protein_coding		Calcium-dependent lipid-binding (CaLB domain) family protein; CONTAINS InterPro DOMAIN/s: C2 membrane targeting protein (InterPro:IPR018029), C2 calcium/lipid-binding domain, CaLB (InterPro:IPR008973), C2 calcium-dependent membrane targeting (InterPro:IPR000008); BEST Arabidopsis thaliana protein match is: Calcium-dependent lipid-binding (CaLB domain) family protein (TAIR:AT5G37740.1); Has 3696 B…	3.13775e-05	1.78817	0.215387	1.11976	0.00444041	1.35889
AT1G32420.1	protein_coding		F-box and associated interaction domains-containing protein; FUNCTIONS IN: molecular_function unknown; INVOLVED IN: biological_process unknown; LOCATED IN: chloroplast; CONTAINS InterPro DOMAIN/s: F-box domain, cyclin-like (InterPro:IPR001810), F-box domain, Skp2-like (InterPro:IPR022364), F-box associated domain, type 3 (InterPro:IPR013187), F-box associated interaction domain (InterPro:IPR01745…	9.32295e-05	1.78812	0.309211	1.10937	0.0800412	1.20648
AT4G06510.1	transposable_element_gene		transposable element gene; gypsy-like retrotransposon family, has a 1.3e-15 P-value blast match to GB:AAD27547 polyprotein (Gypsy_Ty3-element) (Oryza sativa subsp. indica)	0.00678342	1.78744	0.0027909	1.95293	0.00522331	1.83421
AT2G05030.1	transposable_element_gene		transposable element gene; contains domain GAG/POL/ENV POLYPROTEIN (PTHR10178); contains domain ENV POLYPROTEIN (PTHR10178:SF23)	0.0328041	1.78562	0.182364	1.40237	0.0526104	1.67527
AT2G33320.1	protein_coding		Calcium-dependent lipid-binding (CaLB domain) family protein; CONTAINS InterPro DOMAIN/s: C2 calcium/lipid-binding domain, CaLB (InterPro:IPR008973), C2 calcium-dependent membrane targeting (InterPro:IPR000008); BEST Arabidopsis thaliana protein match is: Calcium-dependent lipid-binding (CaLB domain) family protein (TAIR:AT1G04540.1); Has 1158 Blast hits to 704 proteins in 125 species: Archae - 2…	0.0172858	1.78463	0.0744261	1.50342	0.100454	-1.44916
AT1G52320.3	protein_coding		unknown protein; FUNCTIONS IN: molecular_function unknown; INVOLVED IN: N-terminal protein myristoylation; LOCATED IN: plasma membrane; EXPRESSED IN: 23 plant structures; EXPRESSED DURING: 14 growth stages; CONTAINS InterPro DOMAIN/s: Protein of unknown function DUF632 (InterPro:IPR006867); BEST Arabidopsis thaliana protein match is: Protein of unknown function (DUF630 and DUF632) (TAIR:AT5G25590…	0.00235038	1.78339	0.0354039	-1.42312	0.810033	-1.03691
AT5G28463.1	protein_coding		unknown protein; Has 30201 Blast hits to 17322 proteins in 780 species: Archae - 12; Bacteria - 1396; Metazoa - 17338; Fungi - 3422; Plants - 5037; Viruses - 0; Other Eukaryotes - 2996 (source: NCBI BLink).	0.00883893	1.78235	0.484701	1.14068	0.752592	-1.0606
AT2G24450.1	protein_coding	FASCICLIN-LIKE ARABINOGALACTAN PROTEIN 3 PRECURSOR (FLA3)	FASCICLIN-like arabinogalactan protein 3 precursor (FLA3); FUNCTIONS IN: molecular_function unknown; INVOLVED IN: N-terminal protein myristoylation; LOCATED IN: anchored to membrane; EXPRESSED IN: 9 plant structures; EXPRESSED DURING: L mature pollen stage, M germinated pollen stage, 4 anthesis, C globular stage, petal differentiation and expansion stage; CONTAINS InterPro DOMAIN/s: FAS1 domain (…	2.70519e-07	1.78152	0.0438943	1.12628	0.357436	1.05148
AT1G72110.1	protein_coding		O-acyltransferase (WSD1-like) family protein; CONTAINS InterPro DOMAIN/s: O-acyltransferase, WSD1, C-terminal (InterPro:IPR009721), O-acyltransferase, WSD1, N-terminal (InterPro:IPR004255); BEST Arabidopsis thaliana protein match is: O-acyltransferase (WSD1-like) family protein (TAIR:AT5G53390.1); Has 1092 Blast hits to 1082 proteins in 164 species: Archae - 2; Bacteria - 845; Metazoa - 10; Fungi…	0.00131673	1.7809	0.327951	-1.14833	0.574461	1.08132
AT3G22053.1	protein_coding		FUNCTIONS IN: molecular_function unknown; INVOLVED IN: biological_process unknown; LOCATED IN: cellular_component unknown; BEST Arabidopsis thaliana protein match is: Receptor protein kinase-related (TAIR:AT3G22030.1); Has 46 Blast hits to 46 proteins in 2 species: Archae - 0; Bacteria - 0; Metazoa - 0; Fungi - 0; Plants - 46; Viruses - 0; Other Eukaryotes - 0 (source: NCBI BLink).	0.0106848	1.77689	0.270338	1.24288	0.947758	-1.01264
AT1G47395.1	protein_coding		unknown protein; FUNCTIONS IN: molecular_function unknown; INVOLVED IN: biological_process unknown; LOCATED IN: endomembrane system; BEST Arabidopsis thaliana protein match is: unknown protein (TAIR:AT1G47400.1); Has 9 Blast hits to 9 proteins in 2 species: Archae - 0; Bacteria - 0; Metazoa - 0; Fungi - 0; Plants - 9; Viruses - 0; Other Eukaryotes - 0 (source: NCBI BLink).	0.00474593	1.77649	0.494575	1.12202	0.000439309	2.23846
AT5G28929.1	transposable_element_gene		transposable element gene; CACTA-like transposase family (Tnp2/En/Spm), has a 1.2e-47 P-value blast match to GB:CAA40555 TNP2 (CACTA-element) (Antirrhinum majus)	0.000850944	1.77632	0.85999	-1.02314	0.732763	1.04537
AT1G22090.1	protein_coding	EMBRYO DEFECTIVE 2204 (emb2204)	embryo defective 2204 (emb2204); CONTAINS InterPro DOMAIN/s: Protein of unknown function DUF626, Arabidopsis thaliana (InterPro:IPR006462); BEST Arabidopsis thaliana protein match is: Protein of unknown function (DUF626) (TAIR:AT1G02770.1); Has 202 Blast hits to 201 proteins in 2 species: Archae - 0; Bacteria - 0; Metazoa - 0; Fungi - 0; Plants - 202; Viruses - 0; Other Eukaryotes - 0 (source: NC…	0.0109522	1.77584	0.27628	1.2403	0.896849	-1.02525
AT5G05270.1	protein_coding	CHALCONE ISOMERASE LIKE (CHIL)	Chalcone-flavanone isomerase family protein; FUNCTIONS IN: intramolecular lyase activity, chalcone isomerase activity; INVOLVED IN: response to karrikin; LOCATED IN: cellular_component unknown; EXPRESSED IN: 20 plant structures; EXPRESSED DURING: 13 growth stages; CONTAINS InterPro DOMAIN/s: Chalcone isomerase, subgroup (InterPro:IPR003466), Chalcone isomerase, 3-layer sandwich (InterPro:IPR01608…	0.00575437	1.77514	0.313057	1.19431	0.0342134	1.50061
AT3G20880.1	protein_coding	WIP DOMAIN PROTEIN 4 (WIP4)	WIP domain protein 4 (WIP4); FUNCTIONS IN: sequence-specific DNA binding transcription factor activity, zinc ion binding, nucleic acid binding; INVOLVED IN: regulation of transcription; LOCATED IN: nucleus; EXPRESSED IN: central root cap of the primary root, quiescent center; EXPRESSED DURING: seedling growth; CONTAINS InterPro DOMAIN/s: Zinc finger, C2H2-like (InterPro:IPR015880), Zinc finger, C…	0.000406589	1.77494	0.0437111	-1.29915	0.753791	1.03764
AT5G65820.1	protein_coding		Pentatricopeptide repeat (PPR) superfamily protein; CONTAINS InterPro DOMAIN/s: Pentatricopeptide repeat (InterPro:IPR002885); BEST Arabidopsis thaliana protein match is: Tetratricopeptide repeat (TPR)-like superfamily protein (TAIR:AT3G49730.1); Has 1807 Blast hits to 1807 proteins in 277 species: Archae - 0; Bacteria - 0; Metazoa - 736; Fungi - 347; Plants - 385; Viruses - 0; Other Eukaryotes -…	0.0122787	1.77467	0.425084	-1.17218	0.0306232	1.60876
AT2G15340.1	protein_coding		glycine-rich protein; FUNCTIONS IN: molecular_function unknown; INVOLVED IN: biological_process unknown; LOCATED IN: endomembrane system; EXPRESSED IN: petal, leaf whorl, male gametophyte, flower, pollen tube; EXPRESSED DURING: L mature pollen stage, M germinated pollen stage, 4 anthesis, petal differentiation and expansion stage; BEST Arabidopsis thaliana protein match is: Cupredoxin superfamily…	0.00458294	1.77412	0.0074343	1.69729	0.0253338	1.51895
AT2G04920.1	protein_coding		F-box and associated interaction domains-containing protein; CONTAINS InterPro DOMAIN/s: F-box domain, cyclin-like (InterPro:IPR001810), F-box domain, Skp2-like (InterPro:IPR022364), F-box associated domain, type 1 (InterPro:IPR006527), F-box associated interaction domain (InterPro:IPR017451); BEST Arabidopsis thaliana protein match is: F-box and associated interaction domains-containing protein …	0.00243594	1.77182	0.0120633	1.55121	0.943283	1.01071
AT5G08310.1	protein_coding		Tetratricopeptide repeat (TPR)-like superfamily protein; INVOLVED IN: biological_process unknown; LOCATED IN: mitochondrion; EXPRESSED IN: 19 plant structures; EXPRESSED DURING: 12 growth stages; CONTAINS InterPro DOMAIN/s: Pentatricopeptide repeat (InterPro:IPR002885); BEST Arabidopsis thaliana protein match is: Pentatricopeptide repeat (PPR) superfamily protein (TAIR:AT5G64320.1); Has 73334 Bla…	0.00952247	1.77159	0.13541	-1.34191	0.0571198	1.47369
AT1G47265.1	protein_coding		unknown protein; FUNCTIONS IN: molecular_function unknown; INVOLVED IN: biological_process unknown; LOCATED IN: cellular_component unknown; Has 30201 Blast hits to 17322 proteins in 780 species: Archae - 12; Bacteria - 1396; Metazoa - 17338; Fungi - 3422; Plants - 5037; Viruses - 0; Other Eukaryotes - 2996 (source: NCBI BLink).	0.0272081	1.77106	0.0673353	1.57719	0.0225012	1.81393
AT1G51402.1	protein_coding		unknown protein; FUNCTIONS IN: molecular_function unknown; INVOLVED IN: biological_process unknown; LOCATED IN: endomembrane system; Has 30201 Blast hits to 17322 proteins in 780 species: Archae - 12; Bacteria - 1396; Metazoa - 17338; Fungi - 3422; Plants - 5037; Viruses - 0; Other Eukaryotes - 2996 (source: NCBI BLink).	0.0487271	1.7708	0.256966	1.36119	0.870959	-1.04381
AT3G61290.1	protein_coding		CONTAINS InterPro DOMAIN/s: Lipopolysaccharide-modifying protein (InterPro:IPR006598), Protein of unknown function DUF821, CAP10-like (InterPro:IPR008539); BEST Arabidopsis thaliana protein match is: Arabidopsis thaliana protein of unknown function (DUF821) (TAIR:AT3G61280.1); Has 665 Blast hits to 654 proteins in 126 species: Archae - 0; Bacteria - 41; Metazoa - 225; Fungi - 116; Plants - 250; V…	0.00413245	1.76867	0.970728	-1.00596	0.0412431	1.44123
AT1G21240.1	protein_coding	WALL ASSOCIATED KINASE 3 (WAK3)	encodes a wall-associated kinase	0.0133215	1.76659	0.0242001	1.6562	0.236379	1.27377
AT2G06920.1	transposable_element_gene		transposable element gene; non-LTR retrotransposon family (LINE), has a 7.7e-13 P-value blast match to GB:NP_038603 L1 repeat, Tf subfamily, member 23 (LINE-element) (Mus musculus)	0.0100058	1.76486	0.0571429	-1.47489	0.704022	1.07394
AT1G71450.1	protein_coding		encodes a member of the DREB subfamily A-4 of ERF/AP2 transcription factor family. The protein contains one AP2 domain. There are 17 members in this subfamily including TINY.	0.00172786	1.7643	0.274155	1.1723	0.970332	1.00527
AT5G38344.1	protein_coding		Toll-Interleukin-Resistance (TIR) domain family protein; FUNCTIONS IN: transmembrane receptor activity; INVOLVED IN: signal transduction, innate immune response; LOCATED IN: intrinsic to membrane, endomembrane system; CONTAINS InterPro DOMAIN/s: Toll-Interleukin receptor (InterPro:IPR000157); BEST Arabidopsis thaliana protein match is: Disease resistance protein (TIR-NBS-LRR class) family (TAIR:A…	0.000132117	1.76364	0.825148	-1.02266	0.178281	1.15301
AT4G13320.1	protein_coding		unknown protein; Has 68 Blast hits to 67 proteins in 12 species: Archae - 0; Bacteria - 0; Metazoa - 0; Fungi - 0; Plants - 68; Viruses - 0; Other Eukaryotes - 0 (source: NCBI BLink).	0.0071133	1.7626	0.691937	1.07244	0.731426	1.06239
AT5G32572.1	transposable_element_gene		transposable element gene; gypsy-like retrotransposon family, has a 1.4e-16 P-value blast match to GB:BAA84458 GAG-POL precursor (gypsy_Ty3-element) (Oryza sativa)gi|5902445|dbj|BAA84458.1| GAG-POL precursor (Oryza sativa (japonica cultivar-group)) (RIRE2) (Gypsy_Ty3-family)	0.0319804	1.76242	0.326994	-1.26722	0.309199	1.27907
AT2G04852.1	other_rna (natural antisense RNA)		Potential natural antisense gene, locus overlaps with AT2G04850	0.000185635	1.76112	0.205481	-1.14846	0.0942791	-1.20725
AT2G21930.1	protein_coding		A paternally expressed imprinted gene.	0.00469171	1.75983	0.776576	1.04763	0.398973	1.15073
AT1G11925.1	protein_coding		Encodes a Stigma-specific Stig1 family protein	0.0282707	1.75974	0.105557	1.48415	0.198206	1.35881
AT4G11642.1	pseudogene		pseudogene of ATOSM34 (osmotin-like protein)	0.0128039	1.75954	0.861949	1.03448	0.204219	1.29306
AT1G47400.1	protein_coding		unknown protein; BEST Arabidopsis thaliana protein match is: unknown protein (TAIR:AT1G47395.1); Has 11 Blast hits to 11 proteins in 2 species: Archae - 0; Bacteria - 0; Metazoa - 0; Fungi - 0; Plants - 11; Viruses - 0; Other Eukaryotes - 0 (source: NCBI BLink).	0.00203463	1.75884	0.253391	1.18473	0.000309238	2.06874
AT5G01900.1	protein_coding	WRKY DNA-BINDING PROTEIN 62 (WRKY62)	member of WRKY Transcription Factor; Group III	3.4496e-05	1.7587	0.221373	1.11572	2.06197e-05	1.81757
AT3G01270.1	protein_coding		Pectate lyase family protein; FUNCTIONS IN: lyase activity, pectate lyase activity; INVOLVED IN: biological_process unknown; LOCATED IN: endomembrane system; EXPRESSED IN: 20 plant structures; EXPRESSED DURING: 14 growth stages; CONTAINS InterPro DOMAIN/s: Pectin lyase fold/virulence factor (InterPro:IPR011050), Pectate lyase, N-terminal (InterPro:IPR007524), AmbAllergen (InterPro:IPR018082), Pec…	3.53873e-05	1.75864	0.000107723	1.6441	0.00381359	1.36241
AT5G52740.1	protein_coding		Copper transport protein family; FUNCTIONS IN: metal ion binding; INVOLVED IN: metal ion transport; LOCATED IN: cellular_component unknown; EXPRESSED IN: 11 plant structures; EXPRESSED DURING: 8 growth stages; CONTAINS InterPro DOMAIN/s: Heavy metal transport/detoxification protein (InterPro:IPR006121); BEST Arabidopsis thaliana protein match is: Copper transport protein family (TAIR:AT5G52760.1)…	0.000100035	1.7576	0.00588371	-1.38299	0.0832309	1.19896
AT4G38590.2	protein_coding	BETA-GALACTOSIDASE 14 (BGAL14)	putative beta-galactosidase (BGAL14 gene)	0.000360001	1.75655	0.204144	1.1618	0.0930678	1.22664
AT1G48405.1	protein_coding		Kinase interacting (KIP1-like) family protein; CONTAINS InterPro DOMAIN/s: KIP1-like (InterPro:IPR011684); BEST Arabidopsis thaliana protein match is: Kinase interacting (KIP1-like) family protein (TAIR:AT3G17680.1); Has 200 Blast hits to 198 proteins in 54 species: Archae - 0; Bacteria - 36; Metazoa - 14; Fungi - 10; Plants - 112; Viruses - 0; Other Eukaryotes - 28 (source: NCBI BLink).	0.00351804	1.75543	0.161328	-1.25678	0.869518	1.02592
AT4G13120.1	transposable_element_gene		transposable element gene; hAT-like transposase family (hobo/Ac/Tam3), has a 2.6e-50 P-value blast match to GB:AAD24567 transposase Tag2 (hAT-element) (Arabidopsis thaliana)	0.0111968	1.75418	0.0609154	-1.47046	0.662554	1.08636
AT3G30456.1	protein_coding		unknown protein; Has 30201 Blast hits to 17322 proteins in 780 species: Archae - 12; Bacteria - 1396; Metazoa - 17338; Fungi - 3422; Plants - 5037; Viruses - 0; Other Eukaryotes - 2996 (source: NCBI BLink).	0.00194944	1.75226	0.691555	-1.05819	0.941247	1.01052
AT2G43795.2	protein_coding		unknown protein; FUNCTIONS IN: molecular_function unknown; INVOLVED IN: biological_process unknown; LOCATED IN: cellular_component unknown; BEST Arabidopsis thaliana protein match is: unknown protein (TAIR:AT3G59800.1); Has 30201 Blast hits to 17322 proteins in 780 species: Archae - 12; Bacteria - 1396; Metazoa - 17338; Fungi - 3422; Plants - 5037; Viruses - 0; Other Eukaryotes - 2996 (source: NC…	0.000674733	1.7516	0.220205	1.16858	0.00381107	1.549
AT5G10040.1	protein_coding		unknown protein; BEST Arabidopsis thaliana protein match is: unknown protein (TAIR:AT5G65207.1); Has 1807 Blast hits to 1807 proteins in 277 species: Archae - 0; Bacteria - 0; Metazoa - 736; Fungi - 347; Plants - 385; Viruses - 0; Other Eukaryotes - 339 (source: NCBI BLink).	0.0481884	1.75064	0.729663	1.09345	0.271904	1.33842
AT4G04390.1	transposable_element_gene		transposable element gene; similar to Ulp1 protease family protein [Arabidopsis thaliana] (TAIR:AT5G28250.1); similar to Ulp1 protease family protein [Brassica oleracea] (GB:ABD64941.1); contains InterPro domain Peptidase C48, SUMO/Sentrin/Ubl1; (InterPro:IPR003653)	0.00177774	1.74955	0.890097	1.01951	0.837625	1.02909
AT3G52010.1	protein_coding	SERINE CARBOXYPEPTIDASE-LIKE 37 (scpl37)	serine carboxypeptidase-like 37 (scpl37); FUNCTIONS IN: serine-type carboxypeptidase activity; INVOLVED IN: proteolysis; LOCATED IN: endomembrane system; CONTAINS InterPro DOMAIN/s: Peptidase S10, serine carboxypeptidase (InterPro:IPR001563), Peptidase S10, serine carboxypeptidase, active site (InterPro:IPR018202); BEST Arabidopsis thaliana protein match is: serine carboxypeptidase-like 36 (TAIR:…	0.0175489	1.74919	0.768323	-1.06236	0.68962	1.08562
AT2G09840.1	protein_coding		BEST Arabidopsis thaliana protein match is: nucleic acid binding;zinc ion binding (TAIR:AT2G06904.1); Has 10 Blast hits to 10 proteins in 1 species: Archae - 0; Bacteria - 0; Metazoa - 0; Fungi - 0; Plants - 10; Viruses - 0; Other Eukaryotes - 0 (source: NCBI BLink).	5.71624e-06	1.74696	0.0168387	-1.21352	0.00664947	1.25778
AT3G58920.1	protein_coding		F-box/RNI-like superfamily protein; CONTAINS InterPro DOMAIN/s: F-box domain, cyclin-like (InterPro:IPR001810), F-box domain, Skp2-like (InterPro:IPR022364), FBD-like (InterPro:IPR006566), Leucine-rich repeat 2 (InterPro:IPR013101); BEST Arabidopsis thaliana protein match is: F-box family protein (TAIR:AT3G58980.1); Has 1546 Blast hits to 1502 proteins in 26 species: Archae - 0; Bacteria - 0; Met…	0.00526965	1.74687	0.903831	1.02009	0.289937	1.19589
AT3G03826.1	protein_coding		unknown protein; FUNCTIONS IN: molecular_function unknown; INVOLVED IN: biological_process unknown; LOCATED IN: endomembrane system; BEST Arabidopsis thaliana protein match is: unknown protein (TAIR:AT5G43695.1); Has 30201 Blast hits to 17322 proteins in 780 species: Archae - 12; Bacteria - 1396; Metazoa - 17338; Fungi - 3422; Plants - 5037; Viruses - 0; Other Eukaryotes - 2996 (source: NCBI BLin…	0.00505645	1.74569	0.738689	1.05614	0.661423	-1.07448
AT1G55650.1	protein_coding		HMG (high mobility group) box protein with ARID/BRIGHT DNA-binding domain; FUNCTIONS IN: sequence-specific DNA binding transcription factor activity; LOCATED IN: chloroplast; CONTAINS InterPro DOMAIN/s: High mobility group, superfamily (InterPro:IPR009071), High mobility group, HMG1/HMG2 (InterPro:IPR000910), ARID/BRIGHT DNA-binding domain (InterPro:IPR001606); BEST Arabidopsis thaliana protein m…	0.019742	1.74403	0.0201009	1.74045	0.0894243	1.46247
AT4G07666.1	protein_coding		unknown protein; Has 30201 Blast hits to 17322 proteins in 780 species: Archae - 12; Bacteria - 1396; Metazoa - 17338; Fungi - 3422; Plants - 5037; Viruses - 0; Other Eukaryotes - 2996 (source: NCBI BLink).	0.000121325	1.74402	0.0371383	1.25576	0.00587703	1.38704
AT5G15845.1	other_rna (natural antisense RNA)		Potential natural antisense gene, locus overlaps with AT5G15850	0.00135108	1.7422	0.0344069	1.36994	0.00921899	1.50836
AT3G49260.2	protein_coding	IQ-DOMAIN 21 (iqd21)	IQ-domain 21 (iqd21); CONTAINS InterPro DOMAIN/s: IQ calmodulin-binding region (InterPro:IPR000048); BEST Arabidopsis thaliana protein match is: IQ-domain 2 (TAIR:AT5G03040.3); Has 35333 Blast hits to 34131 proteins in 2444 species: Archae - 798; Bacteria - 22429; Metazoa - 974; Fungi - 991; Plants - 531; Viruses - 0; Other Eukaryotes - 9610 (source: NCBI BLink).	0.0036131	1.74208	0.864184	1.02675	0.850474	1.02952
AT3G60710.1	protein_coding		F-box family protein; CONTAINS InterPro DOMAIN/s: FBD (InterPro:IPR013596), F-box domain, cyclin-like (InterPro:IPR001810), F-box domain, Skp2-like (InterPro:IPR022364), FBD-like (InterPro:IPR006566); BEST Arabidopsis thaliana protein match is: F-box/RNI-like/FBD-like domains-containing protein (TAIR:AT1G78840.1); Has 1477 Blast hits to 1302 proteins in 25 species: Archae - 0; Bacteria - 0; Metaz…	0.00295525	1.74198	0.182956	1.23087	0.794091	1.03986
AT5G06250.2	protein_coding	DEVELOPMENT-RELATED PCG TARGET IN THE APEX 4 (DPA4)	AP2/B3-like transcriptional factor family protein; CONTAINS InterPro DOMAIN/s: Transcriptional factor B3 (InterPro:IPR003340); BEST Arabidopsis thaliana protein match is: AP2/B3-like transcriptional factor family protein (TAIR:AT3G11580.1); Has 30201 Blast hits to 17322 proteins in 780 species: Archae - 12; Bacteria - 1396; Metazoa - 17338; Fungi - 3422; Plants - 5037; Viruses - 0; Other Eukaryot…	0.0138442	1.74067	0.0947013	1.41429	0.875349	1.03091
AT3G24480.1	protein_coding		Leucine-rich repeat (LRR) family protein; FUNCTIONS IN: structural constituent of cell wall; LOCATED IN: cell wall, plant-type cell wall; EXPRESSED IN: 22 plant structures; EXPRESSED DURING: 13 growth stages; CONTAINS InterPro DOMAIN/s: Leucine-rich repeat-containing N-terminal domain, type 2 (InterPro:IPR013210), Leucine-rich repeat (InterPro:IPR001611); BEST Arabidopsis thaliana protein match i…	0.00116711	1.7387	0.0270375	-1.38347	0.0167458	-1.43154
AT2G01830.1	protein_coding	WOODEN LEG (WOL)	Histidine kinase: cytokinin-binding receptor that transduces cytokinin signals across the plasma membrane	0.0189722	1.73667	0.00811291	-1.91078	0.622295	-1.10718
AT1G61160.1	protein_coding		CONTAINS InterPro DOMAIN/s: Retrotransposon gag protein (InterPro:IPR005162); Has 30201 Blast hits to 17322 proteins in 780 species: Archae - 12; Bacteria - 1396; Metazoa - 17338; Fungi - 3422; Plants - 5037; Viruses - 0; Other Eukaryotes - 2996 (source: NCBI BLink).	1.55315e-05	1.73656	0.0786567	1.15795	0.00013323	1.54206
AT3G45110.1	protein_coding		unknown protein; Has 7 Blast hits to 7 proteins in 2 species: Archae - 0; Bacteria - 0; Metazoa - 0; Fungi - 0; Plants - 7; Viruses - 0; Other Eukaryotes - 0 (source: NCBI BLink).	0.0113693	1.73451	0.679969	-1.07994	0.602537	1.10221
AT4G02670.1	protein_coding	INDETERMINATE(ID)-DOMAIN 12 (IDD12)	indeterminate(ID)-domain 12 (IDD12); FUNCTIONS IN: sequence-specific DNA binding transcription factor activity, zinc ion binding, nucleic acid binding; INVOLVED IN: regulation of transcription; LOCATED IN: intracellular, chloroplast; EXPRESSED IN: shoot apex, embryo, flower, pedicel, seed; EXPRESSED DURING: 4 anthesis, C globular stage, petal differentiation and expansion stage, E expanded cotyle…	0.00371917	1.73443	0.172173	1.24532	0.581023	-1.08919
AT2G07686.1	transposable_element_gene		transposable element gene; gypsy-like retrotransposon family, has a 4.3e-28 P-value blast match to GB:CAB39733 rotease, reverse transcriptase, ribonuclease H, integrase (Gypsy_Ty3-element) (Drosophila buzzatii)	0.0211498	1.73355	0.50776	1.15049	0.473243	1.16425
AT3G44470.2	transposable_element_gene		transposable element gene	0.0406037	1.73319	0.311114	1.28624	0.268623	1.31816
AT4G21840.1	protein_coding	METHIONINE SULFOXIDE REDUCTASE B8 (MSRB8)	methionine sulfoxide reductase B8 (MSRB8); FUNCTIONS IN: peptide-methionine-(S)-S-oxide reductase activity; INVOLVED IN: oxidation reduction; LOCATED IN: cytosol; EXPRESSED IN: root; CONTAINS InterPro DOMAIN/s: Methionine sulphoxide reductase B (InterPro:IPR002579), Mss4-like (InterPro:IPR011057); BEST Arabidopsis thaliana protein match is: methionine sulfoxide reductase B7 (TAIR:AT4G21830.2); Ha…	0.00108414	1.73202	0.459945	-1.10059	0.62243	-1.06547
AT3G21805.1	small_nucleolar_rna		snoRNA; snoRNA	0.00983708	1.73119	0.0469466	-1.48308	0.0520597	-1.4677
AT4G03565.1	protein_coding		Cystatin/monellin superfamily protein; CONTAINS InterPro DOMAIN/s: Cystatin-related, plant (InterPro:IPR006525); BEST Arabidopsis thaliana protein match is: Cystatin/monellin superfamily protein (TAIR:AT5G17150.1); Has 30201 Blast hits to 17322 proteins in 780 species: Archae - 12; Bacteria - 1396; Metazoa - 17338; Fungi - 3422; Plants - 5037; Viruses - 0; Other Eukaryotes - 2996 (source: NCBI BL…	0.0076305	1.73015	0.47952	1.13108	0.505319	1.12287
AT5G58500.1	protein_coding	LIGHT SENSITIVE HYPOCOTYLS 5 (LSH5)	LIGHT SENSITIVE HYPOCOTYLS 5 (LSH5); CONTAINS InterPro DOMAIN/s: Protein of unknown function DUF640 (InterPro:IPR006936); BEST Arabidopsis thaliana protein match is: Protein of unknown function (DUF640) (TAIR:AT1G07090.1); Has 1807 Blast hits to 1807 proteins in 277 species: Archae - 0; Bacteria - 0; Metazoa - 736; Fungi - 347; Plants - 385; Viruses - 0; Other Eukaryotes - 339 (source: NCBI BLink…	0.0434533	1.72844	0.491626	1.1861	0.902119	1.03065
AT2G04580.1	transposable_element_gene		transposable element gene; similar to unknown protein [Arabidopsis thaliana] (TAIR:AT2G22440.1); similar to 52O08_2 [Brassica rapa subsp. pekinensis] (GB:AAZ67547.1); contains InterPro domain Polynucleotidyl transferase, Ribonuclease H fold; (InterPro:IPR012337)	0.000670141	1.72806	0.0366555	1.32025	0.00030374	1.83175
AT2G20050.2	protein_coding		protein serine/threonine phosphatases;protein kinases;catalytics;cAMP-dependent protein kinase regulators;ATP binding;protein serine/threonine phosphatases; FUNCTIONS IN: in 6 functions; INVOLVED IN: protein amino acid phosphorylation, protein amino acid dephosphorylation, regulation of protein amino acid phosphorylation; EXPRESSED IN: 22 plant structures; EXPRESSED DURING: 13 growth stages; CONT…	0.0257798	1.72758	0.202216	-1.33356	0.981625	-1.00501
AT5G25800.1	protein_coding		Polynucleotidyl transferase, ribonuclease H-like superfamily protein; FUNCTIONS IN: exonuclease activity, nucleic acid binding; LOCATED IN: intracellular; EXPRESSED IN: 23 plant structures; EXPRESSED DURING: 13 growth stages; CONTAINS InterPro DOMAIN/s: Exonuclease (InterPro:IPR006055), Polynucleotidyl transferase, ribonuclease H fold (InterPro:IPR012337), Exonuclease, RNase T/DNA polymerase III …	0.0178042	1.7265	0.137355	-1.36948	0.668003	-1.09031
AT1G57780.1	protein_coding		heavy-metal-associated domain-containing protein; FUNCTIONS IN: metal ion binding; INVOLVED IN: metal ion transport; LOCATED IN: cellular_component unknown; EXPRESSED IN: flower; EXPRESSED DURING: petal differentiation and expansion stage; CONTAINS InterPro DOMAIN/s: Heavy metal transport/detoxification protein (InterPro:IPR006121); BEST Arabidopsis thaliana protein match is: Heavy metal transpor…	1.73344e-05	1.7264	0.608255	-1.04077	0.00100943	1.39887
AT3G44930.1	protein_coding	CATION/H+ EXCHANGER 10 (CHX10)	member of Putative Na+/H+ antiporter family	0.000558787	1.72584	0.786986	1.03202	0.954496	1.00667
AT1G51930.1	protein_coding		RING/U-box superfamily protein; FUNCTIONS IN: zinc ion binding; LOCATED IN: endomembrane system; CONTAINS InterPro DOMAIN/s: Zinc finger, RING-type (InterPro:IPR001841), Zinc finger, C3HC4 RING-type (InterPro:IPR018957); BEST Arabidopsis thaliana protein match is: RING/U-box superfamily protein (TAIR:AT5G41450.1); Has 8601 Blast hits to 8582 proteins in 272 species: Archae - 0; Bacteria - 0; Meta…	0.0170251	1.72574	0.125452	1.38022	0.760116	1.06271
AT1G36180.2	protein_coding	ACETYL-COA CARBOXYLASE 2 (ACC2)	acetyl-CoA carboxylase 2 (ACC2)	0.00307614	1.7246	0.34468	-1.15323	0.551549	-1.09274
AT4G00975.1	other_rna (natural antisense RNA)		Potential natural antisense gene, locus overlaps with AT4G00980	0.00417619	1.72439	0.968702	-1.0061	0.631876	-1.07745
AT4G06688.1	protein_coding		FUNCTIONS IN: molecular_function unknown; INVOLVED IN: biological_process unknown; LOCATED IN: cellular_component unknown; BEST Arabidopsis thaliana protein match is: myosin heavy chain-related (TAIR:AT5G32590.1); Has 116 Blast hits to 99 proteins in 15 species: Archae - 0; Bacteria - 2; Metazoa - 5; Fungi - 13; Plants - 91; Viruses - 0; Other Eukaryotes - 5 (source: NCBI BLink).	0.00125024	1.7241	0.968344	1.00515	0.186599	-1.1952
AT1G58420.1	protein_coding		Uncharacterised conserved protein UCP031279; CONTAINS InterPro DOMAIN/s: Uncharacterised conserved protein UCP031279 (InterPro:IPR016972); BEST Arabidopsis thaliana protein match is: Uncharacterised conserved protein UCP031279 (TAIR:AT1G10140.1); Has 61 Blast hits to 61 proteins in 11 species: Archae - 0; Bacteria - 0; Metazoa - 0; Fungi - 0; Plants - 61; Viruses - 0; Other Eukaryotes - 0 (source…	0.0114105	1.72385	0.35625	1.18882	0.623923	-1.09483
AT3G33025.1	pseudogene		pseudogene, hypothetical protein	5.78736e-06	1.72286	0.00397272	-1.27578	0.336278	-1.06984
AT1G55928.1	protein_coding		Coiled-coil domain-containing protein 55 (DUF2040); CONTAINS InterPro DOMAIN/s: Protein of unknown function DUF2040, coiled-coil (InterPro:IPR018612); BEST Arabidopsis thaliana protein match is: Coiled-coil domain-containing protein 55 (DUF2040) (TAIR:AT2G27285.1); Has 35333 Blast hits to 34131 proteins in 2444 species: Archae - 798; Bacteria - 22429; Metazoa - 974; Fungi - 991; Plants - 531; Vir…	0.000631562	1.72197	0.786443	1.0325	0.0115438	1.41694
AT3G25882.1	protein_coding	NIM1-INTERACTING 2 (NIMIN-2)	encodes a kinase that physically interacts with NPR1/NIM1	0.000277597	1.71632	0.00783972	1.39707	0.0350058	1.2813
AT3G28243.1	protein_coding		unknown protein; LOCATED IN: endomembrane system; Has 30201 Blast hits to 17322 proteins in 780 species: Archae - 12; Bacteria - 1396; Metazoa - 17338; Fungi - 3422; Plants - 5037; Viruses - 0; Other Eukaryotes - 2996 (source: NCBI BLink).	0.00872483	1.71589	0.067045	-1.4116	0.774221	-1.05115
AT3G55515.1	protein_coding	ROTUNDIFOLIA LIKE 7 (RTFL7)	ROTUNDIFOLIA like 7 (RTFL7); CONTAINS InterPro DOMAIN/s: DVL (InterPro:IPR012552); BEST Arabidopsis thaliana protein match is: ROTUNDIFOLIA like 8 (TAIR:AT2G39705.1); Has 170 Blast hits to 170 proteins in 12 species: Archae - 0; Bacteria - 0; Metazoa - 0; Fungi - 0; Plants - 170; Viruses - 0; Other Eukaryotes - 0 (source: NCBI BLink).	0.0015137	1.71409	0.00117362	1.74787	0.100545	1.25937
AT1G79915.1	protein_coding		Putative methyltransferase family protein; CONTAINS InterPro DOMAIN/s: Methyltransferase-16, putative (InterPro:IPR019410); Has 424 Blast hits to 423 proteins in 116 species: Archae - 0; Bacteria - 1; Metazoa - 170; Fungi - 70; Plants - 129; Viruses - 0; Other Eukaryotes - 54 (source: NCBI BLink).	0.0132891	1.71097	0.920515	-1.01878	0.945971	1.01272
AT2G35384.1	small_nucleolar_rna		snoRNA; snoRNA	0.0214551	1.71028	0.413918	-1.18543	0.94183	1.01507
AT3G07850.1	protein_coding		Pectin lyase-like superfamily protein; FUNCTIONS IN: polygalacturonase activity; INVOLVED IN: carbohydrate metabolic process; LOCATED IN: endomembrane system; EXPRESSED IN: male gametophyte, pollen tube; EXPRESSED DURING: L mature pollen stage, M germinated pollen stage; CONTAINS InterPro DOMAIN/s: Pectin lyase fold/virulence factor (InterPro:IPR011050), Pectin lyase fold (InterPro:IPR012334), Gl…	0.00650808	1.70949	0.457283	1.13135	0.594405	-1.09181
AT2G46320.3	protein_coding		Mitochondrial substrate carrier family protein; FUNCTIONS IN: binding; INVOLVED IN: transport, mitochondrial transport, transmembrane transport; LOCATED IN: mitochondrial inner membrane, membrane; EXPRESSED IN: guard cell; CONTAINS InterPro DOMAIN/s: Mitochondrial substrate carrier (InterPro:IPR001993), Mitochondrial substrate/solute carrier (InterPro:IPR018108); BEST Arabidopsis thaliana protein…	0.000573581	1.70945	0.293559	-1.13178	0.00621946	-1.46014
AT3G47810.2	protein_coding	MAIGO 1 (MAG1)	Homolog of yeast retromer subunit VPS29. Part of a retromer-like protein complex involved in endosome to lysosome protein transport.	0.00295992	1.70846	0.647153	-1.06863	0.782052	1.0408
AT1G65481.1	protein_coding		unknown protein; FUNCTIONS IN: molecular_function unknown; INVOLVED IN: biological_process unknown; LOCATED IN: endomembrane system.	1.37255e-07	1.70813	3.5901e-06	1.47124	0.000413188	1.25352
AT4G03823.1	pseudogene		pseudogene of unknown protein	0.0250055	1.70796	0.731695	-1.07531	0.0548219	1.55811
AT3G17465.1	protein_coding	RIBOSOMAL PROTEIN L3 PLASTID (RPL3P)	encodes a putative L3 ribosomal protein targeted to the plastid.	0.00426655	1.7073	0.587331	1.08694	0.708012	1.059
AT1G21250.1	protein_coding	CELL WALL-ASSOCIATED KINASE (WAK1)	cell wall-associated kinase, may function as a signaling receptor of extracellular matrix component such as oligogalacturonides.	0.0122546	1.70528	0.0067391	1.81052	0.0567432	1.4618
AT1G47680.1	protein_coding		unknown protein; FUNCTIONS IN: molecular_function unknown; INVOLVED IN: biological_process unknown; LOCATED IN: endomembrane system; BEST Arabidopsis thaliana protein match is: unknown protein (TAIR:AT1G47700.1); Has 3 Blast hits to 3 proteins in 1 species: Archae - 0; Bacteria - 0; Metazoa - 0; Fungi - 0; Plants - 3; Viruses - 0; Other Eukaryotes - 0 (source: NCBI BLink).	0.00467016	1.70348	0.790218	-1.04193	0.116458	1.29268
AT5G18403.1	protein_coding		Encodes a defensin-like (DEFL) family protein.	0.0024981	1.70282	0.013506	-1.49399	0.780948	1.03971
AT5G59670.1	protein_coding		Leucine-rich repeat protein kinase family protein; FUNCTIONS IN: kinase activity; INVOLVED IN: protein amino acid phosphorylation; LOCATED IN: endomembrane system; EXPRESSED IN: 17 plant structures; EXPRESSED DURING: 13 growth stages; CONTAINS InterPro DOMAIN/s: Protein kinase, ATP binding site (InterPro:IPR017441), Protein kinase, catalytic domain (InterPro:IPR000719), Leucine-rich repeat (Inter…	0.00113789	1.7006	0.0164151	1.41134	0.0236657	1.37659
AT5G28927.1	transposable_element_gene		transposable element gene; CACTA-like transposase family (En/Spm), has a 3.9e-45 P-value blast match to GB:AAD55677 putative transposase protein (CACTA-element) transposon="Shooter" (Zea mays)	0.0144967	1.69988	0.960868	1.00923	0.666046	-1.08457
AT4G14272.1	protein_coding		Encodes a defensin-like (DEFL) family protein.	0.00653158	1.69812	0.876759	-1.02544	0.473316	1.12472
AT4G19095.1	protein_coding		unknown protein; Has 30201 Blast hits to 17322 proteins in 780 species: Archae - 12; Bacteria - 1396; Metazoa - 17338; Fungi - 3422; Plants - 5037; Viruses - 0; Other Eukaryotes - 2996 (source: NCBI BLink).	0.00791817	1.69799	0.952538	-1.01001	0.0358841	1.47826
AT2G27775.2	protein_coding		FUNCTIONS IN: molecular_function unknown; INVOLVED IN: biological_process unknown; LOCATED IN: chloroplast; EXPRESSED IN: 22 plant structures; EXPRESSED DURING: 13 growth stages; BEST Arabidopsis thaliana protein match is: Tetratricopeptide repeat (TPR)-like superfamily protein (TAIR:AT2G27800.1); Has 21 Blast hits to 21 proteins in 5 species: Archae - 0; Bacteria - 0; Metazoa - 0; Fungi - 0; Pla…	1.238e-05	1.69681	0.0420061	-1.1767	0.491854	1.05158
AT2G07806.3	protein_coding		unknown protein; FUNCTIONS IN: molecular_function unknown; INVOLVED IN: biological_process unknown; LOCATED IN: cellular_component unknown.	0.00105445	1.69536	0.917818	-1.01273	0.107208	1.23393
AT1G04680.1	protein_coding		Pectin lyase-like superfamily protein; FUNCTIONS IN: lyase activity, pectate lyase activity; INVOLVED IN: biological_process unknown; LOCATED IN: membrane; EXPRESSED IN: 23 plant structures; EXPRESSED DURING: 13 growth stages; CONTAINS InterPro DOMAIN/s: Pectin lyase fold/virulence factor (InterPro:IPR011050), AmbAllergen (InterPro:IPR018082), Pectate lyase/Amb allergen (InterPro:IPR002022), Pect…	0.00720156	1.69391	0.299519	1.19054	0.960801	-1.00809
AT3G31915.1	transposable_element_gene		transposable element gene; similar to unknown protein [Arabidopsis thaliana] (TAIR:AT3G31370.1); similar to hypothetical protein 24.t00018 [Brassica oleracea] (GB:ABD64940.1)	0.000912179	1.69261	0.24954	1.15305	0.367019	1.11651
AT5G52060.1	protein_coding	BCL-2-ASSOCIATED ATHANOGENE 1 (BAG1)	A member of Arabidopsis BAG (Bcl-2-associated athanogene) proteins, plant homologs of mammalian regulators of apoptosis. Plant BAG proteins are multi-functional and remarkably similar to their animal counterparts, as they regulate apoptotic-like processes ranging from pathogen attack, to abiotic stress, to plant development.	0.00885618	1.6921	0.844936	1.03374	0.722218	1.06231
AT4G02330.1	protein_coding	(ATPMEPCRB)	Encodes a pectin methylesterase that is sensitive to chilling stress and brassinosteroid regulation.	0.00464331	1.69177	0.000131607	2.3439	0.0115888	1.56704
AT2G33175.1	protein_coding		unknown protein; FUNCTIONS IN: molecular_function unknown; INVOLVED IN: biological_process unknown; LOCATED IN: endomembrane system; Has 10 Blast hits to 10 proteins in 1 species: Archae - 0; Bacteria - 0; Metazoa - 0; Fungi - 0; Plants - 10; Viruses - 0; Other Eukaryotes - 0 (source: NCBI BLink).	0.0169242	1.69073	0.0525849	1.5004	0.69594	1.07783
AT1G66690.1	protein_coding		S-adenosyl-L-methionine-dependent methyltransferases superfamily protein; FUNCTIONS IN: S-adenosylmethionine-dependent methyltransferase activity, methyltransferase activity; INVOLVED IN: biological_process unknown; LOCATED IN: cellular_component unknown; CONTAINS InterPro DOMAIN/s: SAM dependent carboxyl methyltransferase (InterPro:IPR005299); BEST Arabidopsis thaliana protein match is: S-adenos…	0.0405231	1.68878	0.172698	1.38997	0.00744749	2.09309
AT1G18350.1	protein_coding	MAP KINASE KINASE 7 (MKK7)	MAP kinase kinase7. Member of plant mitogen-activated protein kinase kinase group D. Negative regulator of polar auxin transport. Overexpression leads to activation of basal and systemic acquired resistance.	1.70953e-06	1.6882	0.826803	-1.01285	0.349992	-1.0572
AT4G26542.1	other_rna (natural antisense RNA)		Potential natural antisense gene, locus overlaps with AT4G26540	0.0188492	1.68792	0.357018	1.20073	0.643239	1.09485
AT4G25631.1	small_nucleolar_rna	(U60.2F)	Encodes a novel C/D box snoRNA (U60.2f) encoded within the 5th intron of FIB2. Gb: AF228365	0.0070973	1.6879	0.0844878	-1.35113	0.538209	-1.10609
AT4G33390.1	protein_coding		Plant protein of unknown function (DUF827); CONTAINS InterPro DOMAIN/s: Protein of unknown function DUF827, plant (InterPro:IPR008545); BEST Arabidopsis thaliana protein match is: Plant protein of unknown function (DUF827) (TAIR:AT2G26570.1); Has 166665 Blast hits to 84155 proteins in 3581 species: Archae - 2138; Bacteria - 38967; Metazoa - 69244; Fungi - 13477; Plants - 9635; Viruses - 620; Othe…	0.0024467	1.68763	0.849276	-1.0264	0.0790899	1.29589
AT4G04660.1	pseudogene		pseudogene, hypothetical protein, similar to zinc finger protein (Arabidopsis thaliana) GI:976277	0.0313168	1.68454	0.205401	1.3292	0.532099	-1.14613
AT3G56970.1	protein_coding	(BHLH038)	Encodes a member of the basic helix-loop-helix transcription factor family protein.	0.00786189	1.6845	0.00422221	1.78267	0.000612429	2.14298
AT3G52440.1	protein_coding		Dof-type zinc finger DNA-binding family protein; CONTAINS InterPro DOMAIN/s: Zinc finger, Dof-type (InterPro:IPR003851); BEST Arabidopsis thaliana protein match is: Dof-type zinc finger DNA-binding family protein (TAIR:AT1G21340.1); Has 1099 Blast hits to 1090 proteins in 57 species: Archae - 0; Bacteria - 0; Metazoa - 2; Fungi - 0; Plants - 1092; Viruses - 0; Other Eukaryotes - 5 (source: NCBI B…	0.0170242	1.68438	0.332026	1.20733	0.49099	1.14144
AT5G18210.1	protein_coding		NAD(P)-binding Rossmann-fold superfamily protein; FUNCTIONS IN: oxidoreductase activity, binding, catalytic activity; INVOLVED IN: oxidation reduction, metabolic process; EXPRESSED IN: 22 plant structures; EXPRESSED DURING: 13 growth stages; CONTAINS InterPro DOMAIN/s: Short-chain dehydrogenase/reductase, conserved site (InterPro:IPR020904), NAD(P)-binding domain (InterPro:IPR016040), Polyketide …	0.00155459	1.6843	2.28365e-05	2.39631	0.00240915	1.63107
AT1G36530.1	transposable_element_gene		transposable element gene; gypsy-like retrotransposon family (Athila), has a 1.7e-81 P-value blast match to GB:CAA57397 Athila ORF 1 (Arabidopsis thaliana)	0.0432962	1.68376	0.0046633	2.24117	0.387108	1.22816
AT2G11700.1	transposable_element_gene		transposable element gene; gypsy-like retrotransposon family (Athila), has a 2.2e-72 P-value blast match to GB:CAA57397 Athila ORF 1 (Arabidopsis thaliana)	0.00269049	1.68346	0.253718	1.17686	0.0188474	1.45066
AT3G47342.1	small_nucleolar_rna		snoRNA; snoRNA	0.0454212	1.68333	0.705646	-1.09363	0.0250161	-1.81946
AT1G65342.1	protein_coding		unknown protein; FUNCTIONS IN: molecular_function unknown; INVOLVED IN: biological_process unknown; LOCATED IN: endomembrane system; Has 5 Blast hits to 5 proteins in 2 species: Archae - 0; Bacteria - 0; Metazoa - 0; Fungi - 0; Plants - 5; Viruses - 0; Other Eukaryotes - 0 (source: NCBI BLink).	0.0292575	1.68314	0.0608709	1.54341	0.826617	1.04773
AT5G29054.1	protein_coding		This gene encodes a small protein and has either evidence of transcription or purifying selection.	3.07539e-06	1.68131	0.00010799	-1.42244	0.00172135	1.28014
AT1G14315.2	protein_coding		F-box and associated interaction domains-containing protein; FUNCTIONS IN: molecular_function unknown; INVOLVED IN: biological_process unknown; LOCATED IN: cellular_component unknown; CONTAINS InterPro DOMAIN/s: F-box domain, cyclin-like (InterPro:IPR001810), F-box domain, Skp2-like (InterPro:IPR022364), F-box associated domain, type 1 (InterPro:IPR006527), F-box associated interaction domain (In…	0.00165009	1.68109	0.972637	-1.00441	0.786536	-1.03545
AT2G04270.4	protein_coding	RNASE E/G-LIKE (RNEE/G)	Similar to E.coli endoribonuclease E. Functions as a ribonuclease, is located in the chloroplast, and is involved in chloroplast development. Loss of function mutants are white and arrest at the cotyledon stage. The phenotype is rescued by providing sucrose.	0.0238001	1.68054	0.777624	-1.05901	0.591239	1.11579
AT4G03295.1	small_nucleolar_rna		snoRNA; snoRNA	0.00726058	1.67969	0.492537	-1.11857	0.994924	-1.00103
AT1G47990.1	protein_coding	GIBBERELLIN 2-OXIDASE 4 (GA2OX4)	Encodes a gibberellin 2-oxidase that acts on C19 gibberellins. AtGA2OX4 expression is responsive to cytokinin and KNOX activities.	0.0188552	1.67905	0.00589813	-1.89843	0.860316	1.03452
AT2G11020.1	transposable_element_gene		transposable element gene; gypsy-like retrotransposon family, has a 8.5e-181 P-value blast match to GB:BAA84458 GAG-POL precursor (gypsy_Ty3-element) (Oryza sativa)gi|5902445|dbj|BAA84458.1| GAG-POL precursor (Oryza sativa (japonica cultivar-group)) (RIRE2) (Gypsy_Ty3-family)	0.00240225	1.67881	0.134413	1.23824	0.0492601	1.33936
AT4G36268.1	protein_coding		unknown protein; LOCATED IN: endomembrane system; Has 30201 Blast hits to 17322 proteins in 780 species: Archae - 12; Bacteria - 1396; Metazoa - 17338; Fungi - 3422; Plants - 5037; Viruses - 0; Other Eukaryotes - 2996 (source: NCBI BLink).	0.0325258	1.67845	0.310894	1.2523	0.955253	-1.01223
AT1G78970.1	protein_coding	LUPEOL SYNTHASE 1 (LUP1)	Lupeol synthase. Converts oxidosqualene to multiple triterpene alcohols and a triterpene diols. This conversion proceeds through the formation of a 17β-dammarenyl cation.	0.00188772	1.6777	0.240124	-1.17154	0.00122343	-1.7336
AT3G55900.1	protein_coding		F-box family protein; CONTAINS InterPro DOMAIN/s: F-box domain, cyclin-like (InterPro:IPR001810); Has 37 Blast hits to 37 proteins in 3 species: Archae - 0; Bacteria - 0; Metazoa - 0; Fungi - 0; Plants - 37; Viruses - 0; Other Eukaryotes - 0 (source: NCBI BLink).	0.000980473	1.67664	0.191477	1.17548	0.381918	1.1116
AT4G03165.1	protein_coding		unknown protein; Has 30201 Blast hits to 17322 proteins in 780 species: Archae - 12; Bacteria - 1396; Metazoa - 17338; Fungi - 3422; Plants - 5037; Viruses - 0; Other Eukaryotes - 2996 (source: NCBI BLink).	0.0128524	1.67632	0.738894	-1.06137	0.120712	1.34047
AT2G07635.1	transposable_element_gene		transposable element gene; gypsy-like retrotransposon family, has a 2.6e-89 P-value blast match to GB:CAA73042 polyprotein (Gypsy_Ty3-element) (Ananas comosus)	0.0073297	1.67561	0.843198	1.03238	0.761817	-1.05011
AT2G24980.1	protein_coding	EXTENSIN 6 (EXT6)	Proline-rich extensin-like family protein; FUNCTIONS IN: structural constituent of cell wall; INVOLVED IN: plant-type cell wall organization; LOCATED IN: endomembrane system; EXPRESSED IN: root; CONTAINS InterPro DOMAIN/s: Extensin-like repeat (InterPro:IPR006706); BEST Arabidopsis thaliana protein match is: proline-rich extensin-like family protein (TAIR:AT5G35190.1); Has 220761 Blast hits to 34…	0.00125562	1.67488	0.818723	1.02855	0.000218964	-1.90945
AT1G47780.1	protein_coding		alpha/beta-Hydrolases superfamily protein; FUNCTIONS IN: hydrolase activity; INVOLVED IN: biological_process unknown; LOCATED IN: cellular_component unknown; CONTAINS InterPro DOMAIN/s: Phospholipase/carboxylesterase (InterPro:IPR003140); BEST Arabidopsis thaliana protein match is: alpha/beta-Hydrolases superfamily protein (TAIR:AT1G47786.1); Has 704 Blast hits to 704 proteins in 205 species: Arc…	0.00533073	1.67203	0.397778	-1.13962	0.394748	-1.14062
AT5G06600.3	protein_coding	UBIQUITIN-SPECIFIC PROTEASE 12 (UBP12)	Encodes a ubiquitin-specific protease.	0.0137856	1.67163	0.178941	1.28669	0.773398	-1.05319
AT1G21281.1	protein_coding		unknown protein; Has 30201 Blast hits to 17322 proteins in 780 species: Archae - 12; Bacteria - 1396; Metazoa - 17338; Fungi - 3422; Plants - 5037; Viruses - 0; Other Eukaryotes - 2996 (source: NCBI BLink).	0.00984983	1.67156	0.246935	1.22352	0.183009	1.2642
AT2G02990.1	protein_coding	RIBONUCLEASE 1 (RNS1)	member of the ribonuclease T2 family, responds to inorganic phosphate starvation, and inhibits production of anthocyanin. Also involved in wound-induced signaling independent of jasmonic acid.	0.0010917	1.67049	4.24686e-06	2.66298	6.63267e-05	-2.06824
AT4G17908.1	pseudogene		pseudogene of ubiquitin-specific protease	0.00108547	1.67026	0.863665	1.02076	0.951144	1.00736
AT1G13150.1	protein_coding	"CYTOCHROME P450, FAMILY 86, SUBFAMILY C, POLYPEPTIDE 4" (CYP86C4)	member of CYP86C	7.90191e-06	1.67013	0.0060269	-1.24832	1.12768e-05	1.63865
AT2G21270.2	protein_coding	UBIQUITIN FUSION DEGRADATION 1 (UFD1)	ubiquitin fusion degradation 1 (UFD1); FUNCTIONS IN: molecular_function unknown; INVOLVED IN: ubiquitin-dependent protein catabolic process; EXPRESSED IN: 24 plant structures; EXPRESSED DURING: 13 growth stages; CONTAINS InterPro DOMAIN/s: Ubiquitin fusion degradation protein UFD1 (InterPro:IPR004854); BEST Arabidopsis thaliana protein match is: Ubiquitin fusion degradation UFD1 family protein (T…	0.0482763	1.669	0.764746	-1.07331	0.976132	-1.00708
AT5G11290.1	protein_coding		Plant protein of unknown function (DUF247); CONTAINS InterPro DOMAIN/s: Protein of unknown function DUF247, plant (InterPro:IPR004158); BEST Arabidopsis thaliana protein match is: unknown protein (TAIR:AT4G31980.1); Has 951 Blast hits to 908 proteins in 17 species: Archae - 0; Bacteria - 0; Metazoa - 0; Fungi - 0; Plants - 951; Viruses - 0; Other Eukaryotes - 0 (source: NCBI BLink).	0.000582844	1.66874	0.996088	-1.00054	0.000798985	1.63427
AT4G04100.1	transposable_element_gene		transposable element gene; CACTA-like transposase family (Ptta/En/Spm), has a 2.6e-16 P-value blast match to At5g29026.1/8-244 CACTA-like transposase family (Ptta/En/Spm) (CACTA-element) (Arabidopsis thaliana)	0.000434328	1.66809	0.813241	1.02532	0.00239662	-1.49924
AT1G53620.1	protein_coding		unknown protein; FUNCTIONS IN: molecular_function unknown; INVOLVED IN: biological_process unknown; LOCATED IN: endomembrane system; BEST Arabidopsis thaliana protein match is: unknown protein (TAIR:AT1G53610.1); Has 5795 Blast hits to 2209 proteins in 338 species: Archae - 0; Bacteria - 1555; Metazoa - 2403; Fungi - 181; Plants - 1035; Viruses - 76; Other Eukaryotes - 545 (source: NCBI BLink).	0.0234623	1.66742	0.950446	1.01244	0.162271	1.33824
AT4G32030.1	protein_coding		unknown protein; BEST Arabidopsis thaliana protein match is: unknown protein (TAIR:AT1G80610.1); Has 63 Blast hits to 59 proteins in 12 species: Archae - 0; Bacteria - 0; Metazoa - 6; Fungi - 0; Plants - 53; Viruses - 0; Other Eukaryotes - 4 (source: NCBI BLink).	0.00347263	1.66642	0.199971	-1.20678	0.710508	-1.05391
AT1G15990.1	protein_coding	CYCLIC NUCLEOTIDE GATED CHANNEL 7 (CNGC7)	member of Cyclic nucleotide gated channel family	2.65047e-06	1.66634	1.86074e-05	1.51548	0.00790684	-1.20703
AT5G08760.1	protein_coding		unknown protein; FUNCTIONS IN: molecular_function unknown; INVOLVED IN: biological_process unknown; LOCATED IN: endomembrane system; Has 3 Blast hits to 3 proteins in 2 species: Archae - 0; Bacteria - 0; Metazoa - 0; Fungi - 0; Plants - 3; Viruses - 0; Other Eukaryotes - 0 (source: NCBI BLink).	0.00170254	1.66632	0.220851	1.17456	0.364265	-1.12447
AT3G15430.2	protein_coding		Regulator of chromosome condensation (RCC1) family protein; CONTAINS InterPro DOMAIN/s: Regulator of chromosome condensation/beta-lactamase-inhibitor protein II (InterPro:IPR009091), Regulator of chromosome condensation, RCC1 (InterPro:IPR000408); BEST Arabidopsis thaliana protein match is: Regulator of chromosome condensation (RCC1) family protein (TAIR:AT3G26100.2); Has 35333 Blast hits to 3413…	0.0047227	1.66543	0.0366659	1.41006	0.0506659	1.37305
AT1G23510.1	protein_coding		unknown protein; BEST Arabidopsis thaliana protein match is: Domain of unknown function (DUF220) (TAIR:AT1G23520.1); Has 133 Blast hits to 120 proteins in 9 species: Archae - 0; Bacteria - 0; Metazoa - 0; Fungi - 0; Plants - 133; Viruses - 0; Other Eukaryotes - 0 (source: NCBI BLink).	0.00069013	1.66531	0.300595	1.12615	0.000424072	1.72157
AT3G32115.1	transposable_element_gene		transposable element gene; non-LTR retrotransposon family (LINE), has a 1.7e-25 P-value blast match to GB:NP_038605 L1 repeat, Tf subfamily, member 30 (LINE-element) (Mus musculus)	6.82406e-05	1.66458	0.0339023	1.22068	0.00231704	1.38308
AT5G35698.1	protein_coding		Encodes a Plant thionin family protein	0.00354153	1.66421	0.97061	1.00521	0.694635	-1.05716
AT5G21130.1	protein_coding		Late embryogenesis abundant (LEA) hydroxyproline-rich glycoprotein family; CONTAINS InterPro DOMAIN/s: Late embryogenesis abundant protein, group 2 (InterPro:IPR004864); BEST Arabidopsis thaliana protein match is: Late embryogenesis abundant (LEA) hydroxyproline-rich glycoprotein family (TAIR:AT2G27080.2); Has 878 Blast hits to 877 proteins in 27 species: Archae - 0; Bacteria - 0; Metazoa - 0; Fu…	0.0130762	1.66388	0.00581192	1.79973	0.0623272	-1.42946
AT1G79400.1	protein_coding	CATION/H+ EXCHANGER 2 (CHX2)	member of Putative Na+/H+ antiporter family	0.0090335	1.66361	0.211995	1.2377	0.12221	1.30927
AT1G53282.1	protein_coding		Encodes a Plant thionin family protein	0.0252216	1.66341	0.668829	-1.09025	0.078609	1.46402
AT4G01895.1	protein_coding		systemic acquired resistance (SAR) regulator protein NIMIN-1-related; BEST Arabidopsis thaliana protein match is: NIM1-interacting 1 (TAIR:AT1G02450.1); Has 7634 Blast hits to 2740 proteins in 217 species: Archae - 4; Bacteria - 24; Metazoa - 4803; Fungi - 436; Plants - 277; Viruses - 156; Other Eukaryotes - 1934 (source: NCBI BLink).	0.00256107	1.66332	0.87696	-1.021	0.355371	-1.13486
AT5G04390.1	protein_coding		C2H2-type zinc finger family protein; FUNCTIONS IN: zinc ion binding, nucleic acid binding; INVOLVED IN: biological_process unknown; LOCATED IN: intracellular; EXPRESSED IN: petal, leaf whorl, male gametophyte, flower, pollen tube; EXPRESSED DURING: L mature pollen stage, M germinated pollen stage, 4 anthesis, petal differentiation and expansion stage; CONTAINS InterPro DOMAIN/s: Zinc finger, C2H…	0.00027341	1.66299	0.772952	1.02907	0.230112	-1.13104
AT4G08630.1	protein_coding		unknown protein; BEST Arabidopsis thaliana protein match is: unknown protein (TAIR:AT3G48860.2); Has 1487 Blast hits to 747 proteins in 184 species: Archae - 0; Bacteria - 56; Metazoa - 305; Fungi - 197; Plants - 180; Viruses - 3; Other Eukaryotes - 746 (source: NCBI BLink).	0.0033366	1.66212	0.0152832	1.47842	0.845671	1.02754
AT5G11920.1	protein_coding	6-&1-FRUCTAN EXOHYDROLASE (cwINV6)	Encodes a protein with fructan exohydrolase (FEH) activity acting on both inulin and levan-type fructans (1- and 6-FEH). The enzyme does not have invertase activity.	0.038822	1.66192	0.30364	1.26332	0.0094365	1.97348
AT5G27944.1	protein_coding		MADS-box transcription factor family protein; FUNCTIONS IN: sequence-specific DNA binding, sequence-specific DNA binding transcription factor activity; INVOLVED IN: regulation of transcription, DNA-dependent; LOCATED IN: nucleus; CONTAINS InterPro DOMAIN/s: Transcription factor, MADS-box (InterPro:IPR002100); BEST Arabidopsis thaliana protein match is: AGAMOUS-like 89 (TAIR:AT5G27580.1); Has 3020…	0.000868243	1.66002	0.0491771	1.2811	0.00912469	1.42448
AT2G15220.1	protein_coding		Plant basic secretory protein (BSP) family protein; INVOLVED IN: defense response; LOCATED IN: endomembrane system; EXPRESSED DURING: seedling growth; CONTAINS InterPro DOMAIN/s: Uncharacterised protein family, basic secretory protein (InterPro:IPR007541); BEST Arabidopsis thaliana protein match is: Plant basic secretory protein (BSP) family protein (TAIR:AT2G15130.1); Has 296 Blast hits to 296 p…	0.0100009	1.65934	0.26343	1.21189	0.451019	-1.1359
AT3G04100.1	protein_coding	AGAMOUS-LIKE 57 (AGL57)	AGAMOUS-like 57 (AGL57); FUNCTIONS IN: DNA binding, sequence-specific DNA binding transcription factor activity; INVOLVED IN: regulation of transcription, DNA-dependent; LOCATED IN: nucleus; EXPRESSED IN: antipodal cell, embryo; CONTAINS InterPro DOMAIN/s: Transcription factor, MADS-box (InterPro:IPR002100); BEST Arabidopsis thaliana protein match is: AGAMOUS-like 59 (TAIR:AT1G28460.1); Has 5663 …	0.00343297	1.65926	0.104796	1.27276	0.0123263	1.50347
AT2G25295.1	protein_coding	LOW-MOLECULAR-WEIGHT CYSTEINE-RICH 81 (LCR81)	Encodes a member of a family of small,secreted, cysteine rich protein with sequence similarity to the PCP (pollen coat protein) gene family.	0.00198444	1.65571	0.973876	-1.0042	0.986451	-1.00218
AT3G13433.1	protein_coding		unknown protein; FUNCTIONS IN: molecular_function unknown; INVOLVED IN: biological_process unknown; LOCATED IN: endomembrane system; Has 0 Blast hits to 0 proteins in 0 species (source: NCBI BLink).	0.0317241	1.65562	0.277063	-1.26423	0.965153	1.0092
AT3G15395.2	protein_coding		unknown protein; FUNCTIONS IN: molecular_function unknown; INVOLVED IN: biological_process unknown; LOCATED IN: endomembrane system; Has 35333 Blast hits to 34131 proteins in 2444 species: Archae - 798; Bacteria - 22429; Metazoa - 974; Fungi - 991; Plants - 531; Viruses - 0; Other Eukaryotes - 9610 (source: NCBI BLink).	1.94982e-08	1.65552	0.712183	1.01348	0.0169437	1.10453
AT5G24860.1	protein_coding	FLOWERING PROMOTING FACTOR 1 (FPF1)	encodes a small protein of 12.6 kDa that regulates flowering and is involved in gibberellin signalling pathway. It is expressed in apical meristems immediately after the photoperiodic induction of flowering. Genetic interactions with flowering time and floral organ identity genes suggest that this gene may be involved in modulating the competence to flower. There are two other genes similar to FP…	0.0058346	1.65495	0.357558	-1.15246	0.0794885	-1.33046
AT3G61198.1	other_rna		Unknown gene	1.8928e-05	1.65492	1.69295e-07	2.26193	1.53313e-09	3.59202
AT3G13225.1	protein_coding		WW domain-containing protein; CONTAINS InterPro DOMAIN/s: WW/Rsp5/WWP (InterPro:IPR001202); Has 4868 Blast hits to 3360 proteins in 446 species: Archae - 8; Bacteria - 476; Metazoa - 1490; Fungi - 707; Plants - 530; Viruses - 89; Other Eukaryotes - 1568 (source: NCBI BLink).	0.01003	1.65472	0.227705	-1.23033	0.715133	1.06265
AT5G44345.1	protein_coding		F-box associated ubiquitination effector family protein; CONTAINS InterPro DOMAIN/s: F-box associated domain, type 3 (InterPro:IPR013187), F-box associated interaction domain (InterPro:IPR017451); BEST Arabidopsis thaliana protein match is: F-box and associated interaction domains-containing protein (TAIR:AT2G31470.1); Has 30201 Blast hits to 17322 proteins in 780 species: Archae - 12; Bacteria -…	0.0110745	1.65394	0.211445	1.24482	0.114491	1.327
AT4G11890.3	protein_coding	ABA- AND OSMOTIC-STRESS-INDUCIBLE RECEPTOR-LIKE CYTOSOLIC KINASE1 (ARCK1)	Encodes a receptor-like cytosolic kinase ARCK1. Negatively controls abscisic acid and osmotic stress signal transduction.	0.0108329	1.65135	0.0709735	1.3875	0.025533	1.5265
AT5G59390.1	protein_coding		XH/XS domain-containing protein; CONTAINS InterPro DOMAIN/s: Domain of unknown function XS (InterPro:IPR005380), Domain of unknown function XH (InterPro:IPR005379); BEST Arabidopsis thaliana protein match is: XH/XS domain-containing protein (TAIR:AT4G01180.1); Has 1807 Blast hits to 1807 proteins in 277 species: Archae - 0; Bacteria - 0; Metazoa - 736; Fungi - 347; Plants - 385; Viruses - 0; Othe…	0.0128581	1.65132	0.132782	-1.31603	0.2731	-1.21549
AT4G36920.2	protein_coding	APETALA 2 (AP2)	Encodes a floral homeotic gene, a member of the AP2/EREBP (ethylene responsive element binding protein) class of transcription factors and is involved in the specification of floral organ identity, establishment of floral meristem identity, suppression of floral meristem indeterminancy, and development of the ovule and seed coat. AP2 also has a role in controlling seed mass. Dominant negative all…	0.00340501	1.65098	0.924781	1.01312	0.0627003	1.3223
AT2G18540.1	protein_coding		RmlC-like cupins superfamily protein; FUNCTIONS IN: nutrient reservoir activity; INVOLVED IN: biological_process unknown; LOCATED IN: endomembrane system; CONTAINS InterPro DOMAIN/s: Cupin, RmlC-type (InterPro:IPR011051), Cupin 1 (InterPro:IPR006045), RmlC-like jelly roll fold (InterPro:IPR014710); BEST Arabidopsis thaliana protein match is: RmlC-like cupins superfamily protein (TAIR:AT4G36700.1)…	0.00228996	1.65068	0.0428499	1.33745	0.0575144	1.30913
AT2G41400.1	protein_coding		Pollen Ole e 1 allergen and extensin family protein; FUNCTIONS IN: molecular_function unknown; INVOLVED IN: biological_process unknown; LOCATED IN: endomembrane system; CONTAINS InterPro DOMAIN/s: Pollen Ole e 1 allergen/extensin (InterPro:IPR006041); BEST Arabidopsis thaliana protein match is: Pollen Ole e 1 allergen and extensin family protein (TAIR:AT2G41390.1); Has 35333 Blast hits to 34131 p…	0.004883	1.65041	0.680085	-1.06232	0.156641	-1.24236
AT2G12408.1	pseudogene		pseudogene of zinc knuckle (CCHC-type) family protein	0.00465283	1.65014	0.738079	-1.04976	0.791201	-1.03916
AT3G58400.1	protein_coding		TRAF-like family protein; FUNCTIONS IN: molecular_function unknown; INVOLVED IN: N-terminal protein myristoylation; LOCATED IN: cellular_component unknown; CONTAINS InterPro DOMAIN/s: TRAF-like (InterPro:IPR008974), MATH (InterPro:IPR002083); BEST Arabidopsis thaliana protein match is: RESTRICTED TEV MOVEMENT 3 (TAIR:AT3G58350.1); Has 513 Blast hits to 461 proteins in 22 species: Archae - 0; Bact…	0.0173729	1.64991	0.173414	1.29773	0.593781	1.10334
AT3G55100.1	protein_coding	ATP-BINDING CASSETTE G17 (ABCG17)	ABC-2 type transporter family protein; FUNCTIONS IN: ATPase activity, coupled to transmembrane movement of substances; LOCATED IN: membrane; EXPRESSED IN: petal, leaf whorl, flower; EXPRESSED DURING: 4 anthesis, petal differentiation and expansion stage; CONTAINS InterPro DOMAIN/s: ATPase, AAA+ type, core (InterPro:IPR003593), ABC transporter-like (InterPro:IPR003439), ABC-2 type transporter (Int…	2.02125e-05	1.6488	0.00529957	1.27674	0.020776	1.20952
AT2G27750.1	protein_coding		Surfeit locus protein 6; CONTAINS InterPro DOMAIN/s: Surfeit locus 6 (InterPro:IPR007019); BEST Arabidopsis thaliana protein match is: Surfeit locus protein 6 (TAIR:AT5G05210.1); Has 646 Blast hits to 578 proteins in 173 species: Archae - 0; Bacteria - 6; Metazoa - 188; Fungi - 142; Plants - 65; Viruses - 0; Other Eukaryotes - 245 (source: NCBI BLink).	0.0288261	1.64818	0.721294	1.07549	0.0662329	1.49987
AT1G09790.1	protein_coding	COBRA-LIKE PROTEIN 6 PRECURSOR (COBL6)	COBRA-like protein 6 precursor (COBL6); CONTAINS InterPro DOMAIN/s: Glycosyl-phosphatidyl inositol-anchored, plant (InterPro:IPR006918), COBRA-like (InterPro:IPR017391); BEST Arabidopsis thaliana protein match is: COBRA-like protein 1 precursor (TAIR:AT3G02210.1); Has 376 Blast hits to 369 proteins in 30 species: Archae - 0; Bacteria - 0; Metazoa - 0; Fungi - 0; Plants - 376; Viruses - 0; Other E…	0.00814706	1.64764	0.159288	-1.26372	0.0686231	1.36738
AT1G45236.1	pre_trna		pre-tRNA; tRNA-Leu (anticodon: AAG)	0.00853641	1.64695	0.430064	1.13649	0.154464	1.26975
AT3G58370.1	protein_coding		TRAF-like family protein; CONTAINS InterPro DOMAIN/s: MATH (InterPro:IPR002083); BEST Arabidopsis thaliana protein match is: TRAF-like family protein (TAIR:AT3G58410.1); Has 339 Blast hits to 308 proteins in 14 species: Archae - 0; Bacteria - 4; Metazoa - 6; Fungi - 3; Plants - 318; Viruses - 0; Other Eukaryotes - 8 (source: NCBI BLink).	0.00237597	1.64692	0.843689	-1.026	0.268269	1.1598
AT1G64070.1	protein_coding	RESISTANCE TO LEPTOSPHAERIA MACULANS 1 (RLM1)	Encodes a TIR-NBS-LRR class of disease resistance protein effective against Leptosphaeria maculans.	0.00509239	1.64642	0.697973	-1.05863	0.177079	1.2291
AT4G09940.1	protein_coding		P-loop containing nucleoside triphosphate hydrolases superfamily protein; FUNCTIONS IN: GTP binding; INVOLVED IN: response to bacterium; LOCATED IN: plasma membrane; EXPRESSED IN: egg cell, cultured cell; CONTAINS InterPro DOMAIN/s: AIG1 (InterPro:IPR006703); BEST Arabidopsis thaliana protein match is: P-loop containing nucleoside triphosphate hydrolases superfamily protein (TAIR:AT4G09950.1); Ha…	0.00305574	1.64641	0.427397	-1.11488	0.303156	1.15321
AT1G47485.1	protein_coding		Encodes CEP1, a 15-amino-acid peptide, which is mainly expressed in the lateral root primordia. When overexpressed or externally applied, CEP1 arrests root growth. CEP1 is a candidate for a novel peptide plant hormone.	0.0133956	1.64607	0.050645	1.45005	0.0895474	1.37077
AT1G60340.1	protein_coding		NAC (No Apical Meristem) domain transcriptional regulator superfamily protein; CONTAINS InterPro DOMAIN/s: No apical meristem (NAM) protein (InterPro:IPR003441); BEST Arabidopsis thaliana protein match is: NAC (No Apical Meristem) domain transcriptional regulator superfamily protein (TAIR:AT1G60300.1); Has 658 Blast hits to 631 proteins in 40 species: Archae - 0; Bacteria - 0; Metazoa - 0; Fungi …	0.000449589	1.64501	0.0370959	1.27044	0.00106642	1.55899
AT5G52680.1	protein_coding		Copper transport protein family; BEST Arabidopsis thaliana protein match is: Copper transport protein family (TAIR:AT5G52690.1); Has 1807 Blast hits to 1807 proteins in 277 species: Archae - 0; Bacteria - 0; Metazoa - 736; Fungi - 347; Plants - 385; Viruses - 0; Other Eukaryotes - 339 (source: NCBI BLink).	0.0159628	1.64482	0.283409	1.21814	0.0109734	-1.70627
AT2G45990.2	protein_coding		unknown protein; FUNCTIONS IN: molecular_function unknown; INVOLVED IN: biological_process unknown; LOCATED IN: chloroplast; EXPRESSED IN: 22 plant structures; EXPRESSED DURING: 13 growth stages; Has 312 Blast hits to 312 proteins in 90 species: Archae - 0; Bacteria - 131; Metazoa - 0; Fungi - 0; Plants - 67; Viruses - 0; Other Eukaryotes - 114 (source: NCBI BLink).	0.000438949	1.64415	0.500175	1.07261	0.647912	1.04833
AT3G31395.1	transposable_element_gene		transposable element gene; non-LTR retrotransposon family (LINE), has a 1.3e-23 P-value blast match to GB:AAB41224 ORF2 (LINE-element) (Rattus norvegicus)	0.000372914	1.64218	0.00646965	1.38987	0.000415367	1.63117
AT4G07664.1	transposable_element_gene		transposable element gene; gypsy-like retrotransposon family (Athila), has a 2.6e-114 P-value blast match to GB:CAA57397 Athila ORF 1 (Arabidopsis thaliana)	0.00240758	1.64206	0.00946663	1.48764	0.00221333	1.65228
AT5G13225.1	small_nucleolar_rna		snoRNA; snoRNA	0.0332978	1.64182	0.0395884	-1.60938	0.690241	-1.08701
AT5G35603.1	protein_coding		Protein of unknown function (DUF3287); BEST Arabidopsis thaliana protein match is: unknown protein (TAIR:AT3G43150.1); Has 30201 Blast hits to 17322 proteins in 780 species: Archae - 12; Bacteria - 1396; Metazoa - 17338; Fungi - 3422; Plants - 5037; Viruses - 0; Other Eukaryotes - 2996 (source: NCBI BLink).	0.00925946	1.64175	0.97007	1.00606	0.0203629	1.53164
AT3G22910.1	protein_coding		ATPase E1-E2 type family protein / haloacid dehalogenase-like hydrolase family protein; FUNCTIONS IN: calcium-transporting ATPase activity, calmodulin binding; INVOLVED IN: cation transport, calcium ion transport, metabolic process, ATP biosynthetic process; LOCATED IN: membrane; EXPRESSED IN: 12 plant structures; EXPRESSED DURING: LP.04 four leaves visible, 4 anthesis, C globular stage, petal di…	0.00898854	1.64096	7.14573e-05	2.61995	0.0122323	1.59723
AT2G11870.1	pseudogene		pseudogene, hypothetical protein	0.0381295	1.64088	0.251414	1.28988	0.386882	1.20859
AT3G20070.1	protein_coding	TITAN9 (TTN9)	Encodes a plant-specific protein of unknown function. Mutant embryos contain at most four small cells. The endosperm nucleoli are enlarged. Gene is expressed in siliques based on EST information.	0.00335831	1.64056	0.677048	-1.05852	0.861702	-1.02399
AT3G42386.1	transposable_element_gene		transposable element gene; gypsy-like retrotransposon family, has a 6.5e-116 P-value blast match to GB:CAA73042 polyprotein (Gypsy_Ty3-element) (Ananas comosus)	5.38782e-08	1.64054	0.367103	-1.03667	0.00391389	-1.14939
AT2G19893.1	protein_coding		Encodes a defensin-like (DEFL) family protein.	0.0360516	1.64052	0.317791	-1.24236	0.0434597	1.60485
AT3G33157.1	transposable_element_gene		transposable element gene; pseudogene, hypothetical protein	0.04499	1.64045	0.672852	-1.0996	0.862624	1.03953
AT2G05642.1	protein_coding		Nucleic acid-binding, OB-fold-like protein; CONTAINS InterPro DOMAIN/s: Nucleic acid-binding, OB-fold (InterPro:IPR012340), Nucleic acid-binding, OB-fold-like (InterPro:IPR016027), Protein of unknown function DUF223 (InterPro:IPR003871), Replication factor A, C-terminal (InterPro:IPR013955); BEST Arabidopsis thaliana protein match is: unknown protein (TAIR:AT3G60920.1); Has 30201 Blast hits to 17…	0.00276827	1.63988	0.543676	-1.08417	0.734343	1.04591
AT3G44783.1	protein_coding		This gene encodes a small protein and has either evidence of transcription or purifying selection.	0.0126183	1.63866	0.0131669	1.6322	0.537885	-1.1113
AT5G56840.1	protein_coding		myb-like transcription factor family protein; CONTAINS InterPro DOMAIN/s: SANT, DNA-binding (InterPro:IPR001005), Homeodomain-like (InterPro:IPR009057), Myb, DNA-binding (InterPro:IPR014778), Zinc finger, CCHC-type (InterPro:IPR001878), HTH transcriptional regulator, Myb-type, DNA-binding (InterPro:IPR017930), Myb-like DNA-binding domain, SHAQKYF class (InterPro:IPR006447); BEST Arabidopsis thali…	0.00405659	1.63683	0.0613927	1.32825	0.830071	1.0304
AT1G28160.1	protein_coding		encodes a member of the ERF (ethylene response factor) subfamily B-1 of ERF/AP2 transcription factor family. The protein contains one AP2 domain. There are 15 members in this subfamily including ATERF-3, ATERF-4, ATERF-7, and leafy petiole.	0.00546411	1.63665	0.592363	1.08202	0.0123735	1.53256
AT3G63020.1	protein_coding		Protein of unknown function (DUF3049); CONTAINS InterPro DOMAIN/s: Protein of unknown function DUF3049 (InterPro:IPR021410); Has 17 Blast hits to 17 proteins in 7 species: Archae - 0; Bacteria - 0; Metazoa - 0; Fungi - 0; Plants - 17; Viruses - 0; Other Eukaryotes - 0 (source: NCBI BLink).	0.000815424	1.63412	0.537434	1.07095	0.000836871	1.63134
AT1G51035.1	protein_coding		unknown protein.	0.000278168	1.63308	0.00227041	1.44774	0.019454	-1.29178
AT2G20595.1	protein_coding		highly expressed in the female gametophyte central cell and expressed at low levels in the egg and synergids	0.0041739	1.63289	0.779114	-1.03994	0.119547	1.25852
AT2G07798.1	protein_coding		unknown protein; FUNCTIONS IN: molecular_function unknown; INVOLVED IN: biological_process unknown; LOCATED IN: cellular_component unknown; BEST Arabidopsis thaliana protein match is: unknown protein (TAIR:ATMG01220.1); Has 3 Blast hits to 3 proteins in 1 species: Archae - 0; Bacteria - 0; Metazoa - 0; Fungi - 0; Plants - 3; Viruses - 0; Other Eukaryotes - 0 (source: NCBI BLink).	0.0206489	1.63263	0.923438	-1.01801	0.316478	-1.20988
AT1G01410.1	protein_coding	PUMILIO 22 (PUM22)	Encodes a member of the Arabidopsis Pumilio (APUM) proteins containing PUF domain (eight repeats of approximately 36 amino acids each). PUF proteins regulate both mRNA stability and translation through sequence-specific binding to the 3' UTR of target mRNA transcripts.	3.87047e-05	1.63242	0.317207	1.08092	0.596897	1.04127
AT2G16835.1	protein_coding		Aquaporin-like superfamily protein; FUNCTIONS IN: water channel activity, transporter activity; INVOLVED IN: transport; LOCATED IN: membrane; CONTAINS InterPro DOMAIN/s: Major intrinsic protein (InterPro:IPR000425); Has 833 Blast hits to 833 proteins in 126 species: Archae - 0; Bacteria - 0; Metazoa - 0; Fungi - 0; Plants - 833; Viruses - 0; Other Eukaryotes - 0 (source: NCBI BLink).	0.00091647	1.63232	0.521637	1.07492	0.228948	-1.14916
AT1G14518.1	other_rna		Unknown gene	0.0298323	1.63173	0.233313	-1.28099	0.643719	1.09786
AT5G38740.1	protein_coding	AGAMOUS-LIKE 77 (AGL77)	AGAMOUS-like 77 (AGL77); FUNCTIONS IN: sequence-specific DNA binding transcription factor activity; INVOLVED IN: regulation of transcription, DNA-dependent; LOCATED IN: nucleus; EXPRESSED IN: central cell, antipodal cell; CONTAINS InterPro DOMAIN/s: Transcription factor, MADS-box (InterPro:IPR002100); BEST Arabidopsis thaliana protein match is: AGAMOUS-like 81 (TAIR:AT5G39750.1); Has 1807 Blast h…	0.0238912	1.63148	0.0139829	1.72548	0.758394	-1.06072
AT2G43141.1	small_nucleolar_rna		snoRNA; snoRNA	0.0117992	1.63142	0.248089	-1.21911	0.112016	-1.32393
AT5G42530.1	protein_coding		unknown protein; FUNCTIONS IN: molecular_function unknown; INVOLVED IN: biological_process unknown; LOCATED IN: endomembrane system; BEST Arabidopsis thaliana protein match is: unknown protein (TAIR:AT2G25510.2); Has 30201 Blast hits to 17322 proteins in 780 species: Archae - 12; Bacteria - 1396; Metazoa - 17338; Fungi - 3422; Plants - 5037; Viruses - 0; Other Eukaryotes - 2996 (source: NCBI BLin…	0.00052964	1.62561	0.213725	1.14206	0.72102	-1.03757
AT1G14520.1	protein_coding	MYO-INOSITOL OXYGENASE 1 (MIOX1)	Encodes MIOX1. Belongs to myo-inositol oxygenase gene family.	1.04607e-06	1.62479	2.66189e-08	2.00433	1.22535e-11	4.16062
AT4G24170.1	protein_coding		ATP binding microtubule motor family protein; FUNCTIONS IN: microtubule motor activity, ATP binding; INVOLVED IN: microtubule-based movement; EXPRESSED IN: 6 plant structures; EXPRESSED DURING: L mature pollen stage, M germinated pollen stage, 4 anthesis; CONTAINS InterPro DOMAIN/s: Kinesin, motor region, conserved site (InterPro:IPR019821), Protein of unknown function DUF3490 (InterPro:IPR021881…	0.023163	1.62413	0.111334	1.37509	0.769651	1.05678
AT3G06890.1	protein_coding		unknown protein; Has 91 Blast hits to 91 proteins in 12 species: Archae - 0; Bacteria - 0; Metazoa - 0; Fungi - 0; Plants - 91; Viruses - 0; Other Eukaryotes - 0 (source: NCBI BLink).	0.00446501	1.62295	0.716539	-1.05197	0.386261	-1.13054
AT5G37710.1	protein_coding		alpha/beta-Hydrolases superfamily protein; FUNCTIONS IN: triglyceride lipase activity, calmodulin binding; INVOLVED IN: lipid catabolic process, lipid metabolic process; LOCATED IN: plasma membrane; EXPRESSED IN: 22 plant structures; EXPRESSED DURING: 13 growth stages; CONTAINS InterPro DOMAIN/s: Lipase, class 3 (InterPro:IPR002921), Mono-/di-acylglycerol lipase, N-terminal (InterPro:IPR005592); …	0.0188371	1.62255	0.35081	1.18696	0.916618	1.01902
AT4G10020.1	protein_coding	HYDROXYSTEROID DEHYDROGENASE 5 (HSD5)	Encodes a putative hydroxysteroid dehydrogenase (HSD). Genes that encode HSD include: At5g50600 and At5g50700 (HSD1), At3g47350(HSD2), At3g47360(HSD3), At5g50590 and At5g50690(HSD4), At5g50770(HSD6) (Plant Cell Physiology 50:1463). Two copies of HSD1 and HSD4 exist due to a gene duplication event. In Plant Physiology 145:87, At5g50690 is HSD7, At4g10020 is HSD5.	0.00696807	1.62252	0.936988	1.0119	0.644646	1.07182
AT1G48953.1	protein_coding		unknown protein; BEST Arabidopsis thaliana protein match is: unknown protein (TAIR:AT5G35066.1); Has 30201 Blast hits to 17322 proteins in 780 species: Archae - 12; Bacteria - 1396; Metazoa - 17338; Fungi - 3422; Plants - 5037; Viruses - 0; Other Eukaryotes - 2996 (source: NCBI BLink).	0.0350578	1.62199	0.634973	-1.10327	0.078034	1.47862
AT2G35740.1	protein_coding	NOSITOL TRANSPORTER 3 (INT3)	nositol transporter 3 (INT3); FUNCTIONS IN: carbohydrate transmembrane transporter activity, sugar:hydrogen symporter activity; INVOLVED IN: transport, transmembrane transport; LOCATED IN: integral to membrane, membrane; EXPRESSED IN: pollen tube; CONTAINS InterPro DOMAIN/s: Sugar transporter, conserved site (InterPro:IPR005829), Major facilitator superfamily (InterPro:IPR020846), General substra…	7.28397e-07	1.62151	0.0735048	1.10018	9.36652e-08	1.80668
AT5G17810.2	protein_coding	WUSCHEL RELATED HOMEOBOX 12 (WOX12)	Encodes a WUSCHEL-related homeobox gene family member with 65 amino acids in its homeodomain. Proteins in this family contain a sequence of eight residues (TLPLFPMH) downstream of the homeodomain called the WUS box.	0.0123986	1.62145	0.480078	-1.12563	0.755691	1.053
AT1G50750.1	protein_coding		Plant mobile domain protein family; CONTAINS InterPro DOMAIN/s: Aminotransferase-like, plant mobile domain (InterPro:IPR019557); BEST Arabidopsis thaliana protein match is: Plant mobile domain protein family (TAIR:AT1G50790.1); Has 1370 Blast hits to 1171 proteins in 144 species: Archae - 2; Bacteria - 53; Metazoa - 236; Fungi - 44; Plants - 477; Viruses - 0; Other Eukaryotes - 558 (source: NCBI …	0.00345324	1.61967	0.233749	1.17805	0.0842842	1.27991
AT1G71520.1	protein_coding		encodes a member of the DREB subfamily A-5 of ERF/AP2 transcription factor family. The protein contains one AP2 domain. There are 16 members in this subfamily including RAP2.1, RAP2.9 and RAP2.10.	0.00490428	1.61966	0.827965	-1.03107	0.265196	-1.17515
AT3G50808.1	protein_coding		PLATZ transcription factor family protein; CONTAINS InterPro DOMAIN/s: Protein of unknown function DUF597 (InterPro:IPR006734); BEST Arabidopsis thaliana protein match is: PLATZ transcription factor family protein (TAIR:AT1G32700.2); Has 85 Blast hits to 85 proteins in 13 species: Archae - 0; Bacteria - 0; Metazoa - 0; Fungi - 0; Plants - 85; Viruses - 0; Other Eukaryotes - 0 (source: NCBI BLink).	0.0410044	1.61955	0.396547	1.20178	0.407152	1.19671
AT5G22640.1	protein_coding	EMBRYO DEFECTIVE 1211 (emb1211)	EMB1211 is a MORN (multiple membrane occupation and recognition nexus) motif containing protein involved in embryo development and chloroplast biogenesis.	0.0171818	1.61915	0.0564362	-1.4426	0.18124	1.27813
AT1G24350.1	protein_coding		Acid phosphatase/vanadium-dependent haloperoxidase-related protein; CONTAINS InterPro DOMAIN/s: Acid phosphatase/vanadium-dependent haloperoxidase related (InterPro:IPR003832); BEST Arabidopsis thaliana protein match is: Acid phosphatase/vanadium-dependent haloperoxidase-related protein (TAIR:AT1G67600.1); Has 1124 Blast hits to 1124 proteins in 413 species: Archae - 0; Bacteria - 739; Metazoa - …	0.00618536	1.61909	0.438485	-1.12158	0.120221	1.27179
AT5G67570.1	protein_coding	DELAYED GREENING 1 (DG1)	Encodes a pentratricopeptide repeat containing protein that is targeted to the chloroplast. Mutants have pale young leave and reduced accumulation of plastid encoded transcripts suggesting a role for DG1 in regulation of plastid gene expression.	0.00610996	1.61768	0.980564	1.00355	0.0736986	1.32449
AT3G01090.1	protein_coding	SNF1 KINASE HOMOLOG 10 (KIN10)	encodes a SNF1-related protein kinase that physically interacts with SCF subunit SKP1/ASK1 and 20S proteosome subunit PAD1. It can also interact with PRL1 DWD-containing protein. Based on in vitro degradation assays and cul4cs and prl1 mutants, there is evidence that AKIN10 is degraded in a proteasome-dependent manner, and that this depends on a CUL4-PRL1 E3 ligase	0.00430562	1.61733	0.000506108	-1.91897	0.121608	-1.25253
AT1G53950.1	protein_coding		Ubiquitin-like superfamily protein; CONTAINS InterPro DOMAIN/s: Ubiquitin subgroup (InterPro:IPR019956), Ubiquitin (InterPro:IPR000626), Ubiquitin supergroup (InterPro:IPR019955); BEST Arabidopsis thaliana protein match is: Ubiquitin family protein (TAIR:AT4G02890.4); Has 10458 Blast hits to 4586 proteins in 685 species: Archae - 0; Bacteria - 26; Metazoa - 4341; Fungi - 1141; Plants - 2617; Viru…	0.0224486	1.61711	0.0499777	-1.48993	0.31277	1.21122
AT2G05171.1	pseudogene		Pseudogene of AT3G18310	0.0344654	1.6169	0.476179	-1.15826	0.949179	1.01307
AT4G39410.1	protein_coding	WRKY DNA-BINDING PROTEIN 13 (WRKY13)	member of WRKY Transcription Factor; Group II-c	0.0479689	1.61625	0.965278	1.00966	0.850223	1.04261
AT3G46680.1	protein_coding		UDP-Glycosyltransferase superfamily protein; FUNCTIONS IN: UDP-glycosyltransferase activity, transferase activity, transferring glycosyl groups; INVOLVED IN: metabolic process; LOCATED IN: cellular_component unknown; CONTAINS InterPro DOMAIN/s: UDP-glucuronosyl/UDP-glucosyltransferase (InterPro:IPR002213); BEST Arabidopsis thaliana protein match is: UDP-Glycosyltransferase superfamily protein (TA…	0.00116016	1.61547	0.0328565	1.30881	0.00155814	1.58444
AT2G02023.1	protein_coding		unknown protein; FUNCTIONS IN: molecular_function unknown; INVOLVED IN: biological_process unknown; LOCATED IN: cellular_component unknown; Has 0 Blast hits to 0 proteins in 0 species (source: NCBI BLink).	0.00425166	1.61516	0.838919	-1.0282	0.57602	1.08003
AT1G20015.1	small_nucleolar_rna		snoRNA; snoRNA	0.0158523	1.61514	0.0143687	-1.63015	0.496677	-1.12562
AT4G18920.1	protein_coding		Protein of unknown function (DUF1264); CONTAINS InterPro DOMAIN/s: Protein of unknown function DUF1264 (InterPro:IPR010686); BEST Arabidopsis thaliana protein match is: Protein of unknown function (DUF1264) (TAIR:AT5G45690.1); Has 30201 Blast hits to 17322 proteins in 780 species: Archae - 12; Bacteria - 1396; Metazoa - 17338; Fungi - 3422; Plants - 5037; Viruses - 0; Other Eukaryotes - 2996 (sou…	0.0120902	1.61377	0.702162	-1.06463	0.201082	1.24231
AT1G35700.1	pseudogene		pseudogene, putative ubiquitin-conjugating enzyme, similar to ubiquitin-conjugating enzyme GB:CAB40394 GI:4583656 from (Guillardia theta); blastp match of 61% identity and 1.6e-34 P-value to GP|12580660|emb|CAC26977.1||AJ010592 ubiquitin conjugating enzyme {Guillardia theta}	0.0375467	1.61279	0.369769	1.20814	0.287887	1.25332
AT1G47810.1	protein_coding		F-box and associated interaction domains-containing protein; CONTAINS InterPro DOMAIN/s: F-box domain, cyclin-like (InterPro:IPR001810), F-box domain, Skp2-like (InterPro:IPR022364), F-box associated domain, type 3 (InterPro:IPR013187), F-box associated interaction domain (InterPro:IPR017451); BEST Arabidopsis thaliana protein match is: F-box and associated interaction domains-containing protein …	0.00373343	1.61265	0.796714	1.03503	0.79444	-1.03544
AT2G46787.1	protein_coding		unknown protein; Has 30201 Blast hits to 17322 proteins in 780 species: Archae - 12; Bacteria - 1396; Metazoa - 17338; Fungi - 3422; Plants - 5037; Viruses - 0; Other Eukaryotes - 2996 (source: NCBI BLink).	0.0236233	1.61229	0.658284	-1.08623	0.191691	1.28807
AT3G24614.1	small_nucleolar_rna		Encodes a Z4 snoRNA. Gb: AJ240073	0.000633995	1.61217	0.0185666	-1.32246	0.0355682	-1.27446
AT3G52270.1	protein_coding		Transcription initiation factor IIF, beta subunit; FUNCTIONS IN: RNA polymerase II transcription factor activity, catalytic activity, ATP binding; INVOLVED IN: transcription initiation from RNA polymerase II promoter; LOCATED IN: transcription factor TFIIF complex; EXPRESSED IN: 9 plant structures; EXPRESSED DURING: M germinated pollen stage, 4 anthesis, F mature embryo stage, petal differentiati…	0.00266161	1.61092	0.911569	1.01414	0.187111	1.18988
AT4G11170.1	protein_coding		Disease resistance protein (TIR-NBS-LRR class) family; FUNCTIONS IN: transmembrane receptor activity, nucleoside-triphosphatase activity, nucleotide binding, ATP binding; INVOLVED IN: defense response, response to ozone; LOCATED IN: mitochondrion; EXPRESSED IN: stem, root, stamen; EXPRESSED DURING: 4 anthesis; CONTAINS InterPro DOMAIN/s: ATPase, AAA+ type, core (InterPro:IPR003593), NB-ARC (Inter…	0.00459319	1.61042	0.114762	1.25888	0.00145556	1.76153
AT3G45480.1	protein_coding		RING/U-box protein with C6HC-type zinc finger; FUNCTIONS IN: zinc ion binding; EXPRESSED IN: sepal; EXPRESSED DURING: petal differentiation and expansion stage; CONTAINS InterPro DOMAIN/s: Zinc finger, RING-type, conserved site (InterPro:IPR017907), Zinc finger, C6HC-type (InterPro:IPR002867); BEST Arabidopsis thaliana protein match is: IBR domain containing protein (TAIR:AT3G45460.1); Has 2300 B…	1.90485e-06	1.61028	0.0209061	-1.15163	0.682145	1.02229
AT3G32240.1	transposable_element_gene		transposable element gene; CACTA-like transposase family (Ptta/En/Spm), has a 4.9e-90 P-value blast match to At5g36655.1/81-333 CACTA-like transposase family (Ptta/En/Spm) (CACTA-element) (Arabidopsis thaliana)	0.00352855	1.60965	0.000230626	1.99426	0.795078	-1.03487
AT5G02290.2	protein_coding	(NAK)	Encodes a candidate protein kinase NAK that is similar to the oncogenes met and abl.	0.00166918	1.60876	0.211754	-1.16486	0.000517282	1.74595
AT2G05765.1	small_nucleolar_rna		snoRNA; snoRNA	0.000814339	1.6082	0.925444	1.01002	0.466688	-1.0817
AT2G35345.1	protein_coding		unknown protein; Has 2 Blast hits to 2 proteins in 1 species: Archae - 0; Bacteria - 0; Metazoa - 0; Fungi - 0; Plants - 2; Viruses - 0; Other Eukaryotes - 0 (source: NCBI BLink).	0.0485123	1.6077	0.473906	1.17201	0.498935	-1.16144
AT1G36150.1	protein_coding		Bifunctional inhibitor/lipid-transfer protein/seed storage 2S albumin superfamily protein; FUNCTIONS IN: lipid binding; INVOLVED IN: lipid transport; LOCATED IN: anchored to membrane; EXPRESSED IN: leaf whorl, sepal, flower; EXPRESSED DURING: petal differentiation and expansion stage; CONTAINS InterPro DOMAIN/s: Bifunctional inhibitor/plant lipid transfer protein/seed storage (InterPro:IPR016140)…	0.0261372	1.60689	0.0723116	1.44354	0.188736	1.29535
AT2G07728.1	protein_coding		unknown protein; FUNCTIONS IN: molecular_function unknown; INVOLVED IN: biological_process unknown; LOCATED IN: cellular_component unknown; EXPRESSED IN: cultured cell; Has 1 Blast hits to 1 proteins in 1 species: Archae - 0; Bacteria - 0; Metazoa - 0; Fungi - 0; Plants - 1; Viruses - 0; Other Eukaryotes - 0 (source: NCBI BLink).	0.0132824	1.6058	0.0331867	1.47868	0.222906	1.23074
AT4G03723.1	protein_coding		FUNCTIONS IN: molecular_function unknown; INVOLVED IN: biological_process unknown; LOCATED IN: cellular_component unknown; BEST Arabidopsis thaliana protein match is: zinc ion binding (TAIR:AT4G04775.1); Has 8 Blast hits to 8 proteins in 1 species: Archae - 0; Bacteria - 0; Metazoa - 0; Fungi - 0; Plants - 8; Viruses - 0; Other Eukaryotes - 0 (source: NCBI BLink).	0.00366213	1.60498	0.281739	1.15691	0.0139705	1.45618
AT3G01070.1	protein_coding	EARLY NODULIN-LIKE PROTEIN 16 (ENODL16)	early nodulin-like protein 16 (ENODL16); FUNCTIONS IN: electron carrier activity, copper ion binding; LOCATED IN: anchored to membrane; EXPRESSED IN: 9 plant structures; EXPRESSED DURING: 4 anthesis, C globular stage, F mature embryo stage, petal differentiation and expansion stage, D bilateral stage; CONTAINS InterPro DOMAIN/s: Plastocyanin-like (InterPro:IPR003245), Cupredoxin (InterPro:IPR0089…	0.00100698	1.60469	0.131982	-1.18958	0.141624	-1.18405
AT2G19280.1	protein_coding		Pentatricopeptide repeat (PPR) superfamily protein; CONTAINS InterPro DOMAIN/s: Pentatricopeptide repeat (InterPro:IPR002885); BEST Arabidopsis thaliana protein match is: Tetratricopeptide repeat (TPR)-like superfamily protein (TAIR:AT2G02150.1); Has 48105 Blast hits to 13725 proteins in 297 species: Archae - 3; Bacteria - 51; Metazoa - 644; Fungi - 771; Plants - 45193; Viruses - 0; Other Eukaryo…	0.00088734	1.60443	0.604	-1.05758	0.222006	-1.14536
AT4G10740.1	protein_coding		F-box and associated interaction domains-containing protein; CONTAINS InterPro DOMAIN/s: F-box domain, cyclin-like (InterPro:IPR001810), F-box domain, Skp2-like (InterPro:IPR022364), F-box associated domain, type 1 (InterPro:IPR006527), F-box associated interaction domain (InterPro:IPR017451); BEST Arabidopsis thaliana protein match is: type 2 peroxiredoxin-related / thiol specific antioxidant / …	0.00623782	1.60375	0.00215837	1.74655	0.733759	1.0501
AT5G07330.1	protein_coding		unknown protein; FUNCTIONS IN: molecular_function unknown; INVOLVED IN: biological_process unknown; LOCATED IN: mitochondrion; BEST Arabidopsis thaliana protein match is: unknown protein (TAIR:AT1G63060.1); Has 1807 Blast hits to 1807 proteins in 277 species: Archae - 0; Bacteria - 0; Metazoa - 736; Fungi - 347; Plants - 385; Viruses - 0; Other Eukaryotes - 339 (source: NCBI BLink).	0.00973926	1.60357	0.103618	1.30804	0.000158262	2.33668
AT2G33030.1	protein_coding	RECEPTOR LIKE PROTEIN 25 (RLP25)	receptor like protein 25 (RLP25); CONTAINS InterPro DOMAIN/s: Leucine-rich repeat (InterPro:IPR001611); BEST Arabidopsis thaliana protein match is: receptor like protein 20 (TAIR:AT2G25440.1); Has 65632 Blast hits to 12596 proteins in 534 species: Archae - 7; Bacteria - 649; Metazoa - 578; Fungi - 90; Plants - 61765; Viruses - 0; Other Eukaryotes - 2543 (source: NCBI BLink).	0.000100928	1.6025	0.0577372	1.18398	0.00989736	1.28155
AT5G37060.1	protein_coding	CATION/H+ EXCHANGER 24 (CHX24)	member of Putative Na+/H+ antiporter family	0.0134064	1.60243	0.98056	1.004	0.264174	1.20756
AT3G19180.2	protein_coding	PARALOG OF ARC6 (PARC6)	Encodes a chloroplast division factor located in the plastid inner envelope with its N-terminus exposed to the stroma. PARC6 influences FtsZ assembly and is required for recruitment of PDV1 during chloroplast division.	0.0157324	1.60206	0.70696	1.06583	0.851835	-1.0321
AT1G17310.1	protein_coding		MADS-box transcription factor family protein; FUNCTIONS IN: DNA binding, sequence-specific DNA binding transcription factor activity; INVOLVED IN: regulation of transcription, DNA-dependent; LOCATED IN: nucleus; EXPRESSED IN: antipodal cell, sperm cell, carpel, female gametophyte; EXPRESSED DURING: 4 anthesis; CONTAINS InterPro DOMAIN/s: Transcription factor, MADS-box (InterPro:IPR002100); BEST A…	6.84368e-05	1.60174	0.00214301	1.35444	0.00625194	1.29255
AT4G39361.1	small_nucleolar_rna		snoRNA; snoRNA	0.0128271	1.60147	0.168414	-1.26372	0.92679	-1.01504
AT2G24620.1	protein_coding		S-locus glycoprotein family protein; INVOLVED IN: recognition of pollen; LOCATED IN: cellular_component unknown; CONTAINS InterPro DOMAIN/s: S-locus glycoprotein (InterPro:IPR000858); BEST Arabidopsis thaliana protein match is: receptor kinase 1 (TAIR:AT1G65790.1); Has 1616 Blast hits to 1585 proteins in 70 species: Archae - 0; Bacteria - 0; Metazoa - 0; Fungi - 0; Plants - 1616; Viruses - 0; Oth…	0.0117914	1.6011	0.803268	-1.04067	0.876102	1.02524
AT1G33500.1	protein_coding		unknown protein; Has 30201 Blast hits to 17322 proteins in 780 species: Archae - 12; Bacteria - 1396; Metazoa - 17338; Fungi - 3422; Plants - 5037; Viruses - 0; Other Eukaryotes - 2996 (source: NCBI BLink).	0.000195652	1.60104	0.276119	-1.10368	0.497974	-1.06219
AT5G37230.1	protein_coding		RING/U-box superfamily protein; FUNCTIONS IN: sequence-specific DNA binding transcription factor activity, zinc ion binding; EXPRESSED IN: 8 plant structures; EXPRESSED DURING: L mature pollen stage, M germinated pollen stage, 4 anthesis, LP.02 two leaves visible, petal differentiation and expansion stage; CONTAINS InterPro DOMAIN/s: Zinc finger, RING-type (InterPro:IPR001841), Zinc finger, C3HC4…	0.00866381	1.60055	0.623968	1.07729	0.402058	1.1373
AT5G40395.1	small_nuclear_rna	(U6acat)	U6acat; snRNA; gi|2351067|dbj|AB006702.1| Arabidopsis thaliana U6acat At5g40400 gi|2351067|dbj|AB006702.1|	0.00437214	1.5997	0.648311	-1.06359	0.117735	-1.25003
AT5G33428.1	transposable_element_gene		transposable element gene; CACTA-like transposase family (Tnp2/En/Spm), has a 1.2e-295 P-value blast match to gb|AAG52024.1|AC022456_5 Tam1-homologous transposon protein TNP2, putative; 12762-16371 (Arabidopsis thaliana) (CACTA-element)	0.0250089	1.59939	0.791923	1.05018	0.277106	-1.23012
AT1G72060.1	protein_coding		serine-type endopeptidase inhibitors; FUNCTIONS IN: serine-type endopeptidase inhibitor activity; INVOLVED IN: response to oxidative stress; LOCATED IN: endomembrane system; EXPRESSED IN: 21 plant structures; EXPRESSED DURING: 12 growth stages; CONTAINS InterPro DOMAIN/s: Proteinase inhibitor I20, Pin2 (InterPro:IPR003465); Has 28 Blast hits to 28 proteins in 8 species: Archae - 0; Bacteria - 0; …	0.026098	1.59936	0.0255771	1.60267	0.732555	-1.06618
AT5G49340.1	protein_coding	TRICHOME BIREFRINGENCE-LIKE 4 (TBL4)	Encodes a member of the TBL (TRICHOME BIREFRINGENCE-LIKE) gene family containing a plant-specific DUF231 (domain of unknown function) domain. TBL gene family has 46 members, two of which (TBR/AT5G06700 and TBL3/AT5G01360) have been shown to be involved in the synthesis and deposition of secondary wall cellulose, presumably by influencing the esterification state of pectic polymers. A nomenclature…	0.00268736	1.59903	0.00625846	1.50762	0.018915	1.3979
AT4G12545.1	protein_coding		Bifunctional inhibitor/lipid-transfer protein/seed storage 2S albumin superfamily protein; FUNCTIONS IN: molecular_function unknown; INVOLVED IN: lipid transport; LOCATED IN: endomembrane system; CONTAINS InterPro DOMAIN/s: Bifunctional inhibitor/plant lipid transfer protein/seed storage (InterPro:IPR016140), Plant lipid transfer protein/seed storage/trypsin-alpha amylase inhibitor (InterPro:IPR0…	0.0140389	1.5984	0.0170996	1.5703	0.102232	1.33205
AT2G42440.1	protein_coding	ASYMMETRIC LEAVES 2-LIKE 15 (ASL15)	Lateral organ boundaries (LOB) domain family protein; CONTAINS InterPro DOMAIN/s: Lateral organ boundaries, LOB (InterPro:IPR004883); BEST Arabidopsis thaliana protein match is: lateral organ boundaries-domain 29 (TAIR:AT3G58190.1); Has 862 Blast hits to 857 proteins in 21 species: Archae - 0; Bacteria - 0; Metazoa - 0; Fungi - 0; Plants - 862; Viruses - 0; Other Eukaryotes - 0 (source: NCBI BLin…	0.00565522	1.59765	0.273188	-1.17082	0.81112	1.03404
AT5G41550.1	protein_coding		Disease resistance protein (TIR-NBS-LRR class) family; FUNCTIONS IN: transmembrane receptor activity, nucleoside-triphosphatase activity, nucleotide binding, ATP binding; INVOLVED IN: signal transduction, defense response, apoptosis, innate immune response; LOCATED IN: intrinsic to membrane; EXPRESSED IN: root; CONTAINS InterPro DOMAIN/s: ATPase, AAA+ type, core (InterPro:IPR003593), NB-ARC (Inte…	0.0420617	1.59554	0.0110579	1.85811	0.466657	1.16556
AT2G43890.1	protein_coding		Pectin lyase-like superfamily protein; FUNCTIONS IN: polygalacturonase activity; INVOLVED IN: carbohydrate metabolic process; LOCATED IN: endomembrane system; EXPRESSED IN: root; CONTAINS InterPro DOMAIN/s: Pectin lyase fold/virulence factor (InterPro:IPR011050), Pectin lyase fold (InterPro:IPR012334), Glycoside hydrolase, family 28 (InterPro:IPR000743), Parallel beta-helix repeat (InterPro:IPR00…	0.00571123	1.59534	0.685532	1.05841	0.35168	-1.142
AT4G26310.2	protein_coding		elongation factor P (EF-P) family protein; FUNCTIONS IN: translation elongation factor activity; INVOLVED IN: translational elongation; EXPRESSED IN: 22 plant structures; EXPRESSED DURING: 13 growth stages; CONTAINS InterPro DOMAIN/s: Translation protein SH3-like (InterPro:IPR008991), Nucleic acid-binding, OB-fold (InterPro:IPR012340), Nucleic acid-binding, OB-fold-like (InterPro:IPR016027), Tran…	4.71067e-06	1.59461	0.7946	1.01515	0.69432	1.023
AT4G12500.1	protein_coding		Bifunctional inhibitor/lipid-transfer protein/seed storage 2S albumin superfamily protein; FUNCTIONS IN: lipid binding; INVOLVED IN: lipid transport; EXPRESSED IN: hypocotyl, leaf; EXPRESSED DURING: LP.04 four leaves visible; CONTAINS InterPro DOMAIN/s: Bifunctional inhibitor/plant lipid transfer protein/seed storage (InterPro:IPR016140), Plant lipid transfer protein/seed storage/trypsin-alpha am…	0.0242728	1.5931	0.000195119	2.65365	0.164578	1.30436
AT1G11760.1	protein_coding	(MED32)	MED32; Has 41 Blast hits to 40 proteins in 14 species: Archae - 0; Bacteria - 0; Metazoa - 0; Fungi - 0; Plants - 41; Viruses - 0; Other Eukaryotes - 0 (source: NCBI BLink).	0.00211205	1.59239	0.791537	-1.03206	0.528397	1.07881
AT5G35140.1	transposable_element_gene		transposable element gene; CACTA-like transposase family (Ptta/En/Spm), has a 1.4e-23 P-value blast match to At1g36190.1/92-340 CACTA-like transposase family (Ptta/En/Spm) (CACTA-element) (Arabidopsis thaliana)	0.00543715	1.59147	0.908434	1.01598	0.984667	-1.00265
AT5G35390.1	protein_coding		Encodes a member of the receptor-like kinase family of genes. In pollen tubes, it accumulates in the plasma membrane of the apical growing tip through the process of exocytosis.	0.0270067	1.591	0.60512	1.10179	0.961206	-1.0091
AT4G14400.1	protein_coding	ACCELERATED CELL DEATH 6 (ACD6)	encodes a novel protein with putative ankyrin and transmembrane regions. It is a member of one of the largest uncharacterized gene families in higher plants. The gene is involved in resistance to Pseudomonas syringae.	0.0213983	1.59059	0.391665	1.16695	0.529297	-1.11905
AT5G43690.1	protein_coding		P-loop containing nucleoside triphosphate hydrolases superfamily protein; FUNCTIONS IN: sulfotransferase activity; INVOLVED IN: biological_process unknown; LOCATED IN: cellular_component unknown; EXPRESSED IN: root; CONTAINS InterPro DOMAIN/s: Sulfotransferase domain (InterPro:IPR000863); BEST Arabidopsis thaliana protein match is: P-loop containing nucleoside triphosphate hydrolases superfamily …	0.00210468	1.59042	0.106314	-1.22668	0.183482	-1.17924
AT5G04150.1	protein_coding	(BHLH101)	BHLH101; FUNCTIONS IN: DNA binding, sequence-specific DNA binding transcription factor activity; INVOLVED IN: regulation of transcription; LOCATED IN: nucleus; EXPRESSED IN: root, leaf; EXPRESSED DURING: LP.04 four leaves visible; CONTAINS InterPro DOMAIN/s: Helix-loop-helix DNA-binding domain (InterPro:IPR001092), Helix-loop-helix DNA-binding (InterPro:IPR011598); BEST Arabidopsis thaliana prote…	0.0227911	1.59036	0.0566346	1.45286	0.00522721	1.83847
AT3G61117.1	protein_coding		This gene encodes a small protein and has either evidence of transcription or purifying selection.	0.00092689	1.58969	0.270372	-1.12751	0.114282	1.19407
AT2G12875.1	protein_coding		unknown protein; Has 30201 Blast hits to 17322 proteins in 780 species: Archae - 12; Bacteria - 1396; Metazoa - 17338; Fungi - 3422; Plants - 5037; Viruses - 0; Other Eukaryotes - 2996 (source: NCBI BLink).	0.0463017	1.58804	0.771952	1.06311	0.636977	1.10515
AT1G31520.1	protein_coding		unknown protein; Has 2 Blast hits to 2 proteins in 1 species: Archae - 0; Bacteria - 0; Metazoa - 0; Fungi - 0; Plants - 2; Viruses - 0; Other Eukaryotes - 0 (source: NCBI BLink).	2.29609e-05	1.58789	0.453827	1.0527	0.991269	-1.00074
AT1G27280.1	protein_coding		Paired amphipathic helix (PAH2) superfamily protein; FUNCTIONS IN: molecular_function unknown; INVOLVED IN: regulation of transcription, DNA-dependent; LOCATED IN: nucleus; CONTAINS InterPro DOMAIN/s: Paired amphipathic helix (InterPro:IPR003822); BEST Arabidopsis thaliana protein match is: Paired amphipathic helix (PAH2) superfamily protein (TAIR:AT1G24230.1); Has 730 Blast hits to 554 proteins …	0.000159136	1.58716	0.826319	-1.01869	0.00571138	1.32573
AT3G30852.1	transposable_element_gene		transposable element gene; pseudogene, similar to putative non-LTR retroelement reverse transcriptase, blastp match of 22% identity and 7.8e-07 P-value to GP|10140689|gb|AAG13524.1|AC068924_29|AC068924 putative non-LTR retroelement reverse transcriptase {Oryza sativa (japonica cultivar-group)}	0.00344694	1.58711	0.835976	1.02676	0.322362	1.13774
AT1G21210.1	protein_coding	WALL ASSOCIATED KINASE 4 (WAK4)	cell wall-associated ser/thr kinase involved in cell elongation and lateral root development	0.00312768	1.58553	0.00791571	1.48629	0.131673	1.22064
AT3G22490.1	protein_coding		Seed maturation protein; CONTAINS InterPro DOMAIN/s: Seed maturation protein (InterPro:IPR007011); BEST Arabidopsis thaliana protein match is: Seed maturation protein (TAIR:AT3G22500.1); Has 198 Blast hits to 183 proteins in 40 species: Archae - 2; Bacteria - 41; Metazoa - 7; Fungi - 0; Plants - 144; Viruses - 3; Other Eukaryotes - 1 (source: NCBI BLink).	0.00261817	1.5853	0.357761	1.12114	0.000104302	2.01767
AT1G61665.1	pseudogene		pseudogene, similar to serine/threonine kinase, blastp match of 55% identity and 3.4e-14 P-value to GP|2181190|emb|CAA73134.1||Y12531 serine/threonine kinase {Brassica oleracea}	0.0135929	1.5842	0.317437	1.17848	0.259293	1.20505
AT4G03380.1	protein_coding		BEST Arabidopsis thaliana protein match is: nuclear assembly factor 1 (TAIR:AT1G03530.1); Has 29 Blast hits to 29 proteins in 8 species: Archae - 0; Bacteria - 0; Metazoa - 0; Fungi - 0; Plants - 29; Viruses - 0; Other Eukaryotes - 0 (source: NCBI BLink).	0.00112982	1.58336	0.952377	1.00646	0.0521011	1.25774
AT1G71690.1	protein_coding		Protein of unknown function (DUF579); CONTAINS InterPro DOMAIN/s: Protein of unknown function DUF579 (InterPro:IPR021148), Conserved hypothetical protein CHP01627 (InterPro:IPR006514); BEST Arabidopsis thaliana protein match is: Protein of unknown function (DUF579) (TAIR:AT4G09990.1); Has 254 Blast hits to 253 proteins in 21 species: Archae - 0; Bacteria - 7; Metazoa - 0; Fungi - 0; Plants - 240;…	0.000492758	1.58262	0.957235	1.00518	0.618218	1.0495
AT3G63360.1	protein_coding		Encodes a defensin-like (DEFL) family protein.	0.000366441	1.58241	0.642984	1.04418	0.881602	-1.01392
AT4G06613.1	transposable_element_gene		transposable element gene; hAT-like transposase family (hobo/Ac/Tam3), has a 1.5e-52 P-value blast match to GB:AAD24567 transposase Tag2 (hAT-element) (Arabidopsis thaliana)	0.000549179	1.58196	0.0475831	1.23715	0.0479455	1.23664
AT5G45113.1	protein_coding		mitochondrial transcription termination factor-related / mTERF-related; CONTAINS InterPro DOMAIN/s: Mitochodrial transcription termination factor-related (InterPro:IPR003690); BEST Arabidopsis thaliana protein match is: Mitochondrial transcription termination factor family protein (TAIR:AT4G19650.1); Has 30201 Blast hits to 17322 proteins in 780 species: Archae - 12; Bacteria - 1396; Metazoa - 17…	0.00906461	1.58122	0.330219	1.15913	0.0394435	1.40303
AT5G36002.1	other_rna (natural antisense RNA)		Potential natural antisense gene, locus overlaps with AT5G36001 and AT5G36000	0.000477701	1.58097	0.000441332	1.58836	1.64253e-06	2.37236
AT5G44730.1	protein_coding		Haloacid dehalogenase-like hydrolase (HAD) superfamily protein; FUNCTIONS IN: hydrolase activity, phosphoglycolate phosphatase activity, catalytic activity; INVOLVED IN: metabolic process; LOCATED IN: endomembrane system; EXPRESSED IN: 21 plant structures; EXPRESSED DURING: 13 growth stages; CONTAINS InterPro DOMAIN/s: Haloacid dehalogenase-like hydrolase (InterPro:IPR005834), HAD-superfamily hyd…	0.0260762	1.58084	0.836494	1.03838	0.9053	1.02193
AT2G29628.1	protein_coding		unknown protein; Has 30201 Blast hits to 17322 proteins in 780 species: Archae - 12; Bacteria - 1396; Metazoa - 17338; Fungi - 3422; Plants - 5037; Viruses - 0; Other Eukaryotes - 2996 (source: NCBI BLink).	0.00134982	1.5808	0.0338289	1.29776	0.994986	1.00069
AT4G05540.1	protein_coding		P-loop containing nucleoside triphosphate hydrolases superfamily protein; BEST Arabidopsis thaliana protein match is: P-loop containing nucleoside triphosphate hydrolases superfamily protein (TAIR:AT5G37150.1); Has 6000 Blast hits to 5190 proteins in 999 species: Archae - 178; Bacteria - 1607; Metazoa - 1364; Fungi - 1219; Plants - 628; Viruses - 117; Other Eukaryotes - 887 (source: NCBI BLink).	0.00185412	1.58056	0.250557	1.1462	0.0280376	1.32907
AT3G26616.1	protein_coding		unknown protein; Has 0 Blast hits to 0 proteins in 0 species (source: NCBI BLink).	0.00264358	1.5797	0.438578	-1.09983	0.487772	1.08871
AT5G01680.1	protein_coding	CATION/H+ EXCHANGER 26 (CHX26)	member of Putative Na+/H+ antiporter family	0.0199951	1.57719	0.144887	1.30089	0.883624	1.02543
AT1G09080.1	protein_coding	BINDING PROTEIN 3 (BIP3)	BIP3; FUNCTIONS IN: ATP binding; INVOLVED IN: protein folding, response to heat, pollen tube growth; LOCATED IN: endoplasmic reticulum lumen; EXPRESSED IN: 10 plant structures; EXPRESSED DURING: 10 growth stages; CONTAINS InterPro DOMAIN/s: Heat shock protein 70, conserved site (InterPro:IPR018181), Heat shock protein Hsp70 (InterPro:IPR001023), Heat shock protein 70 (InterPro:IPR013126); BEST Ar…	0.000380407	1.57553	0.0421963	-1.2305	0.130519	1.15894
AT4G11750.1	protein_coding		Galactose oxidase/kelch repeat superfamily protein; CONTAINS InterPro DOMAIN/s: F-box domain, cyclin-like (InterPro:IPR001810), Galactose oxidase/kelch, beta-propeller (InterPro:IPR011043), Kelch repeat type 1 (InterPro:IPR006652), Kelch related (InterPro:IPR013089), Kelch-type beta propeller (InterPro:IPR015915); BEST Arabidopsis thaliana protein match is: Galactose oxidase/kelch repeat superfam…	0.00468859	1.57516	0.170534	1.20753	0.246016	1.17068
AT2G31310.1	protein_coding	LOB DOMAIN-CONTAINING PROTEIN 14 (LBD14)	LOB domain-containing protein 14 (LBD14); CONTAINS InterPro DOMAIN/s: Lateral organ boundaries, LOB (InterPro:IPR004883); BEST Arabidopsis thaliana protein match is: lateral organ boundaries-domain 29 (TAIR:AT3G58190.1); Has 1007 Blast hits to 1003 proteins in 25 species: Archae - 0; Bacteria - 0; Metazoa - 0; Fungi - 0; Plants - 1007; Viruses - 0; Other Eukaryotes - 0 (source: NCBI BLink).	0.000820238	1.57513	0.0641687	-1.22764	0.07493	-1.21663
AT1G24370.1	transposable_element_gene		transposable element gene; similar to unknown protein [Arabidopsis thaliana] (TAIR:AT3G15310.1); similar to Os01g0180200 [Oryza sativa (japonica cultivar-group)] (GB:NP_001042205.1); similar to unknown protein [Oryza sativa (japonica cultivar-group)] (GB:AAT93896.1); similar to ribosomal protein-like [Oryza sativa (japonica cultivar-group)] (GB:BAD23759.1); contains InterPro domain Protein of unk…	0.00124304	1.57512	0.229265	1.14375	0.984465	1.0021
AT3G57980.1	protein_coding		DNA-binding bromodomain-containing protein; FUNCTIONS IN: DNA binding; EXPRESSED IN: 13 plant structures; EXPRESSED DURING: 8 growth stages; CONTAINS InterPro DOMAIN/s: SANT, DNA-binding (InterPro:IPR001005), Myb, DNA-binding (InterPro:IPR014778), Bromodomain (InterPro:IPR001487), HTH transcriptional regulator, Myb-type, DNA-binding (InterPro:IPR017930); BEST Arabidopsis thaliana protein match is…	0.00294145	1.57503	0.406587	1.10866	0.0539952	1.29411
AT4G40090.1	protein_coding	ARABINOGALACTAN PROTEIN 3 (AGP3)	arabinogalactan protein 3 (AGP3); INVOLVED IN: multicellular organismal development; LOCATED IN: endomembrane system; EXPRESSED IN: shoot apex, hypocotyl, root, egg cell; BEST Arabidopsis thaliana protein match is: arabinogalactan protein 2 (TAIR:AT2G22470.1); Has 53677 Blast hits to 24644 proteins in 1622 species: Archae - 295; Bacteria - 15288; Metazoa - 12859; Fungi - 4384; Plants - 9001; Viru…	0.000528053	1.57495	0.00263125	1.43838	0.960781	-1.00474
AT4G28170.1	protein_coding		unknown protein; BEST Arabidopsis thaliana protein match is: unknown protein (TAIR:AT1G11120.2); Has 30201 Blast hits to 17322 proteins in 780 species: Archae - 12; Bacteria - 1396; Metazoa - 17338; Fungi - 3422; Plants - 5037; Viruses - 0; Other Eukaryotes - 2996 (source: NCBI BLink).	0.00496094	1.57485	0.876431	1.02086	0.499144	-1.09489
AT2G26150.1	protein_coding	HEAT SHOCK TRANSCRIPTION FACTOR A2 (HSFA2)	member of Heat Stress Transcription Factor (Hsf) family. Involved in response to misfolded protein accumulation in the cytosol. Regulated by alternative splicing and non-sense-mediated decay.	0.00326851	1.57451	2.79748e-05	2.29427	2.51894e-07	3.85998
AT3G53060.1	protein_coding	SKP1-LIKE 6 (SK6)	SKP1-like 6 (SK6); FUNCTIONS IN: ubiquitin-protein ligase activity; INVOLVED IN: ubiquitin-dependent protein catabolic process; LOCATED IN: SCF ubiquitin ligase complex; CONTAINS InterPro DOMAIN/s: SKP1 component, dimerisation (InterPro:IPR016072), SKP1 component (InterPro:IPR001232), BTB/POZ fold (InterPro:IPR011333), SKP1 component, POZ (InterPro:IPR016073); BEST Arabidopsis thaliana protein ma…	0.0133223	1.57398	0.175734	-1.24968	0.708858	1.0608
AT3G22650.1	protein_coding	CEGENDUO (CEG)	CEGENDUO (CEG); CONTAINS InterPro DOMAIN/s: F-box domain, cyclin-like (InterPro:IPR001810), F-box domain, Skp2-like (InterPro:IPR022364), F-box associated domain, type 1 (InterPro:IPR006527), F-box associated interaction domain (InterPro:IPR017451); BEST Arabidopsis thaliana protein match is: F-box and associated interaction domains-containing protein (TAIR:AT3G21410.1); Has 1449 Blast hits to 14…	0.000814804	1.57379	0.190818	-1.14866	0.952263	-1.00611
AT1G02930.1	protein_coding	GLUTATHIONE S-TRANSFERASE 6 (GSTF6)	Encodes glutathione transferase belonging to the phi class of GSTs. Naming convention according to Wagner et al. (2002).	0.0203682	1.57378	0.00013342	2.60793	0.64077	1.08367
AT5G34623.1	transposable_element_gene		transposable element gene; pseudogene, hypothetical protein, similar to putative transposon protein	0.0278564	1.57255	0.221473	-1.26074	0.885691	1.02665
AT5G28070.1	protein_coding		unknown protein; Has 1807 Blast hits to 1807 proteins in 277 species: Archae - 0; Bacteria - 0; Metazoa - 736; Fungi - 347; Plants - 385; Viruses - 0; Other Eukaryotes - 339 (source: NCBI BLink).	0.00876661	1.5721	0.0149225	1.50687	0.930187	-1.01284
AT5G44300.1	protein_coding		Dormancy/auxin associated family protein; CONTAINS InterPro DOMAIN/s: Dormancyauxin associated (InterPro:IPR008406); BEST Arabidopsis thaliana protein match is: Dormancy/auxin associated family protein (TAIR:AT2G33830.2); Has 158 Blast hits to 158 proteins in 46 species: Archae - 0; Bacteria - 0; Metazoa - 0; Fungi - 0; Plants - 158; Viruses - 0; Other Eukaryotes - 0 (source: NCBI BLink).	0.00148126	1.57162	0.984911	-1.00208	0.61824	1.05673
AT5G28515.1	transposable_element_gene		transposable element gene; pseudogene, hypothetical protein	0.0206627	1.57152	0.136648	1.30845	0.00295634	1.88857
AT1G62978.1	protein_coding		unknown protein; Has 30201 Blast hits to 17322 proteins in 780 species: Archae - 12; Bacteria - 1396; Metazoa - 17338; Fungi - 3422; Plants - 5037; Viruses - 0; Other Eukaryotes - 2996 (source: NCBI BLink).	0.0325992	1.57099	0.634424	-1.0946	0.238208	-1.25927
AT1G60300.1	protein_coding		NAC (No Apical Meristem) domain transcriptional regulator superfamily protein; CONTAINS InterPro DOMAIN/s: No apical meristem (NAM) protein (InterPro:IPR003441); BEST Arabidopsis thaliana protein match is: NAC (No Apical Meristem) domain transcriptional regulator superfamily protein (TAIR:AT1G60340.1); Has 1090 Blast hits to 1070 proteins in 55 species: Archae - 0; Bacteria - 0; Metazoa - 0; Fung…	0.0015937	1.57024	0.736679	-1.03813	0.805618	1.02773
AT5G55950.1	protein_coding		Nucleotide/sugar transporter family protein; INVOLVED IN: N-terminal protein myristoylation, transmembrane transport; LOCATED IN: membrane; EXPRESSED IN: inflorescence meristem, petal, leaf whorl, flower; EXPRESSED DURING: 4 anthesis, petal differentiation and expansion stage; CONTAINS InterPro DOMAIN/s: UAA transporter (InterPro:IPR013657), Protein of unknown function DUF250 (InterPro:IPR004853)…	0.00661722	1.57018	0.736298	-1.0478	0.632132	1.06882
AT5G52000.1	protein_coding	IMPORTIN ALPHA ISOFORM 8 (IMPA-8)	Putative importin alpha isoform. When overexpressed can rescue the impa-4 decreased transformation susceptibility phenotype. Target promoter of the male germline-specific transcription factor DUO1.	0.0145158	1.57012	0.202705	1.23483	0.200983	1.23591
AT5G52540.1	protein_coding		Protein of unknown function (DUF819); LOCATED IN: chloroplast envelope; EXPRESSED IN: 22 plant structures; EXPRESSED DURING: 13 growth stages; CONTAINS InterPro DOMAIN/s: Protein of unknown function DUF819 (InterPro:IPR008537); BEST Arabidopsis thaliana protein match is: Protein of unknown function (DUF819) (TAIR:AT5G24000.1); Has 1807 Blast hits to 1807 proteins in 277 species: Archae - 0; Bacte…	0.00318086	1.56991	0.675954	1.05292	0.533427	-1.08028
AT1G56170.2	protein_coding	"NUCLEAR FACTOR Y, SUBUNIT C2" (NF-YC2)	Encodes a protein with similarity to a subunit of the CCAAT promoter motif binding complex of yeast.One of two members of this class (HAP5B) and expressed in vegetative and reproductive tissues	3.88191e-05	1.56941	0.328128	1.07242	0.0298612	-1.18572
AT4G00580.1	protein_coding		COP1-interacting protein-related; BEST Arabidopsis thaliana protein match is: COP1-interacting protein-related (TAIR:AT2G01800.1); Has 1807 Blast hits to 1807 proteins in 277 species: Archae - 0; Bacteria - 0; Metazoa - 736; Fungi - 347; Plants - 385; Viruses - 0; Other Eukaryotes - 339 (source: NCBI BLink).	0.0133778	1.56904	0.591301	1.08834	0.121189	1.29316
AT4G21380.1	protein_coding	RECEPTOR KINASE 3 (RK3)	encodes a putative receptor-like serine/threonine protein kinases that is similar to Brassica self-incompatibility (S) locus. Expressed in root. Shoot expression limited to limited to the root-hypocotyl transition zone and at the base of lateral roots as well as in axillary buds, and pedicels.	7.36625e-06	1.56896	6.19352e-05	1.42875	0.000883186	1.29341
AT1G35040.1	protein_coding		unknown protein; FUNCTIONS IN: molecular_function unknown; INVOLVED IN: biological_process unknown; LOCATED IN: endomembrane system; BEST Arabidopsis thaliana protein match is: unknown protein (TAIR:AT1G34910.1); Has 9 Blast hits to 9 proteins in 2 species: Archae - 0; Bacteria - 0; Metazoa - 0; Fungi - 0; Plants - 9; Viruses - 0; Other Eukaryotes - 0 (source: NCBI BLink).	0.0434227	1.56872	0.745864	-1.06779	0.319715	1.22834
AT5G19221.1	other_rna (natural antisense RNA)		Potential natural antisense gene, locus overlaps with AT5G19220	0.0390333	1.56521	0.248002	-1.26285	0.303943	-1.22911
AT2G07734.1	protein_coding		Alpha-L RNA-binding motif/Ribosomal protein S4 family protein; FUNCTIONS IN: structural constituent of ribosome, RNA binding; INVOLVED IN: translation; LOCATED IN: small ribosomal subunit; CONTAINS InterPro DOMAIN/s: RNA-binding S4 (InterPro:IPR002942); BEST Arabidopsis thaliana protein match is: mitochondrial ribosomal protein S4 (TAIR:ATMG00290.1); Has 1839 Blast hits to 1839 proteins in 823 sp…	0.0397124	1.565	0.165123	1.3305	0.915749	1.02101
AT3G14120.1	protein_coding		FUNCTIONS IN: molecular_function unknown; INVOLVED IN: transport; LOCATED IN: nuclear pore; EXPRESSED IN: 23 plant structures; EXPRESSED DURING: 13 growth stages; CONTAINS InterPro DOMAIN/s: Nuclear pore protein 84/107 (InterPro:IPR007252); Has 5399 Blast hits to 5001 proteins in 612 species: Archae - 19; Bacteria - 730; Metazoa - 2186; Fungi - 823; Plants - 382; Viruses - 37; Other Eukaryotes - …	0.00809191	1.56452	0.0379981	-1.38706	0.230881	-1.19248
AT4G15258.1	small_nucleolar_rna	SMALL NUCLEOLAR RNA37-2 (SNOR37-2)	Encodes a C/D box snoRNA (snoR37-2). Gb: AJ505638	0.00328789	1.56278	0.00349049	-1.55638	0.0607695	-1.28352
AT1G77310.1	protein_coding		BEST Arabidopsis thaliana protein match is: wound-responsive family protein (TAIR:AT1G21610.1); Has 493 Blast hits to 482 proteins in 163 species: Archae - 0; Bacteria - 100; Metazoa - 172; Fungi - 66; Plants - 65; Viruses - 7; Other Eukaryotes - 83 (source: NCBI BLink).	0.0151567	1.56259	0.888268	-1.02259	0.329966	1.17157
AT2G07687.1	protein_coding		Cytochrome c oxidase, subunit III; FUNCTIONS IN: cytochrome-c oxidase activity; INVOLVED IN: mitochondrial electron transport, cytochrome c to oxygen; LOCATED IN: membrane; CONTAINS InterPro DOMAIN/s: Cytochrome c oxidase, subunit III (InterPro:IPR000298); BEST Arabidopsis thaliana protein match is: cytochrome c oxidase subunit 3 (TAIR:ATMG00730.1); Has 29038 Blast hits to 29025 proteins in 5946 …	0.0316971	1.56178	0.0919308	1.39741	0.249016	1.24684
AT3G42724.1	pseudogene		pseudogene, F-box protein, similar to F-box protein	3.88781e-05	1.56052	0.272335	1.08109	0.687343	-1.02828
AT1G30780.1	protein_coding		F-box associated ubiquitination effector family protein; CONTAINS InterPro DOMAIN/s: F-box domain, cyclin-like (InterPro:IPR001810), F-box domain, Skp2-like (InterPro:IPR022364), F-box associated domain, type 3 (InterPro:IPR013187), F-box associated interaction domain (InterPro:IPR017451); BEST Arabidopsis thaliana protein match is: F-box and associated interaction domains-containing protein (TAI…	0.00714797	1.55953	0.996246	-1.00065	0.418251	1.12013
AT4G26485.1	protein_coding		CONTAINS InterPro DOMAIN/s: Domain of unknown function DUF2431 (InterPro:IPR019446); BEST Arabidopsis thaliana protein match is: Domain of unknown function (DUF2431) (TAIR:AT1G55790.1).	0.012999	1.55937	0.661009	1.07	0.0375021	1.42625
AT1G28170.1	protein_coding	SULPHOTRANSFERASE 7 (SOT7)	sulphotransferase 7 (SOT7); FUNCTIONS IN: sulfotransferase activity; INVOLVED IN: biological_process unknown; LOCATED IN: cellular_component unknown; CONTAINS InterPro DOMAIN/s: Sulfotransferase domain (InterPro:IPR000863); BEST Arabidopsis thaliana protein match is: P-loop containing nucleoside triphosphate hydrolases superfamily protein (TAIR:AT3G45070.1); Has 2760 Blast hits to 2722 proteins i…	0.000454254	1.5585	0.886225	-1.01328	0.390841	1.08383
AT4G01975.1	transposable_element_gene		transposable element gene; pseudogene, similar to B, blastp match of 51% identity and 4.5e-98 P-value to GP|22830897|dbj|BAC15771.1||AB087616 B {Oryza sativa (japonica cultivar-group)}	0.0262875	1.55837	0.846676	-1.03484	0.292027	1.21097
AT4G07965.1	protein_coding		unknown protein; Has 30201 Blast hits to 17322 proteins in 780 species: Archae - 12; Bacteria - 1396; Metazoa - 17338; Fungi - 3422; Plants - 5037; Viruses - 0; Other Eukaryotes - 2996 (source: NCBI BLink).	0.000440774	1.55811	0.198891	1.1305	0.0103936	1.31881
AT5G18990.1	protein_coding		Pectin lyase-like superfamily protein; FUNCTIONS IN: pectinesterase activity; INVOLVED IN: cell wall modification; LOCATED IN: endomembrane system, cell wall, plant-type cell wall; EXPRESSED IN: central cell, flower; CONTAINS InterPro DOMAIN/s: Pectin lyase fold/virulence factor (InterPro:IPR011050), Pectinesterase, catalytic (InterPro:IPR000070), Pectin lyase fold (InterPro:IPR012334); BEST Arab…	0.000665062	1.55805	0.0224435	-1.28545	0.62383	-1.0489
AT5G32521.1	transposable_element_gene		transposable element gene; CACTA-like transposase family (Tnp2/En/Spm), has a 0. P-value blast match to gb|AAG52024.1|AC022456_5 Tam1-homologous transposon protein TNP2, putative; 12762-16371 (Arabidopsis thaliana) (CACTA-element)	2.86008e-06	1.55804	0.75243	1.01659	0.865016	1.00889
AT4G02733.1	protein_coding		F-box family protein; CONTAINS InterPro DOMAIN/s: F-box domain, cyclin-like (InterPro:IPR001810), F-box domain, Skp2-like (InterPro:IPR022364); BEST Arabidopsis thaliana protein match is: F-box/RNI-like superfamily protein (TAIR:AT4G02740.1); Has 35333 Blast hits to 34131 proteins in 2444 species: Archae - 798; Bacteria - 22429; Metazoa - 974; Fungi - 991; Plants - 531; Viruses - 0; Other Eukaryo…	0.00570927	1.55775	0.614387	-1.06948	0.979283	1.00345
AT1G66000.1	protein_coding		Family of unknown function (DUF577); CONTAINS InterPro DOMAIN/s: Protein of unknown function DUF577 (InterPro:IPR007598); BEST Arabidopsis thaliana protein match is: Family of unknown function (DUF577) (TAIR:AT1G66060.1); Has 82 Blast hits to 52 proteins in 2 species: Archae - 0; Bacteria - 0; Metazoa - 0; Fungi - 0; Plants - 82; Viruses - 0; Other Eukaryotes - 0 (source: NCBI BLink).	0.0036917	1.55762	0.228444	1.16652	0.00120481	1.68588
AT1G19210.1	protein_coding		encodes a member of the DREB subfamily A-5 of ERF/AP2 transcription factor family. The protein contains one AP2 domain. There are 15 members in this subfamily including RAP2.1, RAP2.9 and RAP2.10.	0.00211254	1.55738	0.165767	-1.17905	0.881972	-1.017
AT1G29071.1	small_nucleolar_rna	SMALL NUCLEOLAR RNA105 (SNOR105)	predicted to encode a C/D box type of snoRNA, also known as Ath-282 (GB:AJ505633). But, the submitted sequence of 106 nucleotides is only part of the 162 nucleotide sequence predicted by Northern blotting. It is assumed that a 5' portion of the gene is missing and its 5' end has not been conclusively mapped. Sequence analysis of this snoRNA suggests that it may not function like other C/D box fam…	0.0101575	1.55693	0.256137	-1.18677	0.110223	-1.28189
AT2G02340.1	protein_coding	PHLOEM PROTEIN 2-B8 (PP2-B8)	phloem protein 2-B8 (PP2-B8); CONTAINS InterPro DOMAIN/s: F-box domain, cyclin-like (InterPro:IPR001810), F-box domain, Skp2-like (InterPro:IPR022364); BEST Arabidopsis thaliana protein match is: phloem protein 2-B7 (TAIR:AT2G02320.1); Has 560 Blast hits to 546 proteins in 38 species: Archae - 0; Bacteria - 0; Metazoa - 0; Fungi - 0; Plants - 560; Viruses - 0; Other Eukaryotes - 0 (source: NCBI B…	0.00081004	1.55611	0.932207	1.00847	0.000506232	1.60054
AT4G01890.1	protein_coding		Pectin lyase-like superfamily protein; FUNCTIONS IN: polygalacturonase activity; INVOLVED IN: carbohydrate metabolic process; LOCATED IN: endomembrane system; EXPRESSED IN: root; CONTAINS InterPro DOMAIN/s: Pectin lyase fold/virulence factor (InterPro:IPR011050), Parallel beta-helix repeat (InterPro:IPR006626), Pectin lyase fold (InterPro:IPR012334), Glycoside hydrolase, family 28 (InterPro:IPR00…	2.03002e-05	1.55601	0.0122002	-1.20543	0.37008	1.06005
AT2G29840.1	protein_coding		RING/U-box superfamily protein; FUNCTIONS IN: zinc ion binding; CONTAINS InterPro DOMAIN/s: Zinc finger, RING-type (InterPro:IPR001841), Zinc finger, C3HC4 RING-type (InterPro:IPR018957); BEST Arabidopsis thaliana protein match is: RING/U-box superfamily protein (TAIR:AT1G18780.1); Has 8183 Blast hits to 8167 proteins in 259 species: Archae - 0; Bacteria - 0; Metazoa - 2399; Fungi - 572; Plants -…	0.0148289	1.556	0.397498	-1.14442	0.0871284	1.33345
AT5G37860.1	protein_coding		Heavy metal transport/detoxification superfamily protein ; FUNCTIONS IN: copper ion binding, metal ion binding; INVOLVED IN: copper ion transport, metal ion transport; LOCATED IN: cellular_component unknown; EXPRESSED IN: flower; EXPRESSED DURING: petal differentiation and expansion stage; CONTAINS InterPro DOMAIN/s: Heavy metal transport/detoxification protein (InterPro:IPR006121); BEST Arabidop…	0.0311666	1.55561	0.00820135	1.7784	0.180078	1.29198
AT4G08770.1	protein_coding	PEROXIDASE 37 (Prx37)	Encodes a putative apoplastic peroxidase Prx37. Primarily expressed in the vascular bundles. Overexpression renders a dwarf phenotype with smaller plants and delayed development. Plants overexpressing Prx37 also shows an increase in the amount of esterified phenolic material associated with their walls.	0.0057056	1.55414	0.128172	1.23615	0.103499	-1.25703
AT1G49150.1	protein_coding		unknown protein; Has 6 Blast hits to 6 proteins in 2 species: Archae - 0; Bacteria - 0; Metazoa - 0; Fungi - 0; Plants - 6; Viruses - 0; Other Eukaryotes - 0 (source: NCBI BLink).	0.00544477	1.55357	0.00283302	1.62956	0.298258	-1.14969
AT5G57100.1	protein_coding		Nucleotide/sugar transporter family protein; CONTAINS InterPro DOMAIN/s: Protein of unknown function DUF250 (InterPro:IPR004853); BEST Arabidopsis thaliana protein match is: Nucleotide/sugar transporter family protein (TAIR:AT5G55950.1); Has 2192 Blast hits to 2189 proteins in 223 species: Archae - 0; Bacteria - 8; Metazoa - 527; Fungi - 398; Plants - 1015; Viruses - 0; Other Eukaryotes - 244 (so…	0.0156967	1.55331	0.82416	1.03574	0.462454	-1.12468
AT2G46192.1	other_rna		other RNA	0.00435549	1.55289	0.679713	-1.05359	0.592997	-1.07011
AT2G05914.1	other_rna (natural antisense RNA)		Potential natural antisense gene, locus overlaps with AT2G05915	0.0030553	1.55244	0.000537914	1.75207	0.0027334	1.56411
AT4G06692.1	transposable_element_gene		transposable element gene; gypsy-like retrotransposon family, has a 5.8e-160 P-value blast match to GB:AAD19359 polyprotein (gypsy_Ty3-element) (Sorghum bicolor)	0.0179428	1.55132	0.0778373	1.35972	0.286944	1.19344
AT1G22810.1	protein_coding		encodes a member of the DREB subfamily A-5 of ERF/AP2 transcription factor family. The protein contains one AP2 domain. There are 16 members in this subfamily including RAP2.1, RAP2.9 and RAP2.10.	0.0156403	1.55096	0.0149125	1.55732	0.0461798	1.41234
AT5G41670.1	protein_coding		6-phosphogluconate dehydrogenase family protein; FUNCTIONS IN: in 6 functions; INVOLVED IN: response to fructose stimulus, response to cadmium ion, response to sucrose stimulus, response to glucose stimulus; LOCATED IN: mitochondrion, chloroplast; EXPRESSED IN: 24 plant structures; EXPRESSED DURING: 14 growth stages; CONTAINS InterPro DOMAIN/s: 6-phosphogluconate dehydrogenase, NAD-binding (Inter…	0.0110128	1.55028	0.144676	-1.25305	0.000549819	-1.99406
AT3G18450.1	protein_coding		PLAC8 family protein; CONTAINS InterPro DOMAIN/s: Protein of unknown function Cys-rich (InterPro:IPR006461); BEST Arabidopsis thaliana protein match is: PLAC8 family protein (TAIR:AT3G18460.1); Has 593 Blast hits to 592 proteins in 66 species: Archae - 0; Bacteria - 0; Metazoa - 68; Fungi - 27; Plants - 497; Viruses - 0; Other Eukaryotes - 1 (source: NCBI BLink).	0.0369287	1.55019	0.200286	1.28615	0.225628	1.26757
AT1G79075.1	other_rna		Unknown gene	0.0018057	1.54998	0.122169	-1.19682	0.565998	-1.06554
AT4G20080.1	protein_coding		Calcium-dependent lipid-binding (CaLB domain) plant phosphoribosyltransferase family protein; CONTAINS InterPro DOMAIN/s: C2 membrane targeting protein (InterPro:IPR018029), C2 calcium/lipid-binding domain, CaLB (InterPro:IPR008973), Phosphoribosyltransferase C-terminal (InterPro:IPR013583), C2 calcium-dependent membrane targeting (InterPro:IPR000008); BEST Arabidopsis thaliana protein match is: …	0.0101555	1.54958	0.948482	1.00939	0.00377605	1.67718
AT2G38255.1	protein_coding		Protein of Unknown Function (DUF239); CONTAINS InterPro DOMAIN/s: Protein of unknown function DUF239, plant (InterPro:IPR004314); BEST Arabidopsis thaliana protein match is: Protein of Unknown Function (DUF239) (TAIR:AT2G27320.1); Has 682 Blast hits to 655 proteins in 27 species: Archae - 0; Bacteria - 13; Metazoa - 0; Fungi - 10; Plants - 659; Viruses - 0; Other Eukaryotes - 0 (source: NCBI BLin…	0.00685847	1.54903	0.136814	-1.23577	0.644065	1.06466
AT4G31170.2	protein_coding		Protein kinase superfamily protein; FUNCTIONS IN: protein serine/threonine/tyrosine kinase activity, kinase activity; INVOLVED IN: protein amino acid phosphorylation; LOCATED IN: cellular_component unknown; EXPRESSED IN: 22 plant structures; EXPRESSED DURING: 13 growth stages; CONTAINS InterPro DOMAIN/s: Protein kinase, catalytic domain (InterPro:IPR000719), Serine-threonine/tyrosine-protein kina…	0.0478841	1.54901	0.942586	1.01459	0.295308	-1.24117
AT2G40008.1	other_rna (natural antisense RNA)		Potential natural antisense gene, locus overlaps with AT2G40010	0.00453592	1.54876	0.0147229	1.42738	0.460168	1.09884
AT1G65750.1	transposable_element_gene		transposable element gene; non-LTR retrotransposon family (LINE), has a 1.9e-18 P-value blast match to GB:AAA67727 reverse transcriptase (LINE-element) (Mus musculus)	0.00293072	1.54837	0.545511	1.07435	0.905675	1.01404
AT5G26760.1	protein_coding		unknown protein; Has 30201 Blast hits to 17322 proteins in 780 species: Archae - 12; Bacteria - 1396; Metazoa - 17338; Fungi - 3422; Plants - 5037; Viruses - 0; Other Eukaryotes - 2996 (source: NCBI BLink).	0.0467252	1.54836	0.223535	1.28633	0.0317072	-1.61623
AT2G01310.1	protein_coding		BEST Arabidopsis thaliana protein match is: cyclin-dependent protein kinase 3;2 (TAIR:AT1G47210.1); Has 37 Blast hits to 37 proteins in 6 species: Archae - 0; Bacteria - 0; Metazoa - 0; Fungi - 0; Plants - 37; Viruses - 0; Other Eukaryotes - 0 (source: NCBI BLink).	0.00109889	1.54796	0.216948	1.13958	0.00472388	1.42195
AT5G65580.1	protein_coding		unknown protein; FUNCTIONS IN: molecular_function unknown; INVOLVED IN: biological_process unknown; LOCATED IN: endomembrane system; EXPRESSED IN: flower; EXPRESSED DURING: petal differentiation and expansion stage; Has 1807 Blast hits to 1807 proteins in 277 species: Archae - 0; Bacteria - 0; Metazoa - 736; Fungi - 347; Plants - 385; Viruses - 0; Other Eukaryotes - 339 (source: NCBI BLink).	0.00182772	1.54742	0.197353	1.15826	0.180689	1.16537
AT4G36770.1	protein_coding		UDP-Glycosyltransferase superfamily protein; FUNCTIONS IN: UDP-glycosyltransferase activity, transferase activity, transferring glycosyl groups; INVOLVED IN: metabolic process; LOCATED IN: cellular_component unknown; EXPRESSED IN: embryo, sepal, flower, pedicel, synergid; EXPRESSED DURING: 4 anthesis, C globular stage; CONTAINS InterPro DOMAIN/s: UDP-glucuronosyl/UDP-glucosyltransferase (InterPro…	0.0201608	1.54708	0.281385	1.19981	0.235974	1.22335
AT4G15885.1	protein_coding		kinesin motor protein-related; BEST Arabidopsis thaliana protein match is: P-loop containing nucleoside triphosphate hydrolases superfamily protein (TAIR:AT3G16630.2); Has 30201 Blast hits to 17322 proteins in 780 species: Archae - 12; Bacteria - 1396; Metazoa - 17338; Fungi - 3422; Plants - 5037; Viruses - 0; Other Eukaryotes - 2996 (source: NCBI BLink).	0.00101869	1.54625	0.0242415	1.29312	0.991688	-1.00105
AT5G64590.1	protein_coding		BEST Arabidopsis thaliana protein match is: Putative endonuclease or glycosyl hydrolase (TAIR:AT3G62200.1); Has 1807 Blast hits to 1807 proteins in 277 species: Archae - 0; Bacteria - 0; Metazoa - 736; Fungi - 347; Plants - 385; Viruses - 0; Other Eukaryotes - 339 (source: NCBI BLink).	0.000785934	1.54624	0.58706	1.05464	0.0996951	-1.18642
AT5G52901.1	protein_coding		This gene encodes a small protein and has either evidence of transcription or purifying selection.	4.69997e-05	1.54623	0.00926642	1.2368	2.81495e-06	1.80294
AT2G03821.1	protein_coding		unknown protein; FUNCTIONS IN: molecular_function unknown; INVOLVED IN: biological_process unknown; LOCATED IN: cellular_component unknown; Has 3 Blast hits to 3 proteins in 2 species: Archae - 0; Bacteria - 0; Metazoa - 1; Fungi - 0; Plants - 2; Viruses - 0; Other Eukaryotes - 0 (source: NCBI BLink).	0.00343334	1.54544	0.947404	-1.00795	0.0626472	1.27498
AT1G65680.1	protein_coding	EXPANSIN B2 (EXPB2)	member of BETA-EXPANSINS. Naming convention from the Expansin Working Group (Kende et al, 2004. Plant Mol Bio)	0.0141179	1.54455	0.013712	1.54831	0.0296699	1.45159
AT4G39363.1	small_nucleolar_rna		snoRNA; snoRNA	0.00749745	1.54351	0.131157	-1.24192	0.659108	-1.06207
AT2G30615.1	protein_coding		BEST Arabidopsis thaliana protein match is: F-box and associated interaction domains-containing protein (TAIR:AT2G43445.1); Has 51 Blast hits to 50 proteins in 3 species: Archae - 0; Bacteria - 0; Metazoa - 0; Fungi - 0; Plants - 51; Viruses - 0; Other Eukaryotes - 0 (source: NCBI BLink).	0.0472256	1.54339	0.0170285	1.72561	0.541953	-1.13007
AT5G60022.1	other_rna (natural antisense RNA)		Potential natural antisense gene, locus overlaps with AT5G60020	0.0125679	1.54338	0.213713	1.21208	0.0283082	1.44445
AT3G56790.1	protein_coding		RNA splicing factor-related; CONTAINS InterPro DOMAIN/s: Pre-mRNA-splicing factor 3 (InterPro:IPR013881); BEST Arabidopsis thaliana protein match is: Pre-mRNA-splicing factor 3 (TAIR:AT3G55930.1); Has 356 Blast hits to 326 proteins in 158 species: Archae - 0; Bacteria - 0; Metazoa - 124; Fungi - 116; Plants - 74; Viruses - 0; Other Eukaryotes - 42 (source: NCBI BLink).	0.000401334	1.54324	0.0854471	1.1781	0.00809804	1.32271
AT3G19530.1	protein_coding		BEST Arabidopsis thaliana protein match is: Homeodomain-like protein with RING/FYVE/PHD-type zinc finger domain (TAIR:AT3G19510.1); Has 10 Blast hits to 10 proteins in 2 species: Archae - 0; Bacteria - 0; Metazoa - 0; Fungi - 0; Plants - 10; Viruses - 0; Other Eukaryotes - 0 (source: NCBI BLink).	0.0355843	1.54296	0.0745801	1.4287	0.508385	1.13181
AT5G46950.1	protein_coding		Plant invertase/pectin methylesterase inhibitor superfamily protein; FUNCTIONS IN: enzyme inhibitor activity, pectinesterase inhibitor activity, pectinesterase activity; INVOLVED IN: biological_process unknown; LOCATED IN: endomembrane system; CONTAINS InterPro DOMAIN/s: Pectinesterase inhibitor (InterPro:IPR006501); BEST Arabidopsis thaliana protein match is: Plant invertase/pectin methylesteras…	0.0160219	1.5423	0.555013	1.09726	0.770275	1.04669
AT1G21230.1	protein_coding	WALL ASSOCIATED KINASE 5 (WAK5)	encodes a wall-associated kinase	0.01039	1.54217	0.00935735	1.55493	0.169287	1.2295
AT1G25420.2	protein_coding		Regulator of Vps4 activity in the MVB pathway protein; INVOLVED IN: biological_process unknown; LOCATED IN: endomembrane system; EXPRESSED IN: 22 plant structures; EXPRESSED DURING: 13 growth stages; CONTAINS InterPro DOMAIN/s: Protein of unknown function DUF292, eukaryotic (InterPro:IPR005061); BEST Arabidopsis thaliana protein match is: Regulator of Vps4 activity in the MVB pathway protein (TAI…	0.00115372	1.54159	0.274839	-1.12111	0.800991	1.02602
AT5G42710.1	protein_coding	TON1 RECRUITING MOTIF 30 (TRM30)	unknown protein; Has 1807 Blast hits to 1807 proteins in 277 species: Archae - 0; Bacteria - 0; Metazoa - 736; Fungi - 347; Plants - 385; Viruses - 0; Other Eukaryotes - 339 (source: NCBI BLink).	0.001816	1.54148	0.665156	-1.04828	0.0814534	1.22549
AT5G56880.1	protein_coding		unknown protein; Has 9 Blast hits to 9 proteins in 5 species: Archae - 0; Bacteria - 0; Metazoa - 0; Fungi - 0; Plants - 9; Viruses - 0; Other Eukaryotes - 0 (source: NCBI BLink).	0.00730903	1.5411	0.000397761	1.93462	0.0563703	1.32443
AT4G05616.1	transposable_element_gene		transposable element gene; similar to unknown protein [Arabidopsis thaliana] (TAIR:AT4G04155.1); contains domain GAG/POL/ENV POLYPROTEIN (PTHR10178); contains domain POL POLYPROTEIN-RELATED (PTHR10178:SF19)	0.0146555	1.5411	0.231771	1.20839	0.710313	1.05867
AT1G14755.1	protein_coding		Encodes a defensin-like (DEFL) family protein.	0.00272075	1.54104	0.56065	-1.06981	0.395339	1.10459
AT2G07708.2	protein_coding		unknown protein; FUNCTIONS IN: molecular_function unknown; INVOLVED IN: biological_process unknown; BEST Arabidopsis thaliana protein match is: unknown protein (TAIR:ATMG00500.1).	0.0115376	1.54099	0.272472	1.17951	0.440469	1.12118
AT1G47760.1	protein_coding	AGAMOUS-LIKE 102 (AGL102)	AGAMOUS-like 102 (AGL102); FUNCTIONS IN: DNA binding, sequence-specific DNA binding transcription factor activity; INVOLVED IN: regulation of transcription, DNA-dependent; LOCATED IN: nucleus; EXPRESSED IN: endosperm; CONTAINS InterPro DOMAIN/s: Transcription factor, MADS-box (InterPro:IPR002100); BEST Arabidopsis thaliana protein match is: AGAMOUS-like 91 (TAIR:AT3G66656.1); Has 5838 Blast hits …	0.00131456	1.5406	0.0244436	1.30155	0.473498	-1.07796
AT3G62400.2	protein_coding		unknown protein; Has 4 Blast hits to 4 proteins in 1 species: Archae - 0; Bacteria - 0; Metazoa - 0; Fungi - 0; Plants - 4; Viruses - 0; Other Eukaryotes - 0 (source: NCBI BLink).	0.00539638	1.54019	0.0154919	1.4302	0.875401	1.02028
AT1G20400.1	protein_coding		FUNCTIONS IN: molecular_function unknown; INVOLVED IN: biological_process unknown; LOCATED IN: cellular_component unknown; EXPRESSED IN: cultured cell; CONTAINS InterPro DOMAIN/s: Protein of unknown function DUF1204 (InterPro:IPR009596); BEST Arabidopsis thaliana protein match is: myosin heavy chain-related (TAIR:AT2G15420.1); Has 2374 Blast hits to 2027 proteins in 308 species: Archae - 22; Bact…	6.5259e-06	1.53927	0.000349811	1.31568	0.115201	-1.09659
AT5G42325.1	protein_coding		Transcription factor IIS protein; FUNCTIONS IN: molecular_function unknown; INVOLVED IN: transcription; LOCATED IN: cellular_component unknown; CONTAINS InterPro DOMAIN/s: Transcription factor IIS, N-terminal (InterPro:IPR017923), Transcription elongation factor S-II, central domain (InterPro:IPR003618); BEST Arabidopsis thaliana protein match is: F-box family protein (TAIR:AT2G42730.1); Has 3020…	0.0234723	1.538	0.737223	-1.05798	0.0164354	1.58905
AT5G27660.1	protein_coding		Trypsin family protein with PDZ domain; FUNCTIONS IN: serine-type peptidase activity, catalytic activity, serine-type endopeptidase activity; INVOLVED IN: proteolysis; EXPRESSED IN: 12 plant structures; EXPRESSED DURING: 6 growth stages; CONTAINS InterPro DOMAIN/s: Serine/cysteine peptidase, trypsin-like (InterPro:IPR009003), Peptidase S1C, HrtA/DegP2/Q/S (InterPro:IPR001940), Peptidase S1/S6, ch…	0.00123367	1.53752	0.0731783	1.21855	0.88254	-1.0152
AT2G05753.1	protein_coding		unknown protein; FUNCTIONS IN: molecular_function unknown; INVOLVED IN: biological_process unknown; LOCATED IN: cellular_component unknown; Has 0 Blast hits to 0 proteins in 0 species (source: NCBI BLink).	0.0293516	1.53745	0.87339	1.02843	0.110303	1.34779
AT1G70970.1	protein_coding		F-box and associated interaction domains-containing protein; CONTAINS InterPro DOMAIN/s: F-box domain, cyclin-like (InterPro:IPR001810), F-box domain, Skp2-like (InterPro:IPR022364), F-box associated domain, type 3 (InterPro:IPR013187), F-box associated interaction domain (InterPro:IPR017451); BEST Arabidopsis thaliana protein match is: F-box and associated interaction domains-containing protein …	0.0160642	1.53743	0.162003	1.2548	0.315905	1.17246
AT5G19160.1	protein_coding	TRICHOME BIREFRINGENCE-LIKE 11 (TBL11)	Encodes a member of the TBL (TRICHOME BIREFRINGENCE-LIKE) gene family containing a plant-specific DUF231 (domain of unknown function) domain. TBL gene family has 46 members, two of which (TBR/AT5G06700 and TBL3/AT5G01360) have been shown to be involved in the synthesis and deposition of secondary wall cellulose, presumably by influencing the esterification state of pectic polymers. A nomenclature…	0.0462521	1.53699	0.801408	1.05056	0.0798228	-1.44683
AT2G17477.1	pseudogene		Pseudogene of AT3G22350; F-box family protein	0.000753876	1.53579	0.689523	1.03893	0.749713	1.03092
AT5G44820.1	protein_coding		Nucleotide-diphospho-sugar transferase family protein; CONTAINS InterPro DOMAIN/s: Nucleotide-diphospho-sugar transferase, predicted (InterPro:IPR005069); BEST Arabidopsis thaliana protein match is: unknown protein (TAIR:AT4G19970.1); Has 35333 Blast hits to 34131 proteins in 2444 species: Archae - 798; Bacteria - 22429; Metazoa - 974; Fungi - 991; Plants - 531; Viruses - 0; Other Eukaryotes - 96…	0.00898789	1.53561	0.00228937	1.70681	0.765517	-1.04229
AT3G61940.1	protein_coding	(MTPA1)	member of Zinc transporter (ZAT) family	0.0120237	1.53531	0.701942	1.0577	0.725798	-1.05272
AT1G26916.1	protein_coding		unknown protein; Has 30201 Blast hits to 17322 proteins in 780 species: Archae - 12; Bacteria - 1396; Metazoa - 17338; Fungi - 3422; Plants - 5037; Viruses - 0; Other Eukaryotes - 2996 (source: NCBI BLink).	0.00186653	1.53341	0.000174448	1.7913	0.515064	1.07329
AT1G55175.1	protein_coding		FUNCTIONS IN: molecular_function unknown; INVOLVED IN: biological_process unknown; LOCATED IN: cellular_component unknown; BEST Arabidopsis thaliana protein match is: GYF domain-containing protein (TAIR:AT1G24300.2); Has 10 Blast hits to 10 proteins in 2 species: Archae - 0; Bacteria - 0; Metazoa - 0; Fungi - 0; Plants - 10; Viruses - 0; Other Eukaryotes - 0 (source: NCBI BLink).	0.000885344	1.53325	0.704225	-1.03761	0.246463	-1.12298
AT4G23080.1	protein_coding		Protein of Unknown Function (DUF239); CONTAINS InterPro DOMAIN/s: Protein of unknown function DUF239, plant (InterPro:IPR004314); BEST Arabidopsis thaliana protein match is: Protein of Unknown Function (DUF239) (TAIR:AT4G10220.1); Has 514 Blast hits to 504 proteins in 18 species: Archae - 0; Bacteria - 0; Metazoa - 0; Fungi - 0; Plants - 514; Viruses - 0; Other Eukaryotes - 0 (source: NCBI BLink).	0.0063391	1.53312	0.361498	-1.12863	0.00405157	1.58346
AT1G24212.1	pseudogene		pseudogene of paired amphipathic helix repeat-containing protein	0.0165676	1.5326	0.89814	1.02001	0.372568	-1.15093
AT2G27930.1	protein_coding		PLATZ transcription factor family protein; CONTAINS InterPro DOMAIN/s: Protein of unknown function DUF597 (InterPro:IPR006734); BEST Arabidopsis thaliana protein match is: PLATZ transcription factor family protein (TAIR:AT1G32700.1); Has 406 Blast hits to 406 proteins in 26 species: Archae - 0; Bacteria - 0; Metazoa - 0; Fungi - 0; Plants - 406; Viruses - 0; Other Eukaryotes - 0 (source: NCBI BLi…	0.0111772	1.53258	0.252686	-1.18453	0.635104	-1.07086
AT1G26208.2	other_rna (natural antisense RNA)		Potential natural antisense gene, locus overlaps with AT1G26210	0.0292931	1.53226	0.615451	1.09209	0.427172	1.15086
AT4G15890.1	protein_coding		binding; FUNCTIONS IN: binding; INVOLVED IN: biological_process unknown; LOCATED IN: cellular_component unknown; EXPRESSED IN: 21 plant structures; EXPRESSED DURING: 13 growth stages; CONTAINS InterPro DOMAIN/s: Chromosome condensation protein, HCP-6-related (InterPro:IPR012371), Armadillo-type fold (InterPro:IPR016024); BEST Arabidopsis thaliana protein match is: binding (TAIR:AT3G57060.1); Has …	0.0135649	1.53224	0.365288	1.14716	0.0654397	-1.34641
AT3G03300.2	protein_coding	DICER-LIKE 2 (DCL2)	Encodes a Dicer-like protein that functions in the antiviral silencing response in turnip-crinkle virus-infected plants but not in TMV or CMV-strain-Y-infected plants. Involved in the production of ta-siRNAs. Partially antagonizes the production of miRNAs by DCL1. Substitutes for DCL4 to produce viral siRNA when DCL4 is missing or inhibited. Able to produce siRNAs but not miRNAs.	3.69862e-06	1.53211	0.789931	1.01381	0.130428	-1.08561
AT5G22200.1	protein_coding		Late embryogenesis abundant (LEA) hydroxyproline-rich glycoprotein family; CONTAINS InterPro DOMAIN/s: Late embryogenesis abundant protein, group 2 (InterPro:IPR004864); BEST Arabidopsis thaliana protein match is: Late embryogenesis abundant (LEA) hydroxyproline-rich glycoprotein family (TAIR:AT3G44220.1); Has 30201 Blast hits to 17322 proteins in 780 species: Archae - 12; Bacteria - 1396; Metazo…	0.000312086	1.5313	0.542069	1.05331	0.000644472	1.47459
AT3G13630.1	protein_coding		unknown protein; Has 21 Blast hits to 21 proteins in 6 species: Archae - 0; Bacteria - 0; Metazoa - 0; Fungi - 2; Plants - 19; Viruses - 0; Other Eukaryotes - 0 (source: NCBI BLink).	0.0400828	1.5311	0.0132427	-1.71564	0.259292	1.24328
AT4G06497.1	transposable_element_gene		transposable element gene; non-LTR retrotransposon family (LINE), has a 5.0e-48 P-value blast match to GB:NP_038607 L1 repeat, Tf subfamily, member 9 (LINE-element) (Mus musculus)	0.00303289	1.53093	0.10737	1.2182	0.0807732	1.24169
AT5G54460.1	protein_coding		wound-responsive protein-related; FUNCTIONS IN: molecular_function unknown; INVOLVED IN: biological_process unknown; LOCATED IN: endomembrane system; Has 1807 Blast hits to 1807 proteins in 277 species: Archae - 0; Bacteria - 0; Metazoa - 736; Fungi - 347; Plants - 385; Viruses - 0; Other Eukaryotes - 339 (source: NCBI BLink).	0.00270025	1.5306	0.00051807	1.70789	0.566587	1.0675
AT1G22210.1	protein_coding	TREHALOSE-6-PHOSPHATE PHOSPHATASE C (TPPC)	Haloacid dehalogenase-like hydrolase (HAD) superfamily protein; FUNCTIONS IN: catalytic activity, trehalose-phosphatase activity; INVOLVED IN: trehalose biosynthetic process, metabolic process; LOCATED IN: cellular_component unknown; EXPRESSED IN: 17 plant structures; EXPRESSED DURING: 7 growth stages; CONTAINS InterPro DOMAIN/s: HAD-superfamily hydrolase, subfamily IIB (InterPro:IPR006379), Treh…	0.00265992	1.52958	0.0223016	-1.33999	0.0324808	1.30918
AT5G62750.1	protein_coding		unknown protein; Has 24942 Blast hits to 11726 proteins in 897 species: Archae - 48; Bacteria - 2086; Metazoa - 8361; Fungi - 2243; Plants - 1040; Viruses - 210; Other Eukaryotes - 10954 (source: NCBI BLink).	0.00122002	1.52932	0.255189	-1.12538	0.478623	1.07484
AT3G18470.1	protein_coding		PLAC8 family protein; CONTAINS InterPro DOMAIN/s: Protein of unknown function Cys-rich (InterPro:IPR006461); BEST Arabidopsis thaliana protein match is: PLAC8 family protein (TAIR:AT1G49030.1); Has 854 Blast hits to 853 proteins in 105 species: Archae - 0; Bacteria - 0; Metazoa - 132; Fungi - 122; Plants - 567; Viruses - 0; Other Eukaryotes - 33 (source: NCBI BLink).	0.0268762	1.52893	0.845882	-1.03366	0.59909	1.09422
AT5G23160.1	protein_coding		unknown protein; BEST Arabidopsis thaliana protein match is: unknown protein (TAIR:AT5G08240.1); Has 1807 Blast hits to 1807 proteins in 277 species: Archae - 0; Bacteria - 0; Metazoa - 736; Fungi - 347; Plants - 385; Viruses - 0; Other Eukaryotes - 339 (source: NCBI BLink).	0.0192456	1.52875	0.737753	-1.05465	0.0168348	-1.54658
AT2G30362.1	other_rna (natural antisense RNA)		Potential natural antisense gene, locus overlaps with AT2G30360	0.00808383	1.52812	0.228145	1.1827	0.987115	1.00217
AT2G30230.1	protein_coding		unknown protein; FUNCTIONS IN: molecular_function unknown; INVOLVED IN: biological_process unknown; LOCATED IN: endomembrane system; BEST Arabidopsis thaliana protein match is: unknown protein (TAIR:AT1G06980.1); Has 167 Blast hits to 167 proteins in 14 species: Archae - 0; Bacteria - 0; Metazoa - 0; Fungi - 0; Plants - 167; Viruses - 0; Other Eukaryotes - 0 (source: NCBI BLink).	0.0302287	1.5281	0.353929	-1.17946	0.0043349	-1.84074
AT3G24690.1	protein_coding		BEST Arabidopsis thaliana protein match is: glycine-rich protein (TAIR:AT1G27090.1); Has 51 Blast hits to 50 proteins in 15 species: Archae - 0; Bacteria - 2; Metazoa - 0; Fungi - 0; Plants - 47; Viruses - 0; Other Eukaryotes - 2 (source: NCBI BLink).	0.0237595	1.52807	0.0481852	1.43246	0.891478	1.02284
AT3G11280.2	protein_coding		Putative transcription factors interacting with the gene product of VHA-B1 (vacuolar ATPase subunit B1; as shown through yeast two-hybrid assay).	0.000982731	1.5278	0.367186	1.09376	0.12851	-1.16956
AT1G24068.1	other_rna		other RNA	0.0170117	1.52729	0.620571	-1.07983	0.37233	-1.15054
AT4G29570.1	protein_coding		Cytidine/deoxycytidylate deaminase family protein; FUNCTIONS IN: hydrolase activity, cytidine deaminase activity, catalytic activity, zinc ion binding; INVOLVED IN: cytidine deamination, cytidine metabolic process; LOCATED IN: cellular_component unknown; EXPRESSED IN: stamen; EXPRESSED DURING: 4 anthesis, petal differentiation and expansion stage; CONTAINS InterPro DOMAIN/s: Cytidine deaminase, h…	0.0304735	1.52705	0.182666	1.27457	0.24744	-1.23165
AT5G13340.1	protein_coding		unknown protein; FUNCTIONS IN: molecular_function unknown; INVOLVED IN: biological_process unknown; LOCATED IN: chloroplast; BEST Arabidopsis thaliana protein match is: unknown protein (TAIR:AT1G10890.1); Has 1807 Blast hits to 1807 proteins in 277 species: Archae - 0; Bacteria - 0; Metazoa - 736; Fungi - 347; Plants - 385; Viruses - 0; Other Eukaryotes - 339 (source: NCBI BLink).	0.0335933	1.52663	0.435255	-1.1516	0.111565	1.35197
AT2G38880.8	protein_coding	"NUCLEAR FACTOR Y, SUBUNIT B1" (NF-YB1)	Encodes a transcription factor from the nuclear factor Y (NF-Y) family, AtNF-YB1. Confers drought tolerance.	0.0309708	1.52573	0.419788	1.15396	0.0703432	-1.40826
AT5G32590.1	protein_coding		myosin heavy chain-related; BEST Arabidopsis thaliana protein match is: unknown protein (TAIR:AT3G43148.1); Has 35333 Blast hits to 34131 proteins in 2444 species: Archae - 798; Bacteria - 22429; Metazoa - 974; Fungi - 991; Plants - 531; Viruses - 0; Other Eukaryotes - 9610 (source: NCBI BLink).	0.0162345	1.52548	0.143455	-1.26454	0.081385	1.33081
AT4G17700.1	protein_coding		unknown protein; BEST Arabidopsis thaliana protein match is: unknown protein (TAIR:AT4G17990.1); Has 30201 Blast hits to 17322 proteins in 780 species: Archae - 12; Bacteria - 1396; Metazoa - 17338; Fungi - 3422; Plants - 5037; Viruses - 0; Other Eukaryotes - 2996 (source: NCBI BLink).	0.0112149	1.52517	0.323645	1.15419	0.0416892	1.37691
AT3G21840.1	protein_coding	SKP1-LIKE 7 (SK7)	SKP1-like 7 (SK7); CONTAINS InterPro DOMAIN/s: E3 ubiquitin ligase, SCF complex, Skp subunit (InterPro:IPR016897), SKP1 component, dimerisation (InterPro:IPR016072), SKP1 component (InterPro:IPR001232), BTB/POZ fold (InterPro:IPR011333), SKP1 component, POZ (InterPro:IPR016073); BEST Arabidopsis thaliana protein match is: SKP1-like 8 (TAIR:AT3G21830.1); Has 1302 Blast hits to 1298 proteins in 257…	0.0119863	1.52514	0.0814401	1.30925	0.995434	-1.00082
AT3G32100.1	protein_coding		unknown protein; FUNCTIONS IN: molecular_function unknown; INVOLVED IN: biological_process unknown; LOCATED IN: chloroplast; Has 1 Blast hits to 1 proteins in 1 species: Archae - 0; Bacteria - 0; Metazoa - 0; Fungi - 0; Plants - 1; Viruses - 0; Other Eukaryotes - 0 (source: NCBI BLink).	0.00457728	1.52507	0.62977	1.06077	0.833192	1.02599
AT3G60970.1	protein_coding	ATP-BINDING CASSETTE C15 (ABCC15)	member of MRP subfamily	0.00989463	1.52465	0.232385	-1.18686	0.160829	-1.22606
AT3G13810.1	protein_coding	INDETERMINATE(ID)-DOMAIN 11 (IDD11)	indeterminate(ID)-domain 11 (IDD11); FUNCTIONS IN: sequence-specific DNA binding transcription factor activity, zinc ion binding, nucleic acid binding; INVOLVED IN: regulation of transcription; LOCATED IN: intracellular; EXPRESSED IN: 20 plant structures; EXPRESSED DURING: 9 growth stages; CONTAINS InterPro DOMAIN/s: Zinc finger, C2H2-like (InterPro:IPR015880), Zinc finger, C2H2-type (InterPro:IP…	0.000308646	1.52412	0.655737	-1.03806	0.849522	-1.01596
AT5G28465.1	protein_coding		This gene encodes a small protein and has either evidence of transcription or purifying selection.	0.027579	1.52354	0.363053	1.17048	0.748476	-1.05606
AT2G03680.1	protein_coding	SPIRAL1 (SPR1)	The SPR1 gene encodes a plant-specific 12-kD protein which has a repeated motif at both ends, separated by a predicted rod-like domain, suggesting that it may act as an intermolecular linker. Ubiquitously expressed and belongs to a six-member gene family in Arabidopsis; expressed in transgenic seedlings localized to microtubules within the cortical array, preprophase band, phragmoplast, and mitot…	0.0433586	1.52227	0.0668563	1.45409	0.714618	1.07153
AT4G04710.1	protein_coding	CALCIUM-DEPENDENT PROTEIN KINASE 22 (CPK22)	member of Calcium Dependent Protein Kinase	0.00608474	1.52218	0.00163093	1.67261	0.00562983	1.53051
AT4G27420.1	protein_coding	ATP-BINDING CASSETTE G9 (ABCG9)	ABC-2 type transporter family protein; FUNCTIONS IN: ATPase activity, coupled to transmembrane movement of substances; LOCATED IN: membrane; EXPRESSED IN: petal, leaf whorl, sepal, flower, egg cell; EXPRESSED DURING: 4 anthesis, petal differentiation and expansion stage; CONTAINS InterPro DOMAIN/s: ATPase, AAA+ type, core (InterPro:IPR003593), ABC transporter-like (InterPro:IPR003439), ABC-2 type…	0.0167254	1.52188	0.69834	-1.06108	0.584438	1.08759
AT1G30800.1	protein_coding		Fasciclin-like arabinogalactan family protein; CONTAINS InterPro DOMAIN/s: FAS1 domain (InterPro:IPR000782); BEST Arabidopsis thaliana protein match is: unknown protein (TAIR:AT4G29980.1); Has 70 Blast hits to 69 proteins in 9 species: Archae - 0; Bacteria - 0; Metazoa - 0; Fungi - 0; Plants - 69; Viruses - 0; Other Eukaryotes - 1 (source: NCBI BLink).	0.0434674	1.5218	0.780221	-1.05405	0.346486	-1.19849
AT5G17580.1	protein_coding		Phototropic-responsive NPH3 family protein; FUNCTIONS IN: signal transducer activity; INVOLVED IN: response to light stimulus; LOCATED IN: cellular_component unknown; EXPRESSED IN: stem, sepal; EXPRESSED DURING: petal differentiation and expansion stage; CONTAINS InterPro DOMAIN/s: NPH3 (InterPro:IPR004249), BTB/POZ (InterPro:IPR013069), BTB/POZ fold (InterPro:IPR011333), BTB/POZ-like (InterPro:I…	0.00876989	1.52107	0.159653	1.22014	0.000666497	1.85517
AT1G01480.1	protein_coding	1-AMINO-CYCLOPROPANE-1-CARBOXYLATE SYNTHASE 2 (ACS2)	a member of the 1-aminocyclopropane-1-carboxylate (ACC) synthase (S-adenosyl-L-methionine methylthioadenosine-lyase, EC 4.4.1.14) gene family, isolated from a flower-specific cDNA library.	0.00441341	1.52084	0.210147	1.1693	0.406452	-1.10677
AT2G21520.1	protein_coding		Sec14p-like phosphatidylinositol transfer family protein; FUNCTIONS IN: transporter activity; INVOLVED IN: transport; LOCATED IN: intracellular; EXPRESSED IN: 23 plant structures; EXPRESSED DURING: 15 growth stages; CONTAINS InterPro DOMAIN/s: Cellular retinaldehyde-binding/triple function, C-terminal (InterPro:IPR001251), Cellular retinaldehyde-binding/triple function, N-terminal (InterPro:IPR00…	0.000956092	1.52018	0.585293	-1.05416	0.283198	1.11166
AT4G37370.1	protein_coding	"CYTOCHROME P450, FAMILY 81, SUBFAMILY D, POLYPEPTIDE 8" (CYP81D8)	member of CYP81D	0.0263927	1.52011	0.0886967	1.35685	0.564532	1.10194
AT5G22545.1	protein_coding		unknown protein; BEST Arabidopsis thaliana protein match is: unknown protein (TAIR:AT5G22530.1); Has 30201 Blast hits to 17322 proteins in 780 species: Archae - 12; Bacteria - 1396; Metazoa - 17338; Fungi - 3422; Plants - 5037; Viruses - 0; Other Eukaryotes - 2996 (source: NCBI BLink).	0.000396782	1.52009	0.00301442	1.37236	0.00143299	1.42321
AT2G28090.1	protein_coding		Heavy metal transport/detoxification superfamily protein ; FUNCTIONS IN: metal ion binding; INVOLVED IN: metal ion transport; LOCATED IN: cellular_component unknown; EXPRESSED IN: flower; EXPRESSED DURING: petal differentiation and expansion stage; CONTAINS InterPro DOMAIN/s: Heavy metal transport/detoxification protein (InterPro:IPR006121); BEST Arabidopsis thaliana protein match is: Heavy metal…	0.0439194	1.5187	0.126341	1.355	0.247903	1.25122
AT3G24332.1	other_rna (natural antisense RNA)		Potential natural antisense gene, locus overlaps with AT3G24330	3.47178e-07	1.51832	0.22201	-1.05142	0.93002	-1.00349
AT3G09130.1	protein_coding		unknown protein; BEST Arabidopsis thaliana protein match is: unknown protein (TAIR:AT3G42786.1); Has 7 Blast hits to 7 proteins in 2 species: Archae - 0; Bacteria - 0; Metazoa - 0; Fungi - 0; Plants - 7; Viruses - 0; Other Eukaryotes - 0 (source: NCBI BLink).	0.0192987	1.51742	0.00229315	1.82358	0.0934271	1.32275
AT5G34848.1	pseudogene		pseudogene, hypothetical protein	0.00743821	1.51715	0.718746	1.0482	0.371967	-1.12588
AT3G04720.1	protein_coding	PATHOGENESIS-RELATED 4 (PR4)	Encodes a protein similar to the antifungal chitin-binding protein hevein from rubber tree latex. mRNA levels increase in response to ethylene and turnip crinkle virus infection.	0.0045839	1.51642	5.5047e-07	3.35084	0.177384	-1.18438
AT5G58960.2	protein_coding	GRAVITROPIC IN THE LIGHT (GIL1)	Mutant plants display impaired light-regulation of the hypocotyl randomization response.	0.0285374	1.51612	0.0289157	-1.51427	0.0733736	-1.3868
AT3G50376.1	pseudogene		pseudogene of NLI interacting factor (NIF) family protein	0.00315918	1.51577	0.168551	-1.17712	0.284075	1.13269
AT4G34272.1	protein_coding		This gene encodes a small protein and has either evidence of transcription or purifying selection.	7.53293e-06	1.51564	0.76938	1.01598	0.831549	1.01156
AT3G50770.1	protein_coding	CALMODULIN-LIKE 41 (CML41)	calmodulin-like 41 (CML41); FUNCTIONS IN: calcium ion binding; INVOLVED IN: biological_process unknown; LOCATED IN: chloroplast; EXPRESSED IN: 17 plant structures; EXPRESSED DURING: 11 growth stages; CONTAINS InterPro DOMAIN/s: EF-Hand 1, calcium-binding site (InterPro:IPR018247), EF-HAND 2 (InterPro:IPR018249), EF-hand-like domain (InterPro:IPR011992), Calcium-binding EF-hand (InterPro:IPR002048…	0.000908466	1.51549	2.41211e-07	2.81079	7.30755e-05	1.76454
AT3G45555.1	protein_coding		RING/U-box protein; FUNCTIONS IN: zinc ion binding; CONTAINS InterPro DOMAIN/s: Zinc finger, RING-type, conserved site (InterPro:IPR017907), Zinc finger, C6HC-type (InterPro:IPR002867), Zinc finger, RING-type (InterPro:IPR001841), Zinc finger, C3HC4 RING-type (InterPro:IPR018957); BEST Arabidopsis thaliana protein match is: RING/U-box protein with C6HC-type zinc finger (TAIR:AT3G45580.1); Has 254…	0.000573837	1.51547	0.000611923	1.51022	0.159027	1.1405
AT2G29679.1	protein_coding		unknown protein; Has 30201 Blast hits to 17322 proteins in 780 species: Archae - 12; Bacteria - 1396; Metazoa - 17338; Fungi - 3422; Plants - 5037; Viruses - 0; Other Eukaryotes - 2996 (source: NCBI BLink).	0.0458344	1.51512	0.0768177	-1.43391	0.913596	-1.02071
AT5G23030.1	protein_coding	TETRASPANIN12 (TET12)	Member of TETRASPANIN family	0.0116696	1.5146	0.965853	1.00604	0.0733631	-1.31277
AT5G54075.1	small_nucleolar_rna	U3 SMALL NUCLEOLAR RNAD (U3D)	U3 small nucleolar RNA	0.0147362	1.5146	0.813632	-1.03531	0.171177	-1.23416
AT4G24320.1	protein_coding		Ubiquitin carboxyl-terminal hydrolase family protein; LOCATED IN: mitochondrion; CONTAINS InterPro DOMAIN/s: RNA recognition domain, plant (InterPro:IPR021099); BEST Arabidopsis thaliana protein match is: Ubiquitin carboxyl-terminal hydrolase family protein (TAIR:AT1G71850.1); Has 408 Blast hits to 402 proteins in 16 species: Archae - 0; Bacteria - 0; Metazoa - 0; Fungi - 0; Plants - 408; Viruses…	0.00429264	1.51458	0.258761	1.14793	0.00456109	1.50853
AT5G11412.1	protein_coding		RNA-binding (RRM/RBD/RNP motifs) family protein; FUNCTIONS IN: nucleotide binding, nucleic acid binding; INVOLVED IN: biological_process unknown; LOCATED IN: endomembrane system; CONTAINS InterPro DOMAIN/s: RNA recognition motif, RNP-1 (InterPro:IPR000504), Nucleotide-binding, alpha-beta plait (InterPro:IPR012677); BEST Arabidopsis thaliana protein match is: RNA-binding (RRM/RBD/RNP motifs) famil…	0.000230979	1.51426	0.196254	-1.11243	0.16589	1.12179
AT5G67488.1	other_rna (natural antisense RNA)		Potential natural antisense gene, locus overlaps with AT5G67490	0.0377331	1.51308	0.0625674	1.43821	0.263042	-1.22986
AT4G25110.1	protein_coding	METACASPASE 2 (MC2)	Encodes a type I metacaspase. Two Arabidopsis metacaspases, AT1G02170 (MC1) and AT4G25110 (MC2) antagonistically control programmed cell death in Arabidopsis. MC1 is a positive regulator of cell death and requires conserved caspase-like putative catalytic residues for its function. MC2 negatively regulates cell death. This function is independent of the putative catalytic residues. A third type I…	0.00400785	1.51299	0.0163322	1.38215	0.870161	1.01931
AT1G44318.1	protein_coding	(hemb2)	hemb2; FUNCTIONS IN: porphobilinogen synthase activity, catalytic activity, metal ion binding; INVOLVED IN: porphyrin biosynthetic process; EXPRESSED IN: root; CONTAINS InterPro DOMAIN/s: Aldolase-type TIM barrel (InterPro:IPR013785), Tetrapyrrole biosynthesis, porphobilinogen synthase (InterPro:IPR001731); BEST Arabidopsis thaliana protein match is: Aldolase superfamily protein (TAIR:AT1G69740.2…	0.0277904	1.51244	0.557745	-1.10375	0.398995	1.15405
AT1G56570.1	protein_coding	PENTATRICOPEPTIDE REPEAT PROTEIN FOR GERMINATION ON NACL (PGN)	Encodes a mitochondria-localized pentatricopeptide repeat protein PGN. Functions in defense against necrotrophic fungi and abiotic stress tolerance.	0.00744004	1.51238	0.00520567	1.55147	0.00496037	1.55685
AT4G34035.1	pre_trna		pre-tRNA; tRNA-Arg (anticodon: TCT)	0.0247777	1.51235	0.797749	1.04269	0.0629373	1.39005
AT1G79840.2	protein_coding	GLABRA 2 (GL2)	Glabra 2, a homeodomain protein affects epidermal cell identity including trichomes, root hairs, and seed coat. It also down-regulates seed oil content. Expressed in atrichoblasts and required to suppress root hair development. Also expressed abundantly during early seed development. Directly regulated by WER.	0.0330487	1.51158	0.318861	-1.19371	0.116431	1.33507
AT1G64320.1	protein_coding		myosin heavy chain-related; FUNCTIONS IN: molecular_function unknown; INVOLVED IN: response to cadmium ion; LOCATED IN: cellular_component unknown; EXPRESSED IN: male gametophyte, flower, cultured cell, pollen tube; EXPRESSED DURING: L mature pollen stage, M germinated pollen stage, 4 anthesis; BEST Arabidopsis thaliana protein match is: myosin heavy chain-related (TAIR:AT5G41780.1); Has 120676 B…	0.0458868	1.51152	0.500112	-1.13657	0.181834	1.29911
AT1G09030.1	protein_coding	"NUCLEAR FACTOR Y, SUBUNIT B4" (NF-YB4)	"nuclear factor Y, subunit B4" (NF-YB4); FUNCTIONS IN: sequence-specific DNA binding transcription factor activity; INVOLVED IN: regulation of transcription; LOCATED IN: intracellular, nucleus; CONTAINS InterPro DOMAIN/s: Transcription factor, CBFA/NFYB, DNA topoisomerase (InterPro:IPR003957), Transcription factor CBF/NF-Y/archaeal histone (InterPro:IPR003958), Histone-fold (InterPro:IPR009072), …	0.00626736	1.51078	0.0250222	1.37378	0.11456	1.23359
AT1G12300.1	protein_coding		Tetratricopeptide repeat (TPR)-like superfamily protein; INVOLVED IN: biological_process unknown; LOCATED IN: mitochondrion; CONTAINS InterPro DOMAIN/s: Pentatricopeptide repeat (InterPro:IPR002885); BEST Arabidopsis thaliana protein match is: Pentatricopeptide repeat (PPR) superfamily protein (TAIR:AT1G12775.1); Has 69404 Blast hits to 15469 proteins in 318 species: Archae - 6; Bacteria - 74; Me…	0.00891451	1.51069	0.687215	-1.05528	0.59432	-1.07399
AT5G52965.1	protein_coding		Protein of unknown function (DUF1278); FUNCTIONS IN: molecular_function unknown; INVOLVED IN: biological_process unknown; LOCATED IN: endomembrane system; CONTAINS InterPro DOMAIN/s: Protein of unknown function DUF1278 (InterPro:IPR010701); BEST Arabidopsis thaliana protein match is: Protein of unknown function (DUF1278) (TAIR:AT5G52975.1); Has 30201 Blast hits to 17322 proteins in 780 species: A…	0.0329195	1.5104	0.234579	-1.237	0.264309	1.2201
AT3G56730.2	protein_coding		Putative endonuclease or glycosyl hydrolase; FUNCTIONS IN: molecular_function unknown; INVOLVED IN: biological_process unknown; LOCATED IN: cellular_component unknown; EXPRESSED IN: 20 plant structures; EXPRESSED DURING: 6 growth stages; BEST Arabidopsis thaliana protein match is: Putative endonuclease or glycosyl hydrolase (TAIR:AT3G62050.1).	0.0112851	1.51036	0.0795428	-1.29978	0.680762	1.05903
AT5G48780.2	protein_coding		disease resistance protein (TIR-NBS class); FUNCTIONS IN: transmembrane receptor activity, ATP binding; INVOLVED IN: signal transduction, defense response, apoptosis, innate immune response; LOCATED IN: intrinsic to membrane; EXPRESSED IN: stem, male gametophyte, root, flower, pollen tube; EXPRESSED DURING: L mature pollen stage, M germinated pollen stage, 4 anthesis; CONTAINS InterPro DOMAIN/s: …	0.0231695	1.51007	0.181484	-1.2499	0.561838	1.09805
AT4G16260.1	protein_coding		Glycosyl hydrolase superfamily protein; FUNCTIONS IN: cation binding, hydrolase activity, hydrolyzing O-glycosyl compounds, catalytic activity; INVOLVED IN: defense response to fungus, incompatible interaction, response to salt stress; LOCATED IN: cell wall, plasma membrane; EXPRESSED IN: 11 plant structures; EXPRESSED DURING: LP.06 six leaves visible, LP.04 four leaves visible, 4 anthesis, petal…	0.0121946	1.50923	0.00252965	1.70631	0.0104305	-1.52749
AT3G63230.2	protein_coding		Protein of unknown function (DUF581); FUNCTIONS IN: molecular_function unknown; INVOLVED IN: biological_process unknown; LOCATED IN: cellular_component unknown; EXPRESSED IN: stem; CONTAINS InterPro DOMAIN/s: Protein of unknown function DUF581 (InterPro:IPR007650).	0.00270421	1.50869	0.744308	1.03638	0.892582	-1.01488
AT3G11390.1	protein_coding		Cysteine/Histidine-rich C1 domain family protein; CONTAINS InterPro DOMAIN/s: DC1 (InterPro:IPR004146), C1-like (InterPro:IPR011424); BEST Arabidopsis thaliana protein match is: Cysteine/Histidine-rich C1 domain family protein (TAIR:AT3G11385.1); Has 2141 Blast hits to 1172 proteins in 142 species: Archae - 0; Bacteria - 55; Metazoa - 226; Fungi - 102; Plants - 1594; Viruses - 38; Other Eukaryote…	0.0244137	1.50828	0.143946	-1.28156	0.848036	-1.03142
AT1G14760.1	protein_coding	KNOX ARABIDOPSIS THALIANA MEINOX (KNATM)	Encodes a novel Arabidopsis KNOX gene that encodes a MEINOX domain but lacks the homeodomain and interacts with TALE-class homeodomain proteins to modulate their activities	0.00353931	1.50777	0.979412	-1.00294	0.923283	-1.01101
AT5G01130.1	protein_coding		Protein of unknown function (DUF674); CONTAINS InterPro DOMAIN/s: Protein of unknown function DUF674 (InterPro:IPR007750); BEST Arabidopsis thaliana protein match is: Protein of unknown function (DUF674) (TAIR:AT5G01150.1); Has 30201 Blast hits to 17322 proteins in 780 species: Archae - 12; Bacteria - 1396; Metazoa - 17338; Fungi - 3422; Plants - 5037; Viruses - 0; Other Eukaryotes - 2996 (source…	0.00373147	1.50763	0.456992	-1.09023	0.738182	1.03917
AT4G14810.1	protein_coding		unknown protein; Has 30201 Blast hits to 17322 proteins in 780 species: Archae - 12; Bacteria - 1396; Metazoa - 17338; Fungi - 3422; Plants - 5037; Viruses - 0; Other Eukaryotes - 2996 (source: NCBI BLink).	6.65403e-05	1.50752	0.0293291	-1.18005	0.427228	1.05603
AT1G17020.1	protein_coding	SENESCENCE-RELATED GENE 1 (SRG1)	Encodes a novel member of the Fe(II)/ascorbate oxidase gene family; senescence-related gene.	0.0020905	1.50735	3.02179e-06	2.43402	0.656577	1.04801
AT4G28365.1	protein_coding	EARLY NODULIN-LIKE PROTEIN 3 (ENODL3)	early nodulin-like protein 3 (ENODL3); FUNCTIONS IN: electron carrier activity, copper ion binding; LOCATED IN: anchored to membrane; CONTAINS InterPro DOMAIN/s: Plastocyanin-like (InterPro:IPR003245), Cupredoxin (InterPro:IPR008972); BEST Arabidopsis thaliana protein match is: early nodulin-like protein 4 (TAIR:AT4G32490.1); Has 30201 Blast hits to 17322 proteins in 780 species: Archae - 12; Bac…	0.00465941	1.50713	0.100712	-1.23097	0.168184	1.18662
AT3G43830.1	transposable_element_gene		transposable element gene; gypsy-like retrotransposon family, has a 1.0e-15 P-value blast match to GB:226407 retrotransposon del1-46 (Gypsy_Ty3-element) (Lilium henryi)	0.0118148	1.50696	0.933625	-1.01167	0.0999622	1.277
AT4G10220.1	protein_coding		Protein of Unknown Function (DUF239); INVOLVED IN: biological_process unknown; LOCATED IN: endomembrane system; EXPRESSED IN: central cell, male gametophyte; EXPRESSED DURING: L mature pollen stage; CONTAINS InterPro DOMAIN/s: Protein of unknown function DUF239, plant (InterPro:IPR004314); BEST Arabidopsis thaliana protein match is: Protein of Unknown Function (DUF239) (TAIR:AT4G10210.1); Has 656…	0.00766942	1.50672	0.574019	-1.0757	0.763673	1.03958
AT4G09690.1	protein_coding		Cysteine/Histidine-rich C1 domain family protein; CONTAINS InterPro DOMAIN/s: DC1 (InterPro:IPR004146), C1-like (InterPro:IPR011424); BEST Arabidopsis thaliana protein match is: Cysteine/Histidine-rich C1 domain family protein (TAIR:AT4G01760.1); Has 1746 Blast hits to 588 proteins in 24 species: Archae - 0; Bacteria - 0; Metazoa - 8; Fungi - 0; Plants - 1734; Viruses - 0; Other Eukaryotes - 4 (s…	0.0247727	1.50583	0.0162086	1.56322	0.695595	-1.06533
AT2G33847.2	protein_coding		unknown protein; LOCATED IN: chloroplast; BEST Arabidopsis thaliana protein match is: unknown protein (TAIR:AT1G28395.3); Has 71 Blast hits to 71 proteins in 10 species: Archae - 0; Bacteria - 0; Metazoa - 0; Fungi - 0; Plants - 71; Viruses - 0; Other Eukaryotes - 0 (source: NCBI BLink).	3.03723e-05	1.50569	0.0182797	-1.1819	0.92054	1.00618
AT2G38170.2	protein_coding	CATION EXCHANGER 1 (CAX1)	Encodes a high affinity vacuolar calcium antiporter. The residue His 338 is critical to Ca2+ transport activity. Disruption of CAX1 reduces manganese and zinc of shoot tissue and results in a decrease in the activity of vacuolar V-type proton ATPase.	0.0150294	1.50533	0.829174	1.0319	0.530166	-1.0965
AT3G10580.1	protein_coding		Homeodomain-like superfamily protein; CONTAINS InterPro DOMAIN/s: SANT, DNA-binding (InterPro:IPR001005), Homeodomain-like (InterPro:IPR009057), Myb, DNA-binding (InterPro:IPR014778), HTH transcriptional regulator, Myb-type, DNA-binding (InterPro:IPR017930), Myb-like DNA-binding domain, SHAQKYF class (InterPro:IPR006447); BEST Arabidopsis thaliana protein match is: Duplicated homeodomain-like sup…	0.005547	1.50509	0.970473	-1.00451	0.879858	-1.01857
AT5G64120.1	protein_coding		encodes a cell wall bound peroxidase that is induced by hypo-osmolarity	0.0429853	1.50415	0.000867644	2.24181	0.00330497	1.94703
AT3G26235.1	protein_coding		unknown protein; Has 4 Blast hits to 4 proteins in 1 species: Archae - 0; Bacteria - 0; Metazoa - 0; Fungi - 0; Plants - 4; Viruses - 0; Other Eukaryotes - 0 (source: NCBI BLink).	0.0113024	1.50379	0.774491	1.04023	0.470246	1.10568
AT4G22970.2	protein_coding	HOMOLOG OF SEPARASE (ESP)	Encodes a separase (ESP), homologous to human and mouse separase protein. Separase is a capase family protease required for the release of sister chromatid cohesion during meiosis and mitosis. Arabidopsis separase contains a predicted 2Fe2S-ferredoxin domain that is not present in the proteins of other organisms. Also contains a putative EF-hand calcium binding domain. Mutant seeds exhibited embr…	0.00138793	1.50374	0.175812	-1.14936	0.521875	1.06571
AT5G39390.1	protein_coding		Leucine-rich repeat protein kinase family protein; FUNCTIONS IN: protein serine/threonine kinase activity, protein kinase activity, ATP binding; INVOLVED IN: protein amino acid phosphorylation; LOCATED IN: endomembrane system; CONTAINS InterPro DOMAIN/s: Protein kinase, ATP binding site (InterPro:IPR017441), Protein kinase, catalytic domain (InterPro:IPR000719), Leucine-rich repeat-containing N-t…	0.00711567	1.50331	0.947368	-1.00839	0.137328	-1.21915
AT4G31790.2	protein_coding		Tetrapyrrole (Corrin/Porphyrin) Methylases; FUNCTIONS IN: methyltransferase activity, diphthine synthase activity; INVOLVED IN: peptidyl-diphthamide biosynthetic process from peptidyl-histidine, metabolic process; LOCATED IN: cellular_component unknown; EXPRESSED IN: 22 plant structures; EXPRESSED DURING: 13 growth stages; CONTAINS InterPro DOMAIN/s: Diphthine synthase (InterPro:IPR004551), Tetra…	0.000266188	1.50299	0.191781	1.11363	0.541262	1.05
AT1G64360.1	protein_coding		unknown protein; Has 6 Blast hits to 6 proteins in 2 species: Archae - 0; Bacteria - 0; Metazoa - 0; Fungi - 0; Plants - 6; Viruses - 0; Other Eukaryotes - 0 (source: NCBI BLink).	0.0048921	1.50221	0.642241	1.05696	0.625364	-1.05998
AT5G38900.1	protein_coding		Thioredoxin superfamily protein; FUNCTIONS IN: protein disulfide oxidoreductase activity; INVOLVED IN: defense response to fungus, incompatible interaction; LOCATED IN: cellular_component unknown; EXPRESSED IN: 16 plant structures; EXPRESSED DURING: 10 growth stages; CONTAINS InterPro DOMAIN/s: DSBA oxidoreductase (InterPro:IPR001853), Thioredoxin-like fold (InterPro:IPR012336); Has 2126 Blast hi…	0.0265101	1.50157	0.0459047	1.42937	0.383875	-1.15489
AT5G47900.1	protein_coding		Protein of unknown function (DUF1624); CONTAINS InterPro DOMAIN/s: Protein of unknown function DUF1624 (InterPro:IPR012429); BEST Arabidopsis thaliana protein match is: Protein of unknown function (DUF1624) (TAIR:AT5G27730.1); Has 30201 Blast hits to 17322 proteins in 780 species: Archae - 12; Bacteria - 1396; Metazoa - 17338; Fungi - 3422; Plants - 5037; Viruses - 0; Other Eukaryotes - 2996 (sou…	0.0101651	1.50108	0.793406	1.03582	0.587262	1.0761
AT5G26700.1	protein_coding		RmlC-like cupins superfamily protein; FUNCTIONS IN: manganese ion binding, nutrient reservoir activity; INVOLVED IN: biological_process unknown; LOCATED IN: endomembrane system, apoplast; EXPRESSED IN: 10 plant structures; EXPRESSED DURING: 4 anthesis, C globular stage, petal differentiation and expansion stage; CONTAINS InterPro DOMAIN/s: Cupin, RmlC-type (InterPro:IPR011051), Cupin 1 (InterPro:…	0.00380827	1.50107	0.771537	-1.03366	0.337527	1.11799
AT5G66730.1	protein_coding	INDETERMINATE DOMAIN 1 (IDD1)	C2H2-like zinc finger protein; FUNCTIONS IN: sequence-specific DNA binding transcription factor activity, zinc ion binding, nucleic acid binding; INVOLVED IN: regulation of transcription; LOCATED IN: intracellular; EXPRESSED IN: 22 plant structures; EXPRESSED DURING: 13 growth stages; CONTAINS InterPro DOMAIN/s: Zinc finger, C2H2-like (InterPro:IPR015880), Zinc finger, C2H2-type (InterPro:IPR0070…	0.0108129	1.50052	0.232829	1.18215	0.541768	1.08703
AT5G54206.1	pseudogene		12-oxophytodienoate reductase-related, similar to 12-oxophytodienoate reductase OPR1 (Arabidopsis thaliana) GI:3882355	0.0127414	1.50001	0.716993	1.05209	0.115286	1.26294
AT2G47040.1	protein_coding	VANGUARD1 (VGD1)	Share high homologies with a group of pectin methylesterases (PME), pollen specific, and is required for enhancing the growth of pollen tube in style and transmitting tract tissues.	0.0426094	1.49969	0.424492	1.15794	0.645856	1.08711
AT2G01800.1	protein_coding		COP1-interacting protein-related; BEST Arabidopsis thaliana protein match is: COP1-interacting protein-related (TAIR:AT4G00580.1); Has 777 Blast hits to 692 proteins in 155 species: Archae - 4; Bacteria - 61; Metazoa - 249; Fungi - 76; Plants - 111; Viruses - 5; Other Eukaryotes - 271 (source: NCBI BLink).	0.00255167	1.49708	0.388264	1.09786	0.28735	1.12322
AT5G28253.1	transposable_element_gene		transposable element gene; Mutator-like transposase family, has a 1.2e-60 P-value blast match to Q9SHN7 /450-633 Pfam PF03108 MuDR family transposase (MuDr-element domain)	0.00915421	1.49698	0.146304	-1.22124	0.00663766	1.532
AT4G20290.1	protein_coding		unknown protein; Has 30201 Blast hits to 17322 proteins in 780 species: Archae - 12; Bacteria - 1396; Metazoa - 17338; Fungi - 3422; Plants - 5037; Viruses - 0; Other Eukaryotes - 2996 (source: NCBI BLink).	0.00642884	1.49594	0.693017	-1.04987	0.0197801	1.38695
AT4G07725.1	transposable_element_gene		transposable element gene; gypsy-like retrotransposon family, has a 4.8e-193 P-value blast match to GB:AAD19359 polyprotein (gypsy_Ty3-element) (Sorghum bicolor)	0.00989217	1.49587	0.0303583	1.37913	0.0130943	1.46578
AT1G74420.1	protein_coding	FUCOSYLTRANSFERASE 3 (FUT3)	Predicted fucosyltransferase, based on similarity to FUT1, but not functionally redundantwith FUT1.	1.84003e-05	1.49575	0.106945	-1.10372	0.0186855	-1.16759
AT1G59550.1	protein_coding		UBX domain-containing protein; CONTAINS InterPro DOMAIN/s: UBX (InterPro:IPR001012); BEST Arabidopsis thaliana protein match is: structural constituent of ribosome (TAIR:AT4G14250.1); Has 281 Blast hits to 255 proteins in 106 species: Archae - 0; Bacteria - 0; Metazoa - 86; Fungi - 69; Plants - 102; Viruses - 0; Other Eukaryotes - 24 (source: NCBI BLink).	0.0177569	1.49537	0.872067	-1.0241	0.835293	-1.03124
AT2G11230.1	transposable_element_gene		transposable element gene; gypsy-like retrotransposon family (Athila), has a 8.9e-61 P-value blast match to GB:CAA57397 Athila ORF 1 (Arabidopsis thaliana)	0.00948596	1.49511	0.426205	1.11181	0.200009	-1.19112
AT5G52670.1	protein_coding		Copper transport protein family; BEST Arabidopsis thaliana protein match is: Copper transport protein family (TAIR:AT5G52720.1); Has 1807 Blast hits to 1807 proteins in 277 species: Archae - 0; Bacteria - 0; Metazoa - 736; Fungi - 347; Plants - 385; Viruses - 0; Other Eukaryotes - 339 (source: NCBI BLink).	0.0486709	1.49478	0.448926	-1.15304	0.252896	1.24463
AT5G20230.1	protein_coding	BLUE-COPPER-BINDING PROTEIN (BCB)	Al-stress-induced gene	0.0434389	1.49439	0.018573	1.62568	0.157719	1.30598
AT5G19880.1	protein_coding		Peroxidase superfamily protein; FUNCTIONS IN: peroxidase activity, heme binding; INVOLVED IN: response to ethylene stimulus, oxidation reduction, response to oxidative stress, response to virus, N-terminal protein myristoylation; LOCATED IN: endomembrane system; EXPRESSED IN: 6 plant structures; EXPRESSED DURING: 4 anthesis, C globular stage; CONTAINS InterPro DOMAIN/s: Haem peroxidase (InterPro:…	0.0204896	1.49382	0.180891	1.23614	0.940559	1.01139
AT5G27910.1	protein_coding	"NUCLEAR FACTOR Y, SUBUNIT C8" (NF-YC8)	"nuclear factor Y, subunit C8" (NF-YC8); FUNCTIONS IN: DNA binding, sequence-specific DNA binding transcription factor activity; INVOLVED IN: regulation of transcription, DNA-dependent; LOCATED IN: nucleus, intracellular; CONTAINS InterPro DOMAIN/s: Transcription factor CBF/NF-Y/archaeal histone (InterPro:IPR003958), Histone-fold (InterPro:IPR009072); BEST Arabidopsis thaliana protein match is: n…	0.0236891	1.49352	0.0101313	1.60609	0.0102479	1.60452
AT3G62710.1	protein_coding		Glycosyl hydrolase family protein; FUNCTIONS IN: xylan 1,4-beta-xylosidase activity, hydrolase activity, hydrolyzing O-glycosyl compounds; INVOLVED IN: carbohydrate metabolic process; LOCATED IN: endomembrane system; EXPRESSED IN: 14 plant structures; EXPRESSED DURING: L mature pollen stage, M germinated pollen stage, 4 anthesis, C globular stage, petal differentiation and expansion stage; CONTAI…	0.00711096	1.4932	0.00539989	1.52171	0.0746055	1.27056
AT3G48209.1	protein_coding		Encodes a Plant thionin family protein	0.00124502	1.49306	0.0743805	-1.20144	0.335134	1.09839
AT2G42860.1	protein_coding		unknown protein; Has 446 Blast hits to 326 proteins in 94 species: Archae - 0; Bacteria - 32; Metazoa - 113; Fungi - 93; Plants - 21; Viruses - 4; Other Eukaryotes - 183 (source: NCBI BLink).	0.0341188	1.49302	0.734953	1.05924	0.934532	1.01403
AT4G34460.2	protein_coding	GTP BINDING PROTEIN BETA 1 (AGB1)	Encodes the heterotrimeric G-protein beta subunit and is involved in organ shape. A significant fraction of the protein is found in the ER. Mutants carrying null alleles express similar fruit phenotypes, as seen in er plants, but differ from er in that the stem is only slightly shorter than that in the wild type, the pedicel is slightly longer than that in the wild type, and the leaves are rounde…	0.0126893	1.49273	0.309371	1.15446	0.00166246	1.74555
AT3G32033.1	transposable_element_gene		transposable element gene; gypsy-like retrotransposon family (Athila), has a 9.2e-19 P-value blast match to GB:CAA57397 Athila ORF 1 (Arabidopsis thaliana)	0.0214087	1.49258	0.119987	1.28648	0.00882976	1.60733
AT3G49950.1	protein_coding		GRAS family transcription factor; CONTAINS InterPro DOMAIN/s: Transcription factor GRAS (InterPro:IPR005202); BEST Arabidopsis thaliana protein match is: GRAS family transcription factor (TAIR:AT5G67411.1); Has 2188 Blast hits to 2164 proteins in 278 species: Archae - 0; Bacteria - 2; Metazoa - 0; Fungi - 0; Plants - 2186; Viruses - 0; Other Eukaryotes - 0 (source: NCBI BLink).	0.000251826	1.49134	0.228371	1.10094	0.209208	1.10579
AT3G54580.1	protein_coding		Proline-rich extensin-like family protein; FUNCTIONS IN: structural constituent of cell wall; INVOLVED IN: plant-type cell wall organization; LOCATED IN: endomembrane system; EXPRESSED IN: male gametophyte, root, pollen tube; EXPRESSED DURING: L mature pollen stage; CONTAINS InterPro DOMAIN/s: Extensin-like repeat (InterPro:IPR006706); BEST Arabidopsis thaliana protein match is: Proline-rich exte…	0.00574313	1.4909	0.913416	-1.01308	0.000727544	-1.71786
AT5G25290.1	protein_coding		CONTAINS InterPro DOMAIN/s: F-box domain, cyclin-like (InterPro:IPR001810), F-box domain, Skp2-like (InterPro:IPR022364), Protein of unknown function DUF295 (InterPro:IPR005174); BEST Arabidopsis thaliana protein match is: Protein of unknown function (DUF295) (TAIR:AT1G27540.1); Has 1807 Blast hits to 1807 proteins in 277 species: Archae - 0; Bacteria - 0; Metazoa - 736; Fungi - 347; Plants - 385…	0.0423639	1.49079	0.306306	1.20517	0.127921	-1.33161
AT1G59770.1	transposable_element_gene		transposable element gene; hAT-like transposase family (hobo/Ac/Tam3), has a 5.2e-49 P-value blast match to GB:AAD24567 transposase Tag2 (hAT-element) (Arabidopsis thaliana)	0.0444265	1.49044	0.951763	1.01095	0.621091	1.09359
AT2G47430.1	protein_coding	CYTOKININ-INDEPENDENT 1 (CKI1)	Encodes a putative plasma membrane-bound hybrid histidine kinase and cytokinin sensor that is expressed within the female gametophyte.	0.0146653	1.49037	0.972159	1.00494	0.336963	1.1486
AT3G60570.1	protein_coding	EXPANSIN B5 (EXPB5)	member of BETA-EXPANSINS. Naming convention from the Expansin Working Group (Kende et al, 2004. Plant Mol Bio)	0.0404186	1.48937	0.455069	1.14205	0.598661	1.09742
AT2G47030.1	protein_coding	(VGDH1)	VGDH1; FUNCTIONS IN: enzyme inhibitor activity, pectinesterase activity; INVOLVED IN: cell wall modification; LOCATED IN: endomembrane system, cell wall, plant-type cell wall; EXPRESSED IN: male gametophyte, flower, pollen tube; CONTAINS InterPro DOMAIN/s: Pectinesterase, active site (InterPro:IPR018040), Pectin lyase fold/virulence factor (InterPro:IPR011050), Pectinesterase, catalytic (InterPro…	0.00383525	1.48911	0.299613	1.12617	0.00174903	-1.56504
AT3G21080.1	protein_coding		ABC transporter-related; BEST Arabidopsis thaliana protein match is: ABC-2 type transporter family protein (TAIR:AT3G21090.1); Has 247 Blast hits to 244 proteins in 18 species: Archae - 0; Bacteria - 0; Metazoa - 0; Fungi - 0; Plants - 247; Viruses - 0; Other Eukaryotes - 0 (source: NCBI BLink).	0.000518775	1.48892	0.000395775	1.50994	4.58829e-05	1.70303
AT2G27700.2	protein_coding		eukaryotic translation initiation factor 2 family protein / eIF-2 family protein; FUNCTIONS IN: translation factor activity, nucleic acid binding, GTP binding, GTPase activity; CONTAINS InterPro DOMAIN/s: Small GTP-binding protein (InterPro:IPR005225), Translation elongation factor EFTu/EF1A, domain 2 (InterPro:IPR004161), Translation initiation factor 2 related (InterPro:IPR015760), Protein synt…	0.00588625	1.48887	0.897112	1.01559	0.0153562	1.39805
AT5G54340.1	protein_coding		C2H2 and C2HC zinc fingers superfamily protein; FUNCTIONS IN: sequence-specific DNA binding transcription factor activity, zinc ion binding, nucleic acid binding; LOCATED IN: intracellular; CONTAINS InterPro DOMAIN/s: Zinc finger, C2H2-like (InterPro:IPR015880), Zinc finger, C2H2-type (InterPro:IPR007087); BEST Arabidopsis thaliana protein match is: C2H2-like zinc finger protein (TAIR:AT5G54360.1…	0.0441963	1.48878	0.711269	1.06882	0.864268	-1.03113
AT3G58330.1	protein_coding		Arabidopsis phospholipase-like protein (PEARLI 4) family; CONTAINS InterPro DOMAIN/s: Phospholipase-like, arabidopsis (InterPro:IPR007942); BEST Arabidopsis thaliana protein match is: Arabidopsis phospholipase-like protein (PEARLI 4) family (TAIR:AT3G58300.1); Has 330 Blast hits to 308 proteins in 9 species: Archae - 0; Bacteria - 2; Metazoa - 0; Fungi - 2; Plants - 321; Viruses - 0; Other Eukary…	0.0422793	1.48865	0.129009	-1.32886	0.161505	-1.29697
AT2G17295.1	small_nucleolar_rna		snoRNA; snoRNA	0.019288	1.48817	0.00699786	-1.6161	0.0104706	-1.56385
AT3G04854.1	protein_coding		unknown protein; LOCATED IN: endomembrane system; Has 30201 Blast hits to 17322 proteins in 780 species: Archae - 12; Bacteria - 1396; Metazoa - 17338; Fungi - 3422; Plants - 5037; Viruses - 0; Other Eukaryotes - 2996 (source: NCBI BLink).	0.0143761	1.48727	0.833714	1.02984	0.875015	-1.02226
AT3G29690.1	protein_coding		HXXXD-type acyl-transferase family protein; FUNCTIONS IN: transferase activity, transferring acyl groups other than amino-acyl groups; INVOLVED IN: biological_process unknown; LOCATED IN: cellular_component unknown; CONTAINS InterPro DOMAIN/s: Transferase (InterPro:IPR003480); BEST Arabidopsis thaliana protein match is: HXXXD-type acyl-transferase family protein (TAIR:AT3G29680.1); Has 546 Blast …	0.0299191	1.48719	0.0787007	1.36157	0.0425588	1.44074
AT5G16630.1	protein_coding	(RAD4)	RAD4; FUNCTIONS IN: damaged DNA binding; INVOLVED IN: nucleotide-excision repair; LOCATED IN: nucleus, chloroplast; EXPRESSED IN: 24 plant structures; EXPRESSED DURING: 15 growth stages; CONTAINS InterPro DOMAIN/s: Transglutaminase-like (InterPro:IPR002931), DNA repair protein Rad4, DNA-binding domain 1 (InterPro:IPR018326), DNA repair protein Rad4, DNA-binding domain 3 (InterPro:IPR018328), DNA …	0.00268402	1.4871	0.407626	-1.09272	0.981164	1.00249
AT4G39890.1	protein_coding	RAB GTPASE HOMOLOG H1C (RABH1c)	RAB GTPase homolog H1C (RABH1c); FUNCTIONS IN: protein binding, GTP binding; INVOLVED IN: protein transport, small GTPase mediated signal transduction; LOCATED IN: endomembrane system; EXPRESSED IN: 9 plant structures; EXPRESSED DURING: 6 growth stages; CONTAINS InterPro DOMAIN/s: Ras GTPase (InterPro:IPR001806), Small GTP-binding protein (InterPro:IPR005225), Small GTPase (InterPro:IPR020851), R…	0.00298569	1.48665	0.399251	1.09605	0.166993	1.16736
AT1G20875.1	protein_coding		unknown protein; Has 30201 Blast hits to 17322 proteins in 780 species: Archae - 12; Bacteria - 1396; Metazoa - 17338; Fungi - 3422; Plants - 5037; Viruses - 0; Other Eukaryotes - 2996 (source: NCBI BLink).	0.0498779	1.48662	0.876119	1.02914	0.0836685	1.40835
AT2G32500.1	protein_coding		Stress responsive alpha-beta barrel domain protein; CONTAINS InterPro DOMAIN/s: Stress responsive alpha-beta barrel (InterPro:IPR013097), Dimeric alpha-beta barrel (InterPro:IPR011008); BEST Arabidopsis thaliana protein match is: Stress responsive alpha-beta barrel domain protein (TAIR:AT2G31670.1); Has 68 Blast hits to 66 proteins in 17 species: Archae - 0; Bacteria - 4; Metazoa - 0; Fungi - 0; …	0.00409747	1.486	0.0938429	1.22289	0.984019	-1.00225
AT4G02910.1	protein_coding		unknown protein; Has 5 Blast hits to 5 proteins in 2 species: Archae - 0; Bacteria - 0; Metazoa - 0; Fungi - 0; Plants - 5; Viruses - 0; Other Eukaryotes - 0 (source: NCBI BLink).	0.0212843	1.48531	0.42327	-1.13046	0.429643	1.12851
AT4G25719.1	other_rna (natural antisense RNA)		Potential natural antisense gene, locus overlaps with AT4G25720	0.00595558	1.48519	0.318206	1.12944	0.476895	1.08952
AT1G29800.1	protein_coding		RING/FYVE/PHD-type zinc finger family protein; CONTAINS InterPro DOMAIN/s: Zinc finger, FYVE-type (InterPro:IPR000306), Zinc finger, FYVE-related (InterPro:IPR017455), Zinc finger, FYVE/PHD-type (InterPro:IPR011011), Ysc84 actin-binding domain (InterPro:IPR007461); BEST Arabidopsis thaliana protein match is: RING/FYVE/PHD-type zinc finger family protein (TAIR:AT3G43230.1); Has 3851 Blast hits to …	0.00260689	1.48508	0.62513	1.0527	0.222124	1.14138
AT2G26440.1	protein_coding		Plant invertase/pectin methylesterase inhibitor superfamily; FUNCTIONS IN: enzyme inhibitor activity, pectinesterase activity; INVOLVED IN: cell wall modification; LOCATED IN: endomembrane system, cell wall, plant-type cell wall; EXPRESSED IN: 20 plant structures; EXPRESSED DURING: 13 growth stages; CONTAINS InterPro DOMAIN/s: Pectinesterase, active site (InterPro:IPR018040), Pectin lyase fold/vi…	0.00480355	1.48505	0.0224719	1.34727	0.596615	1.06315
AT4G08620.1	protein_coding	SULPHATE TRANSPORTER 1;1 (SULTR1;1)	Encodes a sulfate transporter. Contains STAS domain. Expressed in roots and guard cells. Up-regulated by sulfur deficiency.	0.0456522	1.48393	0.467034	1.14109	0.502004	-1.1293
AT3G18700.1	protein_coding		FUNCTIONS IN: molecular_function unknown; INVOLVED IN: biological_process unknown; LOCATED IN: endomembrane system; EXPRESSED IN: cultured cell; BEST Arabidopsis thaliana protein match is: autoinhibited Ca2+/ATPase II (TAIR:AT1G13210.1); Has 223 Blast hits to 223 proteins in 38 species: Archae - 0; Bacteria - 0; Metazoa - 92; Fungi - 0; Plants - 126; Viruses - 0; Other Eukaryotes - 5 (source: NCB…	0.0254941	1.48363	0.698068	1.06273	0.155459	-1.26238
AT1G77120.1	protein_coding	ALCOHOL DEHYDROGENASE 1 (ADH1)	Catalyzes the reduction of acetaldehyde using NADH as reductant. Requires zinc for activity. Dimer. Anaerobic response polypeptide (ANP). Fermentation. The protein undergoes thiolation following treatment with the oxidant tert-butylhydroperoxide.	0.0316421	1.48323	0.0162866	1.57439	0.76383	-1.05058
AT3G25200.1	protein_coding		unknown protein; BEST Arabidopsis thaliana protein match is: Protein of unknown function (DUF295) (TAIR:AT5G54320.1); Has 64 Blast hits to 64 proteins in 2 species: Archae - 0; Bacteria - 0; Metazoa - 0; Fungi - 0; Plants - 64; Viruses - 0; Other Eukaryotes - 0 (source: NCBI BLink).	0.0231945	1.48314	0.750197	1.05005	0.270284	1.18962
AT2G39920.1	protein_coding		HAD superfamily, subfamily IIIB acid phosphatase ; FUNCTIONS IN: acid phosphatase activity; INVOLVED IN: response to cadmium ion; LOCATED IN: cellular_component unknown; EXPRESSED IN: 22 plant structures; EXPRESSED DURING: 13 growth stages; CONTAINS InterPro DOMAIN/s: Acid phosphatase (Class B) (InterPro:IPR005519); BEST Arabidopsis thaliana protein match is: HAD superfamily, subfamily IIIB acid …	0.000653349	1.48303	0.261369	1.10444	0.0697881	1.18354
AT4G24650.1	protein_coding	ISOPENTENYLTRANSFERASE 4 (IPT4)	AB061402 Arabidopsis thaliana AtIPT4 mRNA for cytokinin synthase, complete cds	0.0119541	1.48253	0.321342	-1.14572	0.0152997	1.45598
AT5G41590.1	protein_coding		Protein of unknown function (DUF567); CONTAINS InterPro DOMAIN/s: Protein of unknown function DUF567 (InterPro:IPR007612); BEST Arabidopsis thaliana protein match is: Protein of unknown function (DUF567) (TAIR:AT2G38640.1); Has 1807 Blast hits to 1807 proteins in 277 species: Archae - 0; Bacteria - 0; Metazoa - 736; Fungi - 347; Plants - 385; Viruses - 0; Other Eukaryotes - 339 (source: NCBI BLin…	0.0041956	1.48239	0.025665	1.32607	0.0106705	1.39929
AT5G34833.1	transposable_element_gene		transposable element gene; gypsy-like retrotransposon family, has a 4.7e-165 P-value blast match to GB:AAD19359 polyprotein (gypsy_Ty3-element) (Sorghum bicolor)	0.00548659	1.48232	0.0949574	1.23219	0.954959	1.00663
AT3G29000.1	protein_coding		Calcium-binding EF-hand family protein; FUNCTIONS IN: calcium ion binding; INVOLVED IN: biological_process unknown; LOCATED IN: endomembrane system; CONTAINS InterPro DOMAIN/s: EF-Hand 1, calcium-binding site (InterPro:IPR018247), EF-HAND 2 (InterPro:IPR018249), S100/Calbindin-D9k, conserved site (InterPro:IPR001751), EF-hand-like domain (InterPro:IPR011992), Calcium-binding EF-hand (InterPro:IPR…	0.00695279	1.48115	0.00101512	-1.69128	0.174908	-1.1878
AT5G22080.2	protein_coding		Chaperone DnaJ-domain superfamily protein; FUNCTIONS IN: heat shock protein binding; INVOLVED IN: protein folding; LOCATED IN: cellular_component unknown; CONTAINS InterPro DOMAIN/s: Heat shock protein DnaJ, N-terminal (InterPro:IPR001623); BEST Arabidopsis thaliana protein match is: DNAJ heat shock N-terminal domain-containing protein (TAIR:AT1G65280.1).	0.0336961	1.48057	0.0903887	1.35034	0.324311	1.18171
AT4G09731.1	protein_coding		This gene encodes a small protein and has either evidence of transcription or purifying selection.	0.00543608	1.48051	0.300589	1.13154	0.648237	-1.0548
AT5G58850.1	protein_coding	MYB DOMAIN PROTEIN 119 (MYB119)	Encodes a putative transcription factor, member of the R2R3 factor gene family (MYB119).	0.0473495	1.48042	0.975691	1.00549	0.629057	1.09126
AT5G25205.1	transposable_element_gene		transposable element gene; non-LTR retrotransposon family (LINE), has a 1.0e-33 P-value blast match to GB:AAA67727 reverse transcriptase (LINE-element) (Mus musculus)	0.0264654	1.48015	0.0750554	1.35122	0.125529	1.289
AT4G25315.1	protein_coding		Expressed protein; CONTAINS InterPro DOMAIN/s: Protein of unknown function DUF3128 (InterPro:IPR021475); Has 35333 Blast hits to 34131 proteins in 2444 species: Archae - 798; Bacteria - 22429; Metazoa - 974; Fungi - 991; Plants - 531; Viruses - 0; Other Eukaryotes - 9610 (source: NCBI BLink).	0.000595901	1.48013	0.00202634	1.39284	0.000366757	1.51787
AT2G29920.1	protein_coding		unknown protein; Has 14 Blast hits to 9 proteins in 5 species: Archae - 0; Bacteria - 2; Metazoa - 7; Fungi - 0; Plants - 3; Viruses - 0; Other Eukaryotes - 2 (source: NCBI BLink).	0.00156619	1.47974	0.785862	1.02652	0.580161	1.05504
AT3G01780.1	protein_coding	(TPLATE)	Encodes TPLATE, a cytokinesis protein targeted to the cell plate. Functions in vesicle-trafficking events required for site-specific cell wall modifications during pollen germination and for anchoring of the cell plate to the mother wall at the correct cortical position.	0.002288	1.47935	0.242572	-1.13038	0.0920979	1.20093
AT1G49780.1	protein_coding	PLANT U-BOX 26 (PUB26)	plant U-box 26 (PUB26); FUNCTIONS IN: ubiquitin-protein ligase activity, binding; INVOLVED IN: protein ubiquitination; LOCATED IN: ubiquitin ligase complex; EXPRESSED IN: 21 plant structures; EXPRESSED DURING: 12 growth stages; CONTAINS InterPro DOMAIN/s: U box domain (InterPro:IPR003613), Armadillo-like helical (InterPro:IPR011989), Armadillo-type fold (InterPro:IPR016024); BEST Arabidopsis thal…	0.0145538	1.47893	0.139134	-1.24044	0.00508177	-1.60202
AT4G13564.1	miRNA	MICRORNA841A (MIR841A)	Encodes a microRNA of unknown function. MicroRNAs are regulatory RNAs with a mature length of ~21-nucleotides that are processed from hairpin precursors by Dicer-like enzymes. MicroRNAs can negatively regulate gene expression by attenuating translation or by directing mRNA cleavage. Mature sequence: UACGAGCCACUUGAAACUGAA	0.0386825	1.47832	0.74435	-1.05728	0.404434	-1.15535
AT1G53785.1	protein_coding		unknown protein; FUNCTIONS IN: molecular_function unknown; INVOLVED IN: biological_process unknown; LOCATED IN: mitochondrion; Has 35333 Blast hits to 34131 proteins in 2444 species: Archae - 798; Bacteria - 22429; Metazoa - 974; Fungi - 991; Plants - 531; Viruses - 0; Other Eukaryotes - 9610 (source: NCBI BLink).	0.00224233	1.47754	7.72249e-06	2.17118	1.52025e-06	2.50234
AT4G30074.1	protein_coding	LOW-MOLECULAR-WEIGHT CYSTEINE-RICH 19 (LCR19)	Encodes a member of a family of small,secreted, cysteine rich protein with sequence similarity to the PCP (pollen coat protein) gene family.	0.00562592	1.47748	0.00858484	1.43795	0.327529	1.12369
AT2G07709.1	pseudogene		pseudogene, similar to NADH dehydrogenase, blastp match of 93% identity and 1.1e-175 P-value to GP|485862|emb|CAA52952.1||X75036 NADH dehydrogenase {Triticum aestivum}	0.0193	1.47682	0.388071	1.13652	0.305829	1.16525
AT3G02970.1	protein_coding	EXORDIUM LIKE 6 (EXL6)	EXORDIUM like 6 (EXL6); FUNCTIONS IN: molecular_function unknown; INVOLVED IN: biological_process unknown; LOCATED IN: endomembrane system; EXPRESSED IN: 12 plant structures; EXPRESSED DURING: 6 growth stages; CONTAINS InterPro DOMAIN/s: Phosphate-induced protein 1 (InterPro:IPR006766); BEST Arabidopsis thaliana protein match is: Phosphate-responsive 1 family protein (TAIR:AT1G35140.1); Has 398 B…	0.00134335	1.47657	0.128434	1.1623	0.260625	1.1146
AT5G28523.1	transposable_element_gene		transposable element gene; non-LTR retrotransposon family (LINE), has a 8.9e-31 P-value blast match to GB:AAB41224 ORF2 (LINE-element) (Rattus norvegicus)	0.0262864	1.47561	0.284224	-1.18622	0.00614324	1.66979
AT3G51860.1	protein_coding	CATION EXCHANGER 3 (CAX3)	cation exchanger 3 (CAX3); CONTAINS InterPro DOMAIN/s: Sodium/calcium exchanger membrane region (InterPro:IPR004837), Calcium/proton exchanger superfamily (InterPro:IPR004798), Calcium/proton exchanger (InterPro:IPR004713); BEST Arabidopsis thaliana protein match is: cation exchanger 1 (TAIR:AT2G38170.1); Has 3567 Blast hits to 3405 proteins in 1022 species: Archae - 24; Bacteria - 2167; Metazoa …	0.000340534	1.47528	0.00235213	1.34885	0.905132	-1.00933
AT3G09285.1	miRNA	MICRORNA 2111A (MIR2111A)		0.0210328	1.47468	0.457499	1.11762	0.789369	-1.04032
AT3G14880.1	protein_coding		BEST Arabidopsis thaliana protein match is: transcription factor-related (TAIR:AT4G18650.1); Has 560 Blast hits to 560 proteins in 40 species: Archae - 0; Bacteria - 0; Metazoa - 2; Fungi - 0; Plants - 558; Viruses - 0; Other Eukaryotes - 0 (source: NCBI BLink).	0.00363956	1.47411	0.859041	1.01937	0.0345475	1.28969
AT4G12180.1	transposable_element_gene		transposable element gene; non-LTR retrotransposon family (LINE), has a 2.2e-28 P-value blast match to GB:NP_038605 L1 repeat, Tf subfamily, member 30 (LINE-element) (Mus musculus)	0.0371042	1.47404	0.0179516	1.57578	0.987865	1.00255
AT2G10535.1	protein_coding	LOW-MOLECULAR-WEIGHT CYSTEINE-RICH 29 (LCR29)	Encodes a member of a family of small,secreted, cysteine rich protein with sequence similarity to the PCP (pollen coat protein) gene family.	0.043757	1.47394	0.449116	-1.14306	0.719425	1.06481
AT5G04960.1	protein_coding		Plant invertase/pectin methylesterase inhibitor superfamily; FUNCTIONS IN: enzyme inhibitor activity, pectinesterase activity; INVOLVED IN: cell wall modification; LOCATED IN: cell wall, plant-type cell wall; EXPRESSED IN: flower, root; CONTAINS InterPro DOMAIN/s: Pectinesterase, active site (InterPro:IPR018040), Pectin lyase fold/virulence factor (InterPro:IPR011050), Pectinesterase, catalytic (…	0.000201366	1.47337	0.000658397	1.39622	4.36779e-05	-1.58895
AT5G58630.1	protein_coding	TON1 RECRUITING MOTIF 31 (TRM31)	unknown protein; Has 1807 Blast hits to 1807 proteins in 277 species: Archae - 0; Bacteria - 0; Metazoa - 736; Fungi - 347; Plants - 385; Viruses - 0; Other Eukaryotes - 339 (source: NCBI BLink).	0.00857715	1.47331	0.00945438	1.46356	0.0477125	1.31056
AT3G09940.1	protein_coding	MONODEHYDROASCORBATE REDUCTASE (MDHAR)	Encodes a member of the monodehydroascorbate reductase gene family. Critical for a mutualistic symbiosis between the host Arabidopsis and the root colonizing fungus Piriformospora indica.	0.00965543	1.47278	2.87351e-05	2.3277	0.356774	-1.12654
AT5G03040.3	protein_coding	IQ-DOMAIN 2 (iqd2)	IQ-domain 2 (iqd2); FUNCTIONS IN: calmodulin binding; INVOLVED IN: biological_process unknown; EXPRESSED IN: 23 plant structures; EXPRESSED DURING: 13 growth stages; CONTAINS InterPro DOMAIN/s: IQ calmodulin-binding region (InterPro:IPR000048); BEST Arabidopsis thaliana protein match is: IQ-domain 1 (TAIR:AT3G09710.1).	0.0436137	1.4725	0.0155254	1.62508	0.484071	1.13084
AT1G19380.1	protein_coding		Protein of unknown function (DUF1195); CONTAINS InterPro DOMAIN/s: Protein of unknown function DUF1195 (InterPro:IPR010608); BEST Arabidopsis thaliana protein match is: Protein of unknown function (DUF1195) (TAIR:AT4G36660.1); Has 67 Blast hits to 67 proteins in 15 species: Archae - 0; Bacteria - 0; Metazoa - 0; Fungi - 0; Plants - 67; Viruses - 0; Other Eukaryotes - 0 (source: NCBI BLink).	0.0178145	1.47174	0.00156376	1.78431	0.597889	1.07834
AT1G71120.1	protein_coding	GDSL-MOTIF LIPASE/HYDROLASE 6 (GLIP6)	Contains lipase signature motif and GDSL domain.	0.00685011	1.47166	0.873608	1.01914	0.552618	-1.07393
AT5G58670.1	protein_coding	PHOSPHOLIPASE C1 (PLC1)	phosphatidylinositol-specific phospholipase C is induced to a significant extent under various environmental stresses, such as dehydration, salinity, and low temperature. May play a role in secondary ABA response. There are two genes called ATPLC1, one corresponding to AT4g38530 and one corresponding ot AT5g58670 (this one).	0.0249829	1.47141	0.000862651	1.96227	0.0106425	-1.57984
AT5G35920.1	protein_coding	"CYTOCHROME P450, FAMILY 79, SUBFAMILY A, POLYPEPTIDE 4 PSEUDOGENE" (CYP79A4P)	a cytochrome P450 pseudogene	0.00765489	1.47126	0.10169	1.23588	0.293775	1.13968
AT5G46440.1	protein_coding		FUNCTIONS IN: molecular_function unknown; INVOLVED IN: biological_process unknown; LOCATED IN: endomembrane system; BEST Arabidopsis thaliana protein match is: Pentatricopeptide repeat (PPR) superfamily protein (TAIR:AT5G46460.1); Has 1807 Blast hits to 1807 proteins in 277 species: Archae - 0; Bacteria - 0; Metazoa - 736; Fungi - 347; Plants - 385; Viruses - 0; Other Eukaryotes - 339 (source: NC…	0.0213044	1.4711	0.0944583	1.30124	0.0575461	1.35673
AT3G43970.1	protein_coding		unknown protein; BEST Arabidopsis thaliana protein match is: Protein of unknown function (DUF295) (TAIR:AT5G53240.1); Has 56 Blast hits to 56 proteins in 2 species: Archae - 0; Bacteria - 0; Metazoa - 0; Fungi - 0; Plants - 56; Viruses - 0; Other Eukaryotes - 0 (source: NCBI BLink).	0.0119764	1.47043	0.112308	1.24789	0.266649	-1.16201
AT1G10010.1	protein_coding	AMINO ACID PERMEASE 8 (AAP8)	Encodes a high affinity amino acid transporter that is probably responsible for import of organic nitrogen into developing seeds. One of eight gene family members that encode amino acid permeases. Most closely related to AAP1 (75%) identity.	0.0371314	1.47042	0.216399	1.23779	0.157001	1.28025
AT5G16530.1	protein_coding	PIN-FORMED 5 (PIN5)	Encodes PIN5, an atypical member of the PIN family. PIN5 is a functional auxin transporter that is required for auxin-mediated development. PIN5 does not have a direct role in cell-to-cell transport but regulates intracellular auxin homeostasis and metabolism. PIN5 localizes, unlike other characterized plasma membrane PIN proteins, to endoplasmic reticulum (ER), presumably mediating auxin flow fr…	2.84199e-06	1.4701	0.00637834	-1.15993	0.0025586	-1.18701
AT5G50040.1	protein_coding		Plant invertase/pectin methylesterase inhibitor superfamily protein; FUNCTIONS IN: enzyme inhibitor activity, pectinesterase inhibitor activity, pectinesterase activity; INVOLVED IN: biological_process unknown; LOCATED IN: endomembrane system; CONTAINS InterPro DOMAIN/s: Pectinesterase inhibitor (InterPro:IPR006501); BEST Arabidopsis thaliana protein match is: Plant invertase/pectin methylesteras…	0.0120097	1.46985	0.580406	-1.07578	0.00596718	1.54585
AT4G39404.1	other_rna		other RNA	1.76099e-07	1.46864	0.00172957	-1.14691	0.00505573	-1.12345
AT4G25885.1	other_rna (natural antisense RNA)		Potential natural antisense gene, locus overlaps with AT4G25880	0.0279374	1.46814	0.369283	-1.15263	0.195117	1.23285
AT2G28507.1	protein_coding		unknown protein; Has 30201 Blast hits to 17322 proteins in 780 species: Archae - 12; Bacteria - 1396; Metazoa - 17338; Fungi - 3422; Plants - 5037; Viruses - 0; Other Eukaryotes - 2996 (source: NCBI BLink).	1.81245e-06	1.46806	0.060423	-1.09192	0.0306954	-1.10976
AT3G44605.1	transposable_element_gene		transposable element gene; non-LTR retrotransposon family (LINE), has a 9.1e-38 P-value blast match to GB:AAB41224 ORF2 (LINE-element) (Rattus norvegicus)	0.0123007	1.46776	0.795313	-1.0347	0.0555199	1.31623
AT4G09710.1	transposable_element_gene		transposable element gene; non-LTR retrotransposon family (LINE), has a 4.7e-40 P-value blast match to GB:AAB41224 ORF2 (LINE-element) (Rattus norvegicus)	0.0025377	1.46711	0.951011	-1.00622	0.727541	-1.03588
AT3G43832.1	pseudogene		pseudogene, similar to putative carboxyl-terminal proteinase, blastp match of 45% identity and 6.4e-30 P-value to GP|21389708|gb|AAK84952.2||AY039662 putative carboxyl-terminal proteinase {Gossypium hirsutum}	0.00995414	1.46691	0.259523	-1.15783	0.543436	1.08036
AT3G03430.1	protein_coding		Calcium-binding EF-hand family protein; FUNCTIONS IN: calcium ion binding; INVOLVED IN: biological_process unknown; LOCATED IN: cytoplasm; EXPRESSED IN: 9 plant structures; EXPRESSED DURING: L mature pollen stage, M germinated pollen stage, 4 anthesis, C globular stage, petal differentiation and expansion stage; CONTAINS InterPro DOMAIN/s: EF-Hand 1, calcium-binding site (InterPro:IPR018247), EF-…	0.0256516	1.46644	0.988422	1.00221	0.208237	1.21955
AT1G60330.1	pseudogene		pseudogene, similar to Chalcone--flavonone isomerase (EC 5.5.1.6) (Chalcone isomerase). (Radish), blastp match of 69% identity and 5.0e-13 P-value to SP|O22651|CFI_RAPSA Chalcone--flavonone isomerase (EC 5.5.1.6) (Chalcone isomerase). (Radish) {Raphanus sativus}	0.000330463	1.46636	0.195644	1.10837	0.0157104	1.23746
AT5G44140.1	protein_coding	PROHIBITIN 7 (PHB7)	prohibitin 7 (PHB7); INVOLVED IN: biological_process unknown; LOCATED IN: mitochondrion, respiratory chain complex I, membrane; EXPRESSED IN: leaf; CONTAINS InterPro DOMAIN/s: Prohibitin (InterPro:IPR000163), Band 7 protein (InterPro:IPR001107); BEST Arabidopsis thaliana protein match is: prohibitin 2 (TAIR:AT1G03860.3); Has 4401 Blast hits to 4399 proteins in 1362 species: Archae - 186; Bacteria…	0.0267581	1.46625	0.079096	1.33625	0.723264	1.05593
AT1G24520.1	protein_coding	HOMOLOG OF BRASSICA CAMPESTRIS POLLEN PROTEIN 1 (BCP1)	Male fertility gene acting on tapetum and microspore	5.19419e-07	1.46622	0.00233603	1.15643	9.24443e-05	1.24703
AT3G45880.1	protein_coding		2-oxoglutarate (2OG) and Fe(II)-dependent oxygenase superfamily protein; INVOLVED IN: phospholipid biosynthetic process; LOCATED IN: cellular_component unknown; EXPRESSED IN: shoot apex, root, seed; EXPRESSED DURING: E expanded cotyledon stage; CONTAINS InterPro DOMAIN/s: Transcription factor jumonji/aspartyl beta-hydroxylase (InterPro:IPR003347); BEST Arabidopsis thaliana protein match is: 2-oxo…	0.011433	1.46606	0.00860053	1.49589	0.00208908	1.65669
AT3G03720.2	protein_coding	CATIONIC AMINO ACID TRANSPORTER 4 (CAT4)	Encodes a member of the cationic amino acid transporter (CAT) subfamily of amino acid polyamine choline transporters.	0.0166301	1.46605	0.889434	1.01948	0.615999	-1.07249
AT2G04925.1	protein_coding		Encodes a defensin-like (DEFL) family protein.	0.0165511	1.46602	0.740313	1.04713	0.613068	1.07305
AT5G01670.1	protein_coding		NAD(P)-linked oxidoreductase superfamily protein; FUNCTIONS IN: oxidoreductase activity; INVOLVED IN: oxidation reduction; EXPRESSED IN: 18 plant structures; EXPRESSED DURING: 11 growth stages; CONTAINS InterPro DOMAIN/s: Aldo/keto reductase (InterPro:IPR001395), Aldo/keto reductase subgroup (InterPro:IPR020471), Aldo/keto reductase, conserved site (InterPro:IPR018170); BEST Arabidopsis thaliana …	0.00518199	1.46575	0.00234872	1.54089	0.00183713	1.56545
AT5G35735.1	protein_coding		Auxin-responsive family protein; LOCATED IN: plasma membrane, membrane; EXPRESSED IN: 21 plant structures; EXPRESSED DURING: 12 growth stages; CONTAINS InterPro DOMAIN/s: Cytochrome b561, eukaryote (InterPro:IPR004877), Uncharacterised conserved protein UCP037471 (InterPro:IPR017214), Protein of unknown function DUF568, DOMON-like (InterPro:IPR007613), DOMON related (InterPro:IPR005018), Cytochro…	5.33419e-05	1.46565	0.000208588	1.38521	0.833981	-1.01298
AT3G42120.1	transposable_element_gene		transposable element gene; similar to unknown protein [Arabidopsis thaliana] (TAIR:AT2G12610.1)	0.00916988	1.46527	0.37636	1.11813	0.0731239	1.27118
AT3G24310.1	protein_coding	MYB DOMAIN PROTEIN 305 (MYB305)	snapdragon myb protein 305 homolog (myb)	0.000142094	1.46522	0.000890136	1.35403	0.00016755	1.45435
AT2G06290.1	transposable_element_gene		transposable element gene; non-LTR retrotransposon family (LINE), has a 1.2e-30 P-value blast match to GB:AAA39398 ORF2 (Mus musculus) (LINE-element)	0.0134098	1.46502	0.905949	-1.01582	0.378883	-1.1264
AT5G41730.1	protein_coding		Protein kinase family protein; FUNCTIONS IN: protein serine/threonine/tyrosine kinase activity, kinase activity; INVOLVED IN: protein amino acid phosphorylation; LOCATED IN: endomembrane system; EXPRESSED IN: flower; EXPRESSED DURING: 4 anthesis; CONTAINS InterPro DOMAIN/s: Protein kinase, catalytic domain (InterPro:IPR000719), Protein of unknown function DUF1221 (InterPro:IPR010632), Serine-thre…	0.0279204	1.46489	0.0163009	1.53301	0.981745	-1.00354
AT1G63450.1	protein_coding	ROOT HAIR SPECIFIC 8 (RHS8)	root hair specific 8 (RHS8); FUNCTIONS IN: catalytic activity; LOCATED IN: membrane; EXPRESSED IN: root hair, root; CONTAINS InterPro DOMAIN/s: Exostosin-like (InterPro:IPR004263); BEST Arabidopsis thaliana protein match is: Exostosin family protein (TAIR:AT5G41250.1); Has 717 Blast hits to 713 proteins in 32 species: Archae - 0; Bacteria - 0; Metazoa - 6; Fungi - 0; Plants - 686; Viruses - 0; Ot…	0.00284809	1.46414	0.000416577	-1.64379	0.501849	1.07178
AT2G04720.1	pseudogene		pseudogene, GTP-binding protein -related, similar to GTP-binding protein GI:6624302 from (Carica papaya); blastp match of 60% identity and 5.0e-31 P-value to GP|6624302|dbj|BAA88497.1||AB035919 small GTP-binding protein {Carica papaya}	0.0226818	1.46367	0.262825	1.18507	0.580949	1.08527
AT3G05858.1	protein_coding		unknown protein; FUNCTIONS IN: molecular_function unknown; INVOLVED IN: biological_process unknown; LOCATED IN: cellular_component unknown; BEST Arabidopsis thaliana protein match is: unknown protein (TAIR:AT5G26620.1); Has 30201 Blast hits to 17322 proteins in 780 species: Archae - 12; Bacteria - 1396; Metazoa - 17338; Fungi - 3422; Plants - 5037; Viruses - 0; Other Eukaryotes - 2996 (source: NC…	0.0278857	1.46366	0.617979	-1.08027	0.00291407	-1.77293
AT5G25600.1	protein_coding		BEST Arabidopsis thaliana protein match is: nucleic acid binding;zinc ion binding (TAIR:AT5G36228.1); Has 1807 Blast hits to 1807 proteins in 277 species: Archae - 0; Bacteria - 0; Metazoa - 736; Fungi - 347; Plants - 385; Viruses - 0; Other Eukaryotes - 339 (source: NCBI BLink).	0.00603801	1.46338	0.226803	1.15466	0.370808	-1.1105
AT2G31880.1	protein_coding	SUPPRESSOR OF BIR1 1 (SOBIR1)	Encodes a putative leucine rich repeat transmembrane protein that is expressed in response to Pseudomonas syringae. Expression of SRRLK may be required for silencing via lsiRNAs. Regulates cell death and innate immunity.	0.00106015	1.46327	0.0650108	1.19394	0.221963	1.11847
AT3G50930.1	protein_coding	CYTOCHROME BC1 SYNTHESIS (BCS1)	cytochrome BC1 synthesis (BCS1); FUNCTIONS IN: nucleoside-triphosphatase activity, ATPase activity, nucleotide binding, ATP binding; LOCATED IN: mitochondrion; EXPRESSED IN: 24 plant structures; EXPRESSED DURING: 13 growth stages; CONTAINS InterPro DOMAIN/s: ATPase, AAA-type, core (InterPro:IPR003959), ATPase, AAA+ type, core (InterPro:IPR003593), ATPase, AAA-type, conserved site (InterPro:IPR003…	0.0120215	1.46236	0.000158135	2.03389	0.014851	1.44064
AT2G06560.1	transposable_element_gene		transposable element gene; non-LTR retrotransposon family (LINE), has a 2.8e-38 P-value blast match to GB:NP_038607 L1 repeat, Tf subfamily, member 9 (LINE-element) (Mus musculus)	0.000172402	1.46232	0.0424988	1.17002	0.0024688	1.30617
AT2G36090.1	protein_coding		F-box family protein; CONTAINS InterPro DOMAIN/s: F-box domain, Skp2-like (InterPro:IPR022364); BEST Arabidopsis thaliana protein match is: F-box family protein (TAIR:AT2G27310.1); Has 123 Blast hits to 123 proteins in 13 species: Archae - 0; Bacteria - 0; Metazoa - 0; Fungi - 0; Plants - 123; Viruses - 0; Other Eukaryotes - 0 (source: NCBI BLink).	0.000104381	1.46214	0.271124	-1.07758	0.00183597	-1.30051
AT5G49615.1	other_rna	TRANS-ACTING SIRNA3B (TAS3b)	trans-acting siRNA (tasi-RNA)	0.0267072	1.46172	0.227972	-1.20879	0.0497821	1.38715
AT5G53480.1	protein_coding		ARM repeat superfamily protein; FUNCTIONS IN: protein transporter activity, binding; INVOLVED IN: intracellular protein transport, protein import into nucleus, docking; LOCATED IN: nucleus, chloroplast, nuclear pore, cytoplasm; EXPRESSED IN: 25 plant structures; EXPRESSED DURING: 13 growth stages; CONTAINS InterPro DOMAIN/s: Importin-beta, N-terminal (InterPro:IPR001494), Armadillo-like helical (…	0.006513	1.46146	0.749231	-1.03786	0.7427	1.03891
AT3G50310.1	protein_coding	MITOGEN-ACTIVATED PROTEIN KINASE KINASE KINASE 20 (MAPKKK20)	Encodes a member of MEKK subfamily. Target promoter of the male germline-specific transcription factor DUO1. Involved in osmotic stress response via regulation of MPK6 activity.	0.0216975	1.4614	0.468833	-1.11239	0.395039	-1.13389
AT4G30740.1	protein_coding		unknown protein; FUNCTIONS IN: molecular_function unknown; INVOLVED IN: biological_process unknown; LOCATED IN: chloroplast; BEST Arabidopsis thaliana protein match is: Family of unknown function (DUF566) (TAIR:AT4G30710.1); Has 43 Blast hits to 43 proteins in 9 species: Archae - 0; Bacteria - 0; Metazoa - 0; Fungi - 0; Plants - 43; Viruses - 0; Other Eukaryotes - 0 (source: NCBI BLink).	0.0244219	1.45992	0.040835	1.39977	0.021178	1.47694
AT3G57440.1	protein_coding		unknown protein; Has 31 Blast hits to 31 proteins in 11 species: Archae - 0; Bacteria - 0; Metazoa - 0; Fungi - 0; Plants - 31; Viruses - 0; Other Eukaryotes - 0 (source: NCBI BLink).	0.0237199	1.45989	0.303298	1.16859	0.174619	1.23291
AT4G08053.1	transposable_element_gene		transposable element gene; CACTA-like transposase family (En/Spm), has a 3.4e-89 P-value blast match to GB:BAA20532 ORF of transposon Tdc1 (CACTA-element) (Daucus carota)	0.00508456	1.45897	0.187664	-1.16437	0.187434	-1.16447
AT3G26819.1	miRNA	MICRORNA169N (MIR169N)	Encodes a microRNA that targets several HAP2 family members. MicroRNAs are regulatory RNAs with a mature length of ~21-nucleotides that are processed from hairpin precursors by Dicer-like enzymes. MicroRNAs can negatively regulate gene expression by attenuating translation or by directing mRNA cleavage.Mature sequence: UAGCCAAGGAUGACUUGCCUG	0.00544406	1.45882	0.317933	-1.12139	0.516692	1.07613
AT4G26270.1	protein_coding	PHOSPHOFRUCTOKINASE 3 (PFK3)	phosphofructokinase 3 (PFK3); CONTAINS InterPro DOMAIN/s: Pyrophosphate-dependent phosphofructokinase TP0108 (InterPro:IPR012004), Phosphofructokinase (InterPro:IPR000023); BEST Arabidopsis thaliana protein match is: phosphofructokinase 7 (TAIR:AT5G56630.1); Has 30201 Blast hits to 17322 proteins in 780 species: Archae - 12; Bacteria - 1396; Metazoa - 17338; Fungi - 3422; Plants - 5037; Viruses -…	0.00483758	1.45881	0.00784486	1.41661	0.307272	-1.12188
AT4G23364.1	pseudogene		Pseudogene of AT4G23340; oxidoreductase, 2OG-Fe(II) oxygenase family protein	0.00530013	1.45874	0.00039566	1.72679	0.958217	1.00586
AT1G23074.1	protein_coding		unknown protein; Has 30201 Blast hits to 17322 proteins in 780 species: Archae - 12; Bacteria - 1396; Metazoa - 17338; Fungi - 3422; Plants - 5037; Viruses - 0; Other Eukaryotes - 2996 (source: NCBI BLink).	0.000983363	1.45828	0.0180249	1.26556	0.239684	1.11121
AT3G22240.1	protein_coding		unknown protein; BEST Arabidopsis thaliana protein match is: unknown protein (TAIR:AT3G22235.2); Has 177 Blast hits to 177 proteins in 14 species: Archae - 0; Bacteria - 0; Metazoa - 0; Fungi - 0; Plants - 177; Viruses - 0; Other Eukaryotes - 0 (source: NCBI BLink).	0.00748124	1.45824	0.00763227	1.45635	0.817656	1.02763
AT4G13060.1	protein_coding		F-box associated ubiquitination effector family protein; CONTAINS InterPro DOMAIN/s: F-box associated domain, type 3 (InterPro:IPR013187), F-box associated interaction domain (InterPro:IPR017451); BEST Arabidopsis thaliana protein match is: F-box and associated interaction domains-containing protein (TAIR:AT4G21240.1); Has 781 Blast hits to 759 proteins in 18 species: Archae - 0; Bacteria - 0; Me…	0.0210222	1.45814	0.918396	-1.01481	0.969423	-1.00551
AT4G16835.1	protein_coding		Tetratricopeptide repeat (TPR)-like superfamily protein; FUNCTIONS IN: binding; INVOLVED IN: biological_process unknown; LOCATED IN: cellular_component unknown; CONTAINS InterPro DOMAIN/s: Pentatricopeptide repeat (InterPro:IPR002885), Tetratricopeptide-like helical (InterPro:IPR011990); BEST Arabidopsis thaliana protein match is: Tetratricopeptide repeat (TPR)-like superfamily protein (TAIR:AT4G…	0.0150155	1.45791	0.00792957	1.52784	0.00334753	1.62907
AT1G27695.1	protein_coding		glycine-rich protein; Has 5153 Blast hits to 886 proteins in 153 species: Archae - 32; Bacteria - 329; Metazoa - 3227; Fungi - 62; Plants - 1099; Viruses - 56; Other Eukaryotes - 348 (source: NCBI BLink).	0.0230553	1.45721	0.58096	1.08455	0.483631	1.10899
AT5G07930.3	protein_coding	MEI2 C-TERMINAL RRM ONLY LIKE 2 (MCT2)	a member of mei2-like gene family; phylogenetic analysis revealed that it belongs to the fourth clade of mei2-like proteins, with conserved C-terminal RNA recognition motif (RRM) only.	0.0116704	1.4572	0.956783	-1.00694	0.109077	-1.24288
AT4G03811.1	other_rna		Unknown gene	0.0256785	1.45657	0.508908	1.10472	0.0561833	-1.36521
AT3G25716.1	protein_coding		unknown protein; FUNCTIONS IN: molecular_function unknown; INVOLVED IN: biological_process unknown; LOCATED IN: cellular_component unknown; Has 30201 Blast hits to 17322 proteins in 780 species: Archae - 12; Bacteria - 1396; Metazoa - 17338; Fungi - 3422; Plants - 5037; Viruses - 0; Other Eukaryotes - 2996 (source: NCBI BLink).	0.0165452	1.45613	0.405055	1.12211	0.705916	1.05289
AT1G33920.1	protein_coding	PHLOEM PROTEIN 2-A4 (PP2-A4)	phloem protein 2-A4 (PP2-A4); BEST Arabidopsis thaliana protein match is: phloem protein 2-A1 (TAIR:AT4G19840.1); Has 458 Blast hits to 452 proteins in 37 species: Archae - 0; Bacteria - 0; Metazoa - 0; Fungi - 0; Plants - 458; Viruses - 0; Other Eukaryotes - 0 (source: NCBI BLink).	0.00498639	1.45603	0.982694	-1.00239	0.154641	-1.1784
AT2G43220.1	protein_coding		Cysteine/Histidine-rich C1 domain family protein; FUNCTIONS IN: zinc ion binding; INVOLVED IN: intracellular signaling pathway; EXPRESSED IN: sperm cell; CONTAINS InterPro DOMAIN/s: Protein kinase C-like, phorbol ester/diacylglycerol binding (InterPro:IPR002219), Zinc finger, RING-type (InterPro:IPR001841), DC1 (InterPro:IPR004146), Zinc finger, PHD-type (InterPro:IPR001965), C1-like (InterPro:IP…	0.00305819	1.45533	0.173309	1.1556	0.00676908	1.39133
AT2G45220.1	protein_coding		Plant invertase/pectin methylesterase inhibitor superfamily; FUNCTIONS IN: enzyme inhibitor activity, pectinesterase activity; INVOLVED IN: cell wall modification; LOCATED IN: membrane, plant-type cell wall; EXPRESSED IN: 9 plant structures; EXPRESSED DURING: 4 anthesis, C globular stage, petal differentiation and expansion stage; CONTAINS InterPro DOMAIN/s: Carbohydrate-binding/sugar hydrolysis …	0.0200526	1.45461	0.179807	1.21847	0.1707	-1.22408
AT1G67775.1	protein_coding	CLAVATA3/ESR-RELATED 8 (CLE8)	Member of a large family of putative ligands homologous to the Clavata3 gene. Consists of a single exon. It positively regulates expression of the transcription factor gene WUSCHEL-LIKE HOMEOBOX8 (WOX8), and together CLE8 and WOX8 form a signaling module that promotes seed growth and overall seed size.	0.0023943	1.454	0.273299	1.11641	0.0221289	1.28938
AT3G30290.1	protein_coding	"CYTOCHROME P450, FAMILY 702, SUBFAMILY A, POLYPEPTIDE 8" (CYP702A8)	a member of cytochrome P450 gene family	0.00126379	1.45349	0.0351481	1.23248	0.0215082	1.26245
AT1G03050.1	protein_coding		ENTH/ANTH/VHS superfamily protein; FUNCTIONS IN: phospholipid binding, clathrin binding, binding, phosphatidylinositol binding; INVOLVED IN: N-terminal protein myristoylation, clathrin coat assembly; LOCATED IN: clathrin coat; EXPRESSED IN: 9 plant structures; EXPRESSED DURING: L mature pollen stage, M germinated pollen stage, 4 anthesis, C globular stage, petal differentiation and expansion stag…	9.38259e-06	1.45345	0.119632	1.08541	3.67237e-06	1.51074
AT5G54062.1	protein_coding		unknown protein; FUNCTIONS IN: molecular_function unknown; INVOLVED IN: biological_process unknown; LOCATED IN: endomembrane system; CONTAINS InterPro DOMAIN/s: Protein of unknown function DUF1278 (InterPro:IPR010701); BEST Arabidopsis thaliana protein match is: Protein of unknown function (DUF1278) (TAIR:AT5G53742.1); Has 30201 Blast hits to 17322 proteins in 780 species: Archae - 12; Bacteria -…	0.000413287	1.45247	0.43289	1.06287	0.797806	1.01985
AT3G07120.1	protein_coding		RING/U-box superfamily protein; FUNCTIONS IN: zinc ion binding; CONTAINS InterPro DOMAIN/s: Zinc finger, RING-type (InterPro:IPR001841); BEST Arabidopsis thaliana protein match is: RING/U-box superfamily protein (TAIR:AT4G13100.1); Has 4823 Blast hits to 3962 proteins in 332 species: Archae - 7; Bacteria - 109; Metazoa - 2197; Fungi - 776; Plants - 509; Viruses - 121; Other Eukaryotes - 1104 (sou…	0.0369653	1.45202	0.54719	1.10255	0.0010649	1.99657
AT1G76780.1	protein_coding		HSP20-like chaperones superfamily protein; CONTAINS InterPro DOMAIN/s: Heat shock protein Hsp20 (InterPro:IPR002068), HSP20-like chaperone (InterPro:IPR008978); BEST Arabidopsis thaliana protein match is: HSP20-like chaperones superfamily protein (TAIR:AT1G76770.1); Has 310212 Blast hits to 103002 proteins in 3336 species: Archae - 2366; Bacteria - 38795; Metazoa - 125626; Fungi - 30439; Plants -…	0.00386933	1.45137	0.0988532	-1.20244	0.0242709	1.30587
AT3G21351.1	protein_coding		unknown protein; LOCATED IN: endomembrane system; BEST Arabidopsis thaliana protein match is: unknown protein (TAIR:AT3G21352.1).	0.000152979	1.45134	0.0922031	1.12975	0.549159	1.04172
AT1G43940.1	transposable_element_gene		transposable element gene; similar to unknown protein [Arabidopsis thaliana] (TAIR:AT3G42540.1); similar to Retrotransposon gag protein [Medicago truncatula] (GB:ABE81001.1)	0.00535419	1.45106	0.283366	1.12912	0.519281	1.07431
AT3G06090.1	protein_coding		unknown protein; FUNCTIONS IN: molecular_function unknown; INVOLVED IN: biological_process unknown; LOCATED IN: endomembrane system; EXPRESSED IN: flower, leaf, seed; EXPRESSED DURING: petal differentiation and expansion stage, LP.08 eight leaves visible, E expanded cotyledon stage; Has 7 Blast hits to 7 proteins in 2 species: Archae - 0; Bacteria - 0; Metazoa - 0; Fungi - 0; Plants - 7; Viruses …	0.0130905	1.45096	0.00128464	1.71589	0.233658	1.17204
AT1G58310.1	protein_coding		F-box/RNI-like superfamily protein; CONTAINS InterPro DOMAIN/s: F-box domain, cyclin-like (InterPro:IPR001810), FBD-like (InterPro:IPR006566), F-box domain, Skp2-like (InterPro:IPR022364), Leucine-rich repeat 2 (InterPro:IPR013101); BEST Arabidopsis thaliana protein match is: F-box/RNI-like superfamily protein (TAIR:AT4G14096.1); Has 1992 Blast hits to 1933 proteins in 26 species: Archae - 0; Bac…	0.0442038	1.45087	0.0990851	-1.34334	0.0597389	1.41039
AT1G01305.1	protein_coding		unknown protein; FUNCTIONS IN: molecular_function unknown; INVOLVED IN: biological_process unknown; LOCATED IN: endomembrane system; Has 30201 Blast hits to 17322 proteins in 780 species: Archae - 12; Bacteria - 1396; Metazoa - 17338; Fungi - 3422; Plants - 5037; Viruses - 0; Other Eukaryotes - 2996 (source: NCBI BLink).	0.0194025	1.45078	0.286526	1.16462	0.0172248	1.46398
AT1G58025.3	protein_coding		DNA-binding bromodomain-containing protein; FUNCTIONS IN: DNA binding; INVOLVED IN: biological_process unknown; LOCATED IN: cellular_component unknown; EXPRESSED IN: guard cell; CONTAINS InterPro DOMAIN/s: Bromodomain, conserved site (InterPro:IPR018359), Bromodomain (InterPro:IPR001487); BEST Arabidopsis thaliana protein match is: nuclear protein X1 (TAIR:AT5G63320.1).	0.028926	1.45078	0.69959	-1.06045	0.00871464	-1.60264
AT2G02700.1	protein_coding		Cysteine/Histidine-rich C1 domain family protein; FUNCTIONS IN: zinc ion binding; LOCATED IN: cellular_component unknown; CONTAINS InterPro DOMAIN/s: DC1 (InterPro:IPR004146), Zinc finger, PHD-type (InterPro:IPR001965), C1-like (InterPro:IPR011424); BEST Arabidopsis thaliana protein match is: Cysteine/Histidine-rich C1 domain family protein (TAIR:AT2G02680.1); Has 1502 Blast hits to 579 proteins …	0.00202105	1.45078	0.326919	-1.09966	0.231757	1.12435
AT3G23380.1	protein_coding	ROP-INTERACTIVE CRIB MOTIF-CONTAINING PROTEIN 5 (RIC5)	encodes a member of a novel protein family that contains contain a CRIB (for Cdc42/Rac-interactive binding) motif required for their specific interaction with GTP-bound Rop1 (plant-specific Rho GTPase). Interacts with Rop1 and is involved in pollen tube growth and function. Gene is expressed predominantly in inflorescence and flower tissue.	0.00709402	1.45068	0.333981	1.12071	0.0927696	1.23072
AT1G20375.1	miRNA	MICRORNA394A (MIR394A)	Encodes a microRNA that targets one member of the F-box family. MicroRNAs are regulatory RNAs with a mature length of ~21-nucleotides that are processed from hairpin precursors by Dicer-like enzymes. MicroRNAs can negatively regulate gene expression by attenuating translation or by directing mRNA cleavage.Mature sequence: UUGGCAUUCUGUCCACCUCC. It targets F-box protein AT1g27340. It is involved in…	0.00747491	1.45045	0.195633	-1.16968	0.00657758	1.46239
AT3G28630.1	protein_coding		FUNCTIONS IN: molecular_function unknown; INVOLVED IN: biological_process unknown; LOCATED IN: endomembrane system; EXPRESSED IN: leaf whorl, male gametophyte, flower, pollen tube; EXPRESSED DURING: L mature pollen stage, M germinated pollen stage, 4 anthesis; CONTAINS InterPro DOMAIN/s: Protein of unknown function DUF569 (InterPro:IPR007679), Actin cross-linking (InterPro:IPR008999); BEST Arabid…	2.72932e-05	1.44973	0.455464	1.04277	0.160566	1.08487
AT1G21310.1	protein_coding	EXTENSIN 3 (EXT3)	Encodes extensin 3.	0.00702124	1.44919	0.11563	1.2114	0.261081	-1.14226
AT1G59790.1	protein_coding		Cullin family protein; FUNCTIONS IN: ubiquitin protein ligase binding; INVOLVED IN: ubiquitin-dependent protein catabolic process; LOCATED IN: cullin-RING ubiquitin ligase complex; EXPRESSED IN: 8 plant structures; EXPRESSED DURING: L mature pollen stage, LP.06 six leaves visible, 4 anthesis, petal differentiation and expansion stage; CONTAINS InterPro DOMAIN/s: Cullin, N-terminal (InterPro:IPR00…	0.00208319	1.44899	0.852762	1.01777	0.663181	-1.04236
AT1G26762.1	protein_coding		unknown protein; FUNCTIONS IN: molecular_function unknown; INVOLVED IN: biological_process unknown; LOCATED IN: endomembrane system; Has 15 Blast hits to 15 proteins in 2 species: Archae - 0; Bacteria - 0; Metazoa - 0; Fungi - 0; Plants - 15; Viruses - 0; Other Eukaryotes - 0 (source: NCBI BLink).	0.00178326	1.44878	0.0451976	1.22707	0.067635	-1.20155
AT3G07250.1	protein_coding		nuclear transport factor 2 (NTF2) family protein / RNA recognition motif (RRM)-containing protein; FUNCTIONS IN: RNA binding, nucleotide binding, nucleic acid binding; INVOLVED IN: transport, nucleocytoplasmic transport; LOCATED IN: intracellular; EXPRESSED IN: flower, leaf; EXPRESSED DURING: petal differentiation and expansion stage; CONTAINS InterPro DOMAIN/s: Nuclear transport factor 2 (InterP…	0.00158621	1.4484	0.777736	1.02609	0.0996469	1.1736
AT1G25220.2	protein_coding	ANTHRANILATE SYNTHASE BETA SUBUNIT 1 (ASB1)	Catalyzes the first step of tryptophan biosynthesis: Chorismate L-Glutamine = Anthranilate Pyruvate L-Glutamate. Functions as a heterocomplex with anthranilate synthase alpha subunit (ASA1 or ASA2).	0.00345641	1.44709	0.089462	-1.20398	0.0873003	1.20573
AT2G20390.2	protein_coding		unknown protein; FUNCTIONS IN: molecular_function unknown; INVOLVED IN: biological_process unknown; LOCATED IN: cellular_component unknown; EXPRESSED IN: 22 plant structures; EXPRESSED DURING: 13 growth stages.	8.05409e-07	1.44699	0.976182	-1.00114	0.378507	-1.03479
AT5G05365.1	protein_coding		Heavy metal transport/detoxification superfamily protein ; FUNCTIONS IN: metal ion binding; INVOLVED IN: metal ion transport; LOCATED IN: cellular_component unknown; CONTAINS InterPro DOMAIN/s: Heavy metal transport/detoxification protein (InterPro:IPR006121); BEST Arabidopsis thaliana protein match is: Heavy metal transport/detoxification superfamily protein (TAIR:AT5G19090.3); Has 886 Blast hit…	0.0188377	1.44698	0.00404373	1.62541	0.0777367	-1.29851
AT2G35460.1	protein_coding		Late embryogenesis abundant (LEA) hydroxyproline-rich glycoprotein family; CONTAINS InterPro DOMAIN/s: Late embryogenesis abundant protein, group 2 (InterPro:IPR004864); BEST Arabidopsis thaliana protein match is: NDR1/HIN1-like 2 (TAIR:AT3G11650.1); Has 974 Blast hits to 974 proteins in 28 species: Archae - 0; Bacteria - 0; Metazoa - 0; Fungi - 0; Plants - 974; Viruses - 0; Other Eukaryotes - 0 …	0.036343	1.44696	0.939542	-1.01211	0.158118	1.26472
AT5G38870.1	transposable_element_gene		transposable element gene; pseudogene, hypothetical protein	2.39857e-05	1.44665	0.000635586	1.28425	0.117486	-1.09433
AT4G07740.1	protein_coding		Protein of unknown function (DUF3287); CONTAINS InterPro DOMAIN/s: Protein of unknown function DUF3287 (InterPro:IPR021704); BEST Arabidopsis thaliana protein match is: Protein of unknown function (DUF3287) (TAIR:AT5G35603.2); Has 32 Blast hits to 32 proteins in 2 species: Archae - 0; Bacteria - 0; Metazoa - 0; Fungi - 0; Plants - 32; Viruses - 0; Other Eukaryotes - 0 (source: NCBI BLink).	0.0462709	1.44626	0.0151095	1.6039	0.896715	-1.02207
AT3G22250.1	protein_coding		UDP-Glycosyltransferase superfamily protein; FUNCTIONS IN: UDP-glycosyltransferase activity, transferase activity, transferring glycosyl groups; INVOLVED IN: metabolic process; EXPRESSED IN: pedicel; EXPRESSED DURING: 4 anthesis; CONTAINS InterPro DOMAIN/s: UDP-glucuronosyl/UDP-glucosyltransferase (InterPro:IPR002213); BEST Arabidopsis thaliana protein match is: UDP-Glycosyltransferase superfamil…	0.00873195	1.44585	0.21226	-1.16585	0.0407216	1.30813
AT4G30350.1	protein_coding		Double Clp-N motif-containing P-loop nucleoside triphosphate hydrolases superfamily protein; BEST Arabidopsis thaliana protein match is: Double Clp-N motif-containing P-loop nucleoside triphosphate hydrolases superfamily protein (TAIR:AT5G57710.1); Has 16030 Blast hits to 14793 proteins in 2754 species: Archae - 27; Bacteria - 12697; Metazoa - 12; Fungi - 280; Plants - 607; Viruses - 0; Other Euk…	0.0120366	1.44357	0.705765	1.04853	0.640597	-1.06046
AT3G31402.1	protein_coding		General transcription factor 2-related zinc finger protein; FUNCTIONS IN: molecular_function unknown; INVOLVED IN: biological_process unknown; LOCATED IN: cellular_component unknown; BEST Arabidopsis thaliana protein match is: TTF-type zinc finger protein with HAT dimerisation domain (TAIR:AT2G06541.2); Has 770 Blast hits to 552 proteins in 37 species: Archae - 0; Bacteria - 0; Metazoa - 232; Fun…	0.0113463	1.44342	0.00283788	1.58734	0.0495509	1.30575
AT3G15353.2	protein_coding	METALLOTHIONEIN 3 (MT3)	metallothionein, binds to and detoxifies excess copper and other metals, limiting oxidative damage	0.0045595	1.44311	0.949785	1.00668	0.0645077	1.23652
AT2G13469.1	pseudogene		unknown pseudogene	0.00231812	1.4431	0.52735	1.06267	0.7989	1.02461
AT5G65165.1	protein_coding	SUCCINATE DEHYDROGENASE 2-3 (SDH2-3)	One of three isoforms of the iron-sulfur component of the succinate dehydrogenase complex, a component of the mitochondrial respiratory chain complex II. The product of the nuclear encoded gene is imported into the mitochondrion. Transcripts appear during seed maturation, persist through dessication, are abundant in dry seeds, and markedly decline during germination.	0.0326768	1.44125	0.505743	-1.10843	0.392847	1.14235
AT3G52130.1	protein_coding		Bifunctional inhibitor/lipid-transfer protein/seed storage 2S albumin superfamily protein; FUNCTIONS IN: lipid binding; INVOLVED IN: lipid transport; LOCATED IN: endomembrane system; EXPRESSED IN: leaf whorl, sepal, flower, seed; EXPRESSED DURING: petal differentiation and expansion stage, E expanded cotyledon stage; CONTAINS InterPro DOMAIN/s: Bifunctional inhibitor/plant lipid transfer protein/…	0.0239704	1.44005	0.799959	-1.03684	0.0288803	-1.41921
AT4G26880.1	protein_coding		Stigma-specific Stig1 family protein; FUNCTIONS IN: molecular_function unknown; INVOLVED IN: biological_process unknown; LOCATED IN: endomembrane system; CONTAINS InterPro DOMAIN/s: Stigma-specific protein Stig1 (InterPro:IPR006969); BEST Arabidopsis thaliana protein match is: Stigma-specific Stig1 family protein (TAIR:AT5G55110.1); Has 1807 Blast hits to 1807 proteins in 277 species: Archae - 0;…	0.00907245	1.44003	0.0726768	1.25736	0.0320504	1.32723
AT1G52415.1	protein_coding		Bifunctional inhibitor/lipid-transfer protein/seed storage 2S albumin superfamily protein; FUNCTIONS IN: molecular_function unknown; LOCATED IN: endomembrane system; CONTAINS InterPro DOMAIN/s: Bifunctional inhibitor/plant lipid transfer protein/seed storage (InterPro:IPR016140); BEST Arabidopsis thaliana protein match is: Expressed protein (TAIR:AT4G28405.1); Has 30201 Blast hits to 17322 protei…	0.0104504	1.44001	0.79475	-1.03205	0.0995827	1.23719
AT1G04700.1	protein_coding		PB1 domain-containing protein tyrosine kinase; FUNCTIONS IN: protein serine/threonine/tyrosine kinase activity, protein kinase activity; INVOLVED IN: protein amino acid phosphorylation; LOCATED IN: cytosol; EXPRESSED IN: 22 plant structures; EXPRESSED DURING: 14 growth stages; CONTAINS InterPro DOMAIN/s: Octicosapeptide/Phox/Bem1p (InterPro:IPR000270), Protein kinase, ATP binding site (InterPro:I…	2.75895e-05	1.43949	0.00888651	-1.18371	0.0113938	1.17498
AT3G26940.1	protein_coding	CONSTITUTIVE DIFFERENTIAL GROWTH 1 (CDG1)	Receptor-like cytoplasmic kinase, RLCKVII subfamily. Overexpression causes abnormal differential and elongation growth after organ differentiation.	0.00912047	1.43948	0.572922	1.06934	0.0189426	1.37314
AT2G07767.1	transposable_element_gene		similarity to putative non-LTR retroelement reverse transcriptase	0.00660296	1.43924	0.533015	-1.0727	0.0159068	-1.3639
AT4G24974.1	protein_coding		Plant self-incompatibility protein S1 family; FUNCTIONS IN: molecular_function unknown; INVOLVED IN: biological_process unknown; LOCATED IN: endomembrane system; CONTAINS InterPro DOMAIN/s: Plant self-incompatibility S1 (InterPro:IPR010264); BEST Arabidopsis thaliana protein match is: Plant self-incompatibility protein S1 family (TAIR:AT4G24975.1); Has 30201 Blast hits to 17322 proteins in 780 sp…	0.00961161	1.43886	0.891691	-1.01634	0.0522758	1.28795
AT3G43654.1	transposable_element_gene		transposable element gene; gypsy-like retrotransposon family, has a 4.7e-150 P-value blast match to GB:CAA73042 polyprotein (Gypsy_Ty3-element) (Ananas comosus)	0.0460859	1.43761	0.0244504	1.52317	0.808759	1.04085
AT5G07820.1	protein_coding		Plant calmodulin-binding protein-related; CONTAINS InterPro DOMAIN/s: Calmodulin-binding protein, plant (InterPro:IPR012417); BEST Arabidopsis thaliana protein match is: Plant calmodulin-binding protein-related (TAIR:AT5G61260.1); Has 1807 Blast hits to 1807 proteins in 277 species: Archae - 0; Bacteria - 0; Metazoa - 736; Fungi - 347; Plants - 385; Viruses - 0; Other Eukaryotes - 339 (source: NC…	1.47141e-05	1.43747	0.588137	1.02797	0.00648965	-1.18013
AT2G09862.1	transposable_element_gene		transposable element gene; CACTA-like transposase family (Tnp2/En/Spm), has a 1.8e-13 P-value blast match to gb|AAG52024.1|AC022456_5 Tam1-homologous transposon protein TNP2, putative; 12762-16371 (Arabidopsis thaliana) (CACTA-element)	0.0088946	1.43721	0.92305	1.01137	0.00220835	1.57404
AT1G02391.1	protein_coding		unknown protein; Has 30201 Blast hits to 17322 proteins in 780 species: Archae - 12; Bacteria - 1396; Metazoa - 17338; Fungi - 3422; Plants - 5037; Viruses - 0; Other Eukaryotes - 2996 (source: NCBI BLink).	0.0115827	1.43699	0.916624	1.01293	0.758	1.0386
AT3G42650.1	transposable_element_gene		transposable element gene; CACTA-like transposase family (Ptta/En/Spm), has a 7.9e-100 P-value blast match to At1g36190.1/92-340 CACTA-like transposase family (Ptta/En/Spm) (CACTA-element) (Arabidopsis thaliana)	0.000774276	1.43684	0.75396	1.02569	0.0696299	-1.17188
AT3G54340.1	protein_coding	APETALA 3 (AP3)	Floral homeotic gene encoding a MADS domain protein homologous to SRF transcription factors. Specifies petal and stamen identities. Associates with PISTILLATA.	0.0476541	1.43646	0.0542426	1.41924	0.101173	-1.33742
AT4G18840.1	protein_coding		Pentatricopeptide repeat (PPR-like) superfamily protein; CONTAINS InterPro DOMAIN/s: Pentatricopeptide repeat (InterPro:IPR002885); BEST Arabidopsis thaliana protein match is: Tetratricopeptide repeat (TPR)-like superfamily protein (TAIR:AT1G74630.1); Has 40182 Blast hits to 14292 proteins in 243 species: Archae - 8; Bacteria - 21; Metazoa - 44; Fungi - 131; Plants - 39337; Viruses - 0; Other Euk…	9.73381e-05	1.4364	0.000266259	1.37852	0.000223489	1.38816
AT2G42460.1	protein_coding		TRAF-like family protein; CONTAINS InterPro DOMAIN/s: TRAF-like (InterPro:IPR008974), MATH (InterPro:IPR002083), TRAF-type (InterPro:IPR013322); BEST Arabidopsis thaliana protein match is: TRAF-like family protein (TAIR:AT2G42470.1); Has 882 Blast hits to 581 proteins in 58 species: Archae - 0; Bacteria - 0; Metazoa - 8; Fungi - 47; Plants - 810; Viruses - 0; Other Eukaryotes - 17 (source: NCBI B…	0.00777056	1.43589	0.269866	1.13819	0.877805	1.01769
AT1G36485.1	transposable_element_gene		transposable element gene; CACTA-like transposase family (Ptta/En/Spm), has a 2.2e-94 P-value blast match to At1g15560.1/58-302 CACTA-like transposase family (Ptta/En/Spm) (CACTA-element) (Arabidopsis thaliana)	0.0296713	1.43578	0.398394	1.13574	0.60685	-1.07976
AT3G52160.1	protein_coding	3-KETOACYL-COA SYNTHASE 15 (KCS15)	Encodes KCS15, a member of the 3-ketoacyl-CoA synthase family involved in the biosynthesis of VLCFA (very long chain fatty acids).	0.00121936	1.43569	0.107193	-1.15826	0.00144395	1.42362
AT2G32060.1	protein_coding		Ribosomal protein L7Ae/L30e/S12e/Gadd45 family protein; FUNCTIONS IN: structural constituent of ribosome; INVOLVED IN: translation; LOCATED IN: cytosolic small ribosomal subunit, cytosolic ribosome, nucleus; EXPRESSED IN: 22 plant structures; EXPRESSED DURING: 13 growth stages; CONTAINS InterPro DOMAIN/s: Ribosomal protein S12e (InterPro:IPR000530), Ribosomal protein L7Ae/L30e/S12e/Gadd45 (InterP…	0.000392954	1.43551	0.965401	-1.0032	0.00118874	1.36661
AT1G18420.1	protein_coding		Aluminium activated malate transporter family protein; INVOLVED IN: response to aluminum ion; CONTAINS InterPro DOMAIN/s: Malate transporter, aliminium toerance (InterPro:IPR020966); BEST Arabidopsis thaliana protein match is: aluminum-activated malate transporter 9 (TAIR:AT3G18440.1); Has 539 Blast hits to 535 proteins in 118 species: Archae - 0; Bacteria - 174; Metazoa - 1; Fungi - 11; Plants -…	0.00232178	1.43528	0.00587616	-1.36683	0.183414	-1.13916
AT4G03510.1	protein_coding	RING MEMBRANE-ANCHOR 1 (RMA1)	RMA1 encodes a novel 28 kDa protein with a RING finger motif and a C-terminal membrane-anchoring domain that is involved in the secretory pathway. Has E3 ubiquitin ligase activity.	0.0225834	1.43441	0.00878261	1.54142	0.667524	1.06192
AT2G03230.1	protein_coding		GCK domain-containing protein; CONTAINS InterPro DOMAIN/s: GCK (InterPro:IPR012891); BEST Arabidopsis thaliana protein match is: GCK domain-containing protein (TAIR:AT5G57640.1); Has 84 Blast hits to 82 proteins in 21 species: Archae - 0; Bacteria - 0; Metazoa - 15; Fungi - 0; Plants - 68; Viruses - 0; Other Eukaryotes - 1 (source: NCBI BLink).	0.00480151	1.43421	0.147965	1.17285	0.0110718	1.36666
AT5G42830.1	protein_coding		HXXXD-type acyl-transferase family protein; FUNCTIONS IN: transferase activity, transferring acyl groups other than amino-acyl groups, transferase activity; INVOLVED IN: biological_process unknown; LOCATED IN: cellular_component unknown; EXPRESSED IN: 17 plant structures; EXPRESSED DURING: 12 growth stages; CONTAINS InterPro DOMAIN/s: Transferase (InterPro:IPR003480); BEST Arabidopsis thaliana pr…	4.1044e-08	1.43408	8.56804e-08	1.39906	2.93392e-08	1.45111
AT1G04490.2	protein_coding		Protein of unknown function (DUF3527); FUNCTIONS IN: molecular_function unknown; INVOLVED IN: biological_process unknown; LOCATED IN: cellular_component unknown; EXPRESSED IN: root, stamen; EXPRESSED DURING: 4 anthesis; CONTAINS InterPro DOMAIN/s: Protein of unknown function DUF3527 (InterPro:IPR021916); BEST Arabidopsis thaliana protein match is: Protein of unknown function (DUF3527) (TAIR:AT2G3…	0.00310124	1.43384	0.899543	1.01243	0.137143	-1.16564
AT5G39070.1	transposable_element_gene		transposable element gene; hAT-like transposase family (hobo/Ac/Tam3), has a 3.9e-50 P-value blast match to GB:AAD24567 transposase Tag2 (hAT-element) (Arabidopsis thaliana)	0.00177235	1.43351	0.950255	1.00563	0.267649	1.10812
AT4G12530.1	protein_coding		Bifunctional inhibitor/lipid-transfer protein/seed storage 2S albumin superfamily protein; FUNCTIONS IN: lipid binding; INVOLVED IN: lipid transport; LOCATED IN: endomembrane system; EXPRESSED IN: sepal, male gametophyte; EXPRESSED DURING: 4 anthesis; CONTAINS InterPro DOMAIN/s: Bifunctional inhibitor/plant lipid transfer protein/seed storage (InterPro:IPR016140), Plant lipid transfer protein/see…	0.00655113	1.43304	0.137477	-1.18813	0.0701214	1.24088
AT3G44755.1	protein_coding		unknown protein; BEST Arabidopsis thaliana protein match is: unknown protein (TAIR:AT3G46360.1); Has 4 Blast hits to 4 proteins in 2 species: Archae - 0; Bacteria - 0; Metazoa - 0; Fungi - 0; Plants - 4; Viruses - 0; Other Eukaryotes - 0 (source: NCBI BLink).	3.99151e-05	1.43299	0.128827	1.09399	0.00744921	-1.19597
AT5G67245.1	protein_coding		unknown protein; FUNCTIONS IN: molecular_function unknown; INVOLVED IN: biological_process unknown; LOCATED IN: mitochondrion; BEST Arabidopsis thaliana protein match is: unknown protein (TAIR:AT5G65609.1); Has 35333 Blast hits to 34131 proteins in 2444 species: Archae - 798; Bacteria - 22429; Metazoa - 974; Fungi - 991; Plants - 531; Viruses - 0; Other Eukaryotes - 9610 (source: NCBI BLink).	0.0015612	1.43277	0.00372908	1.37152	0.863082	-1.01534
AT3G25650.1	protein_coding	SKP1-LIKE 15 (SK15)	SKP1-like 15 (SK15); FUNCTIONS IN: ubiquitin-protein ligase activity; INVOLVED IN: ubiquitin-dependent protein catabolic process; LOCATED IN: SCF ubiquitin ligase complex; EXPRESSED IN: 6 plant structures; CONTAINS InterPro DOMAIN/s: E3 ubiquitin ligase, SCF complex, Skp subunit (InterPro:IPR016897), SKP1 component, dimerisation (InterPro:IPR016072), SKP1 component (InterPro:IPR001232), BTB/POZ f…	0.00164972	1.43269	0.270149	1.10616	0.189503	-1.12922
AT4G26200.1	protein_coding	1-AMINO-CYCLOPROPANE-1-CARBOXYLATE SYNTHASE 7 (ACS7)	Member of a family of proteins in Arabidopsis that encode 1-Amino-cyclopropane-1-carboxylate synthase, an enzyme involved in ethylene biosynthesis. Not expressed in response to IAA.	0.00327535	1.43245	0.0227552	1.28963	0.0106357	1.34347
AT1G79780.1	protein_coding		Uncharacterised protein family (UPF0497); CONTAINS InterPro DOMAIN/s: Uncharacterised protein family UPF0497, trans-membrane plant (InterPro:IPR006702), Uncharacterised protein family UPF0497, trans-membrane plant subgroup (InterPro:IPR006459); BEST Arabidopsis thaliana protein match is: Uncharacterised protein family (UPF0497) (TAIR:AT3G16300.1); Has 353 Blast hits to 353 proteins in 18 species:…	0.00448207	1.43193	0.24748	1.13113	0.123784	1.18309
[truncated: 1,180 more rows]

## Sheet: 2660 genes Down in U3-NR
Gene	Gene Model Type	Primary Gene Symbol	Gene Description	p-value (U3::NR vs. EV-W)	Fold-Change (U3::NR vs. EV-W)	p-value (upf1 vs. EV-W)	Fold-Change (upf1 vs. EV-W)	p-value (upf3 vs. EV-W)	Fold-Change (upf3 vs. EV-W)
[truncated: 2,660 more rows]

## Sheet: 3946 genes Up in upf1
Gene	Gene Model Type	Primary Gene Symbol	Gene Description	p-value (U3::NR vs. EV-W)	Fold-Change (U3::NR vs. EV-W)	p-value (upf1 vs. EV-W)	Fold-Change (upf1 vs. EV-W)	p-value (upf3 vs. EV-W)	Fold-Change (upf3 vs. EV-W)
[truncated: 3,946 more rows]

[truncated: 1 more sheets: 3995 genes Up in upf3]
