# Supplementary material for: The feedback control of UPF3 is crucial for RNA surveillance in plants
Source: Nucleic Acids Res. 2015 Mar 27;43(8):4219–35. doi: 10.1093/nar/gkv237 (PMC4417159; doi:10.1093/nar/gkv237)
Supplement: SUPPLEMENTARY DATA [file supp_gkv237_Supplementary_Dataset_S3.xls]

## Sheet: Legend
Supplementary Dataset S3 presents the potential NMD inducing features of genes for which information was available in TAIR V10 for at least one UTR (the 5' UTR or the 3' UTR), or were pseudogenes. The expression of the genes shown was altered by at least 1.5-fold, with FDR p<0.05, in the indicated plant types (WT plants expressing the U3::NR construct, and EV-transformed upf1 or upf3 mutants) rel…
Worksheet	Data
Up in U3-NR - having UTR data	Genes having FC>1.5 and FDR p<0.05 in U3::NR, for which at least one UTR was known, or were pseudogenes.
Down in U3-NR - having UTR data	Genes having FC<-1.5 and FDR p<0.05 in U3::NR, for which at least one UTR was known, or were pseudogenes.
Up in upf1 - having UTR data	Genes having FC>1.5 and FDR p<0.05 in upf1, for which at least one UTR was known, or were pseudogenes.
Up in upf3 - having UTR data	Genes having FC>1.5 and FDR p<0.05 in upf3, for which at least one UTR was known, or were pseudogenes.
Annotation of potential NMD inducing features
Note: Most probes recognized a single gene model. When the same probe recognized another gene model in the same locus (e.g., XXX.1 and XXX.2), the features of each of the models are indicated as present in all models.
3' UTR	Has 3' UTR>300 nt (does not have an uORF, or the 5' UTR sequence is not available).
Intron	Has intron>50 nt downstream the TC (does not have an uORF, or the 5' UTR sequence is not available).
3' UTR + Intron	Has 3' UTR>300 nt + intron>50 nt downstream the TC (does not have an uORF, or the 5' UTR sequence is not available).
3' UTR + uORF	Has 3' UTR>300 nt + uORF.
Intron + uORF	Has intron>50 nt downstream the TC + uORF.
3' UTR + Intron + uORF	Has 3' UTR>300 nt + intron>50 nt downstream TC + uORF.
Pseudogene	Pseudogene.
CpuORF	Has CpuORF
uORF	Has uORF (does not have 3' UTR>300 nt or intron>50 nt downstream the TC, or the 3' UTR sequence is not available)
	No potential NMD inducing feature identified.
Explanation of the color annotations:
Has only 3' UTR and/or Intron, but not uORF
Has 3' UTR and/or Intron + uORF
Pseudogene
Has CpuORF
Has only uORF

## Sheet: Up in U3-NR - having UTR data
Gene	Gene Model Type	Primary Gene Symbol	Gene Description	p-value (U3::NR vs. EV-W)	Fold-Change (U3::NR vs. EV-W)	p-value (upf1 vs. EV-W)	Fold-Change (upf1 vs. EV-W)	p-value (upf3 vs. EV-W)	Fold-Change (upf3 vs. EV-W)	NMD feature (see annotations in the Legend)
AT2G14610.1	protein_coding	PATHOGENESIS-RELATED GENE 1 (PR1)	PR1 gene expression is induced in response to a variety of pathogens. It is a useful molecular marker for the SAR response. Though the Genbank record for the cDNA associated to this gene is called 'PR-1-like', the sequence actually corresponds to PR1. Expression of this gene is salicylic-acid responsive.	0.00219327	9.4075	0.0168937	4.89225	0.00506539	7.16844
AT1G36922.1	protein_coding		unknown protein.	0.00599217	7.90335	0.825391	1.14754	0.944688	1.04418	uORF
AT1G56060.1	protein_coding		unknown protein; BEST Arabidopsis thaliana protein match is: unknown protein (TAIR:AT2G32210.1); Has 180 Blast hits to 180 proteins in 22 species: Archae - 0; Bacteria - 0; Metazoa - 0; Fungi - 10; Plants - 170; Viruses - 0; Other Eukaryotes - 0 (source: NCBI BLink).	0.000997035	6.95299	0.768823	1.14067	0.121888	-2.07968
AT3G57260.1	protein_coding	"BETA-1,3-GLUCANASE 2" (BGL2)	beta 1,3-glucanase	0.0207579	5.6811	0.0489032	4.16075	0.0867002	-3.35816
AT4G26220.1	protein_coding		S-adenosyl-L-methionine-dependent methyltransferases superfamily protein; FUNCTIONS IN: O-methyltransferase activity; LOCATED IN: cytosol; EXPRESSED IN: shoot, inflorescence meristem, root, flower; EXPRESSED DURING: petal differentiation and expansion stage, seed development stages; CONTAINS InterPro DOMAIN/s: O-methyltransferase, family 3 (InterPro:IPR002935); BEST Arabidopsis thaliana protein m…	0.000489974	5.36765	0.983143	-1.00748	0.44964	-1.31017	uORF
AT4G10000.2	protein_coding		Thioredoxin family protein; FUNCTIONS IN: electron carrier activity, protein disulfide oxidoreductase activity; INVOLVED IN: cell redox homeostasis; LOCATED IN: chloroplast; EXPRESSED IN: 22 plant structures; EXPRESSED DURING: 13 growth stages; CONTAINS InterPro DOMAIN/s: Glutaredoxin (InterPro:IPR002109), Thioredoxin fold (InterPro:IPR012335), Thioredoxin-like fold (InterPro:IPR012336), Glutathi…	0.00128099	5.22436	0.926501	-1.03706	0.231312	-1.62988
AT5G54070.1	protein_coding	HEAT SHOCK TRANSCRIPTION FACTOR A9 (HSFA9)	A member of Heat Stress Transcription Factor (Hsf) family. Not responding to heat stress. Is regulated by the seed-specific transcription factor ABI3. In turn, it regulates other heat stress proteins including Hsp17.4-CI, Hsp17.7-CII and Hsp101 during seed maturation.	0.00212	5.18235	0.52347	1.31217	0.478585	-1.35313	3' UTR + Intron
AT3G07070.1	protein_coding		Protein kinase superfamily protein; FUNCTIONS IN: protein serine/threonine kinase activity, protein kinase activity, kinase activity, ATP binding; INVOLVED IN: protein amino acid phosphorylation; LOCATED IN: cellular_component unknown; EXPRESSED IN: male gametophyte, flower, pollen tube; EXPRESSED DURING: L mature pollen stage, M germinated pollen stage, 4 anthesis; CONTAINS InterPro DOMAIN/s: Pr…	9.4927e-05	5.1457	0.928414	-1.0256	0.510264	-1.20578	uORF
AT3G48650.1	pseudogene		pseudogene, At14a-related protein, similar to At14a (GI:11994571 and GI:11994573) (Arabidopsis thaliana)	6.0873e-05	5.08345	0.38231	1.26617	9.3307e-05	4.70195	Pseudogene
AT1G58225.1	protein_coding		unknown protein; FUNCTIONS IN: molecular_function unknown; INVOLVED IN: biological_process unknown; LOCATED IN: endomembrane system; Has 4 Blast hits to 4 proteins in 2 species: Archae - 0; Bacteria - 0; Metazoa - 0; Fungi - 0; Plants - 4; Viruses - 0; Other Eukaryotes - 0 (source: NCBI BLink).	2.21913e-07	4.77409	0.0327576	1.40314	0.00219576	1.73474
AT1G02450.1	protein_coding	NIM1-INTERACTING 1 (NIMIN1)	NIMIN1 modulates PR gene expression according the following model: NPR1 forms a ternary complex with NIMIN1 and TGA factors upon SAR induction that binds to a positive regulatory cis-element of the PR-1 promoter, termed LS7. This leads to PR-1 gene induction. NIMIN1 decreases transcriptional activation, possibly through its EAR motif, which results in fine-tuning of PR-1 gene expression.	0.000234586	4.42835	0.0400373	1.91105	0.00730995	2.4922
AT5G14500.1	protein_coding		aldose 1-epimerase family protein; FUNCTIONS IN: carbohydrate binding, isomerase activity, aldose 1-epimerase activity, catalytic activity; INVOLVED IN: galactose metabolic process, carbohydrate metabolic process; LOCATED IN: cellular_component unknown; EXPRESSED IN: 22 plant structures; EXPRESSED DURING: 13 growth stages; CONTAINS InterPro DOMAIN/s: Glycoside hydrolase-type carbohydrate-binding …	0.000740879	4.29156	0.884182	1.04813	0.885856	-1.04742
AT3G57240.1	protein_coding	"BETA-1,3-GLUCANASE 3" (BG3)	encodes a member of glycosyl hydrolase family 17	5.13218e-05	3.9869	0.0323789	1.69815	0.0220409	1.77939
AT5G17030.1	protein_coding	UDP-GLUCOSYL TRANSFERASE 78D3 (UGT78D3)	UDP-glucosyl transferase 78D3 (UGT78D3); FUNCTIONS IN: quercetin 3-O-glucosyltransferase activity, UDP-glycosyltransferase activity, flavonol 3-O-arabinosyltransferase activity, transferase activity, transferring glycosyl groups; INVOLVED IN: metabolic process; EXPRESSED IN: 8 plant structures; EXPRESSED DURING: 4 anthesis, F mature embryo stage, petal differentiation and expansion stage, E expan…	5.9825e-05	3.74716	0.205545	1.32699	0.197607	1.33421
AT1G33720.1	protein_coding	"CYTOCHROME P450, FAMILY 76, SUBFAMILY C, POLYPEPTIDE 6" (CYP76C6)	member of CYP76C	2.48926e-06	3.63919	0.0571822	1.36377	8.20363e-05	2.42317
AT5G13130.2	protein_coding		Histidine kinase-, DNA gyrase B-, and HSP90-like ATPase family protein; FUNCTIONS IN: ATP binding; INVOLVED IN: biological_process unknown; LOCATED IN: cellular_component unknown; CONTAINS InterPro DOMAIN/s: ATPase-like, ATP-binding domain (InterPro:IPR003594); BEST Arabidopsis thaliana protein match is: Histidine kinase-, DNA gyrase B-, and HSP90-like ATPase family protein (TAIR:AT5G50780.1).	1.24532e-05	3.53188	0.655677	-1.08048	0.82475	-1.03905	3' UTR
AT4G37060.2	protein_coding	PATATIN-LIKE PROTEIN 5 (PLP5)	Patatin-related phospholipase A. Expressed weakly in roots, cotyledons, and leaves but is transcriptionally induced by auxin. Phosphorylation by calcium-dependent protein kinases in vitro enhances its activity.	0.000397511	3.41099	0.0262435	1.8751	0.160518	1.44587	uORF
AT5G22570.1	protein_coding	WRKY DNA-BINDING PROTEIN 38 (WRKY38)	member of WRKY Transcription Factor; Group III	0.000167268	3.40036	0.000275636	3.16343	0.00351057	2.2534
AT5G41750.1	protein_coding		Disease resistance protein (TIR-NBS-LRR class) family; FUNCTIONS IN: transmembrane receptor activity, nucleoside-triphosphatase activity, nucleotide binding, ATP binding; INVOLVED IN: signal transduction, defense response, apoptosis, innate immune response; LOCATED IN: intrinsic to membrane; CONTAINS InterPro DOMAIN/s: ATPase, AAA+ type, core (InterPro:IPR003593), NB-ARC (InterPro:IPR002182), Tol…	9.22908e-09	3.35869	0.0909782	1.15795	0.0241131	1.22985	3' UTR + Intron
AT5G67310.1	protein_coding	"CYTOCHROME P450, FAMILY 81, SUBFAMILY G, POLYPEPTIDE 1" (CYP81G1)	member of CYP81G	3.77945e-06	3.30473	8.27753e-05	2.34943	0.0967909	-1.29201
AT4G10500.1	protein_coding		2-oxoglutarate (2OG) and Fe(II)-dependent oxygenase superfamily protein; FUNCTIONS IN: oxidoreductase activity, acting on paired donors, with incorporation or reduction of molecular oxygen, 2-oxoglutarate as one donor, and incorporation of one atom each of oxygen into both donors, oxidoreductase activity; INVOLVED IN: secondary metabolic process; EXPRESSED IN: 12 plant structures; EXPRESSED DURIN…	0.000169415	3.2798	0.216955	1.32268	0.627441	-1.11248
AT5G49301.1	pseudogene		Pseudogene of AT5G49310; importin alpha-1 subunit, putative	1.93022e-06	3.24528	0.144308	1.22613	0.000605394	1.85027	Pseudogene
AT4G22470.1	protein_coding		protease inhibitor/seed storage/lipid transfer protein (LTP) family protein; FUNCTIONS IN: lipid binding; INVOLVED IN: lipid transport; LOCATED IN: endomembrane system; EXPRESSED IN: embryo, hypocotyl, sepal, stamen; EXPRESSED DURING: 4 anthesis, C globular stage, petal differentiation and expansion stage; CONTAINS InterPro DOMAIN/s: Bifunctional inhibitor/plant lipid transfer protein/seed storag…	0.00360522	3.17707	0.000102257	6.38196	0.751413	-1.10732
AT1G21525.1	pseudogene		pseudogene of unknown protein	0.0117427	3.16501	0.637456	1.20339	0.42809	1.36936	Pseudogene
AT5G46600.1	protein_coding		Aluminium activated malate transporter family protein; FUNCTIONS IN: molecular_function unknown; INVOLVED IN: response to aluminum ion; LOCATED IN: cellular_component unknown; CONTAINS InterPro DOMAIN/s: Malate transporter, aliminium toerance (InterPro:IPR020966); BEST Arabidopsis thaliana protein match is: Aluminium activated malate transporter family protein (TAIR:AT5G46610.1); Has 1807 Blast h…	0.000495437	3.13448	0.575459	-1.14502	0.979569	-1.00617
AT5G10760.1	protein_coding		Eukaryotic aspartyl protease family protein; FUNCTIONS IN: aspartic-type endopeptidase activity; INVOLVED IN: proteolysis; LOCATED IN: apoplast; EXPRESSED IN: 18 plant structures; EXPRESSED DURING: 12 growth stages; CONTAINS InterPro DOMAIN/s: Peptidase aspartic (InterPro:IPR021109), Peptidase aspartic, catalytic (InterPro:IPR009007), Peptidase A1 (InterPro:IPR001461); BEST Arabidopsis thaliana p…	0.0050582	3.13041	0.0782821	1.88651	0.798569	1.08925	3' UTR
AT4G15345.1	pseudogene	"CYTOCHROME P450, FAMILY 702, SUBFAMILY A, POLYPEPTIDE 4 PSEUDOGENE" (CYP702A4P)	cytochrome P450 pseudogene	0.00489991	3.10672	0.0894692	-1.82532	0.993173	-1.00283	Pseudogene
AT5G42820.2	protein_coding	(U2AF35B)	U2 auxiliary factor small subunit. The atU2AF35b protein and its homolog, atU2AF35a, contain most of the conserved domains of hsU2AF35, including the psiRRM, one RS domain, two zinc fingers, and the two regions for interacting with U2AF large subunit. Both proteins lack the stretch of glycines present in human U2AF35. The sequences are overall 83% identical, and each Arabidopsis homolog shows app…	0.000558347	3.09561	0.882747	-1.03622	0.10468	1.51709	3' UTR
AT1G70000.2	protein_coding		myb-like transcription factor family protein; CONTAINS InterPro DOMAIN/s: SANT, DNA-binding (InterPro:IPR001005), Homeodomain-like (InterPro:IPR009057), Myb, DNA-binding (InterPro:IPR014778), Zinc finger, CCHC-type (InterPro:IPR001878), HTH transcriptional regulator, Myb-type, DNA-binding (InterPro:IPR017930), Myb-like DNA-binding domain, SHAQKYF class (InterPro:IPR006447); BEST Arabidopsis thali…	1.45061e-05	3.03577	0.44373	-1.12755	0.465882	-1.12092	3' UTR + Intron
AT1G60930.1	protein_coding	RECQ HELICASE L4B (RECQ4B)	AtRECQ4B mutant showed no sensitivity to DNA damaging agents.Involved in homologous recombination.	8.94858e-05	3.00846	0.665119	1.0851	0.542721	1.12226
AT5G20810.2	protein_coding		SAUR-like auxin-responsive protein family ; FUNCTIONS IN: calmodulin binding; INVOLVED IN: response to auxin stimulus; LOCATED IN: peroxisome; EXPRESSED IN: 10 plant structures; EXPRESSED DURING: L mature pollen stage, M germinated pollen stage, 4 anthesis, petal differentiation and expansion stage; CONTAINS InterPro DOMAIN/s: Auxin responsive SAUR protein (InterPro:IPR003676); BEST Arabidopsis t…	0.00539022	2.989	0.540721	-1.22157	0.555658	1.21249	3' UTR + uORF
AT3G01950.1	protein_coding		Protein of unknown function (DUF 3339); CONTAINS InterPro DOMAIN/s: Protein of unknown function DUF3339 (InterPro:IPR021775); BEST Arabidopsis thaliana protein match is: Protein of unknown function (DUF 3339) (TAIR:AT5G14110.1); Has 274 Blast hits to 269 proteins in 15 species: Archae - 0; Bacteria - 0; Metazoa - 0; Fungi - 0; Plants - 274; Viruses - 0; Other Eukaryotes - 0 (source: NCBI BLink).	0.00228974	2.86182	0.612671	1.14895	0.0752101	-1.68803
AT3G04717.1	pseudogene		Based on qRT-PCR data, this annotated pseudogene is expressed and upregulated in response to infection with the yellow strain of Cucumber mosaic virus in C24 and Col-0.	0.00010118	2.8372	0.00273699	1.96908	0.000870836	2.21951	Pseudogene
AT5G44570.1	protein_coding		unknown protein; FUNCTIONS IN: molecular_function unknown; INVOLVED IN: biological_process unknown; LOCATED IN: endomembrane system; EXPRESSED IN: leaf whorl, hypocotyl, sepal, flower, leaf; EXPRESSED DURING: petal differentiation and expansion stage, LP.08 eight leaves visible; Has 7 Blast hits to 7 proteins in 2 species: Archae - 0; Bacteria - 0; Metazoa - 0; Fungi - 0; Plants - 7; Viruses - 0;…	0.00768961	2.81966	0.0394772	2.10475	0.0139768	2.53427
AT1G73805.1	protein_coding	SAR DEFICIENT 1 (SARD1)	Encodes SAR Deficient 1 (SARD1), a key regulator for ICS1 (Isochorismate Synthase 1) induction and salicylic acid (SA) synthesis.	0.000226548	2.79924	0.000549721	2.51119	0.00425919	1.98906	3' UTR
AT1G66700.1	protein_coding	(PXMT1)	A member of the Arabidopsis SABATH methyltransferase gene family. Encodes PXMT1, a methyltransferase that methylates 1,7-paraxanthine.	0.0146876	2.78956	0.358432	1.40515	0.925245	-1.03466	3' UTR
AT3G57810.2	protein_coding		Cysteine proteinases superfamily protein; CONTAINS InterPro DOMAIN/s: Ovarian tumour, otubain (InterPro:IPR003323); BEST Arabidopsis thaliana protein match is: Cysteine proteinases superfamily protein (TAIR:AT2G38025.1); Has 624 Blast hits to 624 proteins in 129 species: Archae - 0; Bacteria - 0; Metazoa - 265; Fungi - 54; Plants - 235; Viruses - 0; Other Eukaryotes - 70 (source: NCBI BLink).	0.00225469	2.77061	0.247183	-1.37018	0.616374	-1.14208
AT2G14580.1	protein_coding	BASIC PATHOGENESIS-RELATED PROTEIN 1 (PRB1)	pathogenesis related protein, encodes a basic PR1-like protein. Expresses in flowers, roots, and not in leaves and responses to ethylene and methyl jasmonate. Salicylic acid represses gene expression.	0.0139915	2.76182	0.0347729	2.31215	0.00584174	3.2762
AT2G07726.1	pseudogene		pseudogene, similar to Mitochondrial ribosomal protein S14. (Rape), blastp match of 96% identity and 4.1e-29 P-value to SP|P49387|RT14_BRANA Mitochondrial ribosomal protein S14. (Rape) {Brassica napus}	0.00675095	2.7612	0.378888	1.32303	0.396505	1.30913	Pseudogene
AT1G13520.1	protein_coding		Protein of unknown function (DUF1262); CONTAINS InterPro DOMAIN/s: Protein of unknown function DUF1262 (InterPro:IPR010683); BEST Arabidopsis thaliana protein match is: Protein of unknown function (DUF1262) (TAIR:AT1G13480.1); Has 107 Blast hits to 100 proteins in 12 species: Archae - 0; Bacteria - 6; Metazoa - 0; Fungi - 0; Plants - 101; Viruses - 0; Other Eukaryotes - 0 (source: NCBI BLink).	0.0339795	2.74688	0.938329	-1.0336	0.781227	1.12616
AT1G13609.1	protein_coding		Encodes a defensin-like (DEFL) family protein.	0.00392929	2.72732	0.0724813	1.73051	0.0322403	1.9669
AT1G13470.1	protein_coding		Protein of unknown function (DUF1262); CONTAINS InterPro DOMAIN/s: Protein of unknown function DUF1262 (InterPro:IPR010683); BEST Arabidopsis thaliana protein match is: Protein of unknown function (DUF1262) (TAIR:AT1G13520.1); Has 101 Blast hits to 94 proteins in 9 species: Archae - 0; Bacteria - 0; Metazoa - 0; Fungi - 0; Plants - 101; Viruses - 0; Other Eukaryotes - 0 (source: NCBI BLink).	0.00596959	2.71296	0.972913	1.01026	0.00176401	3.33486
AT1G68000.1	protein_coding	PHOSPHATIDYLINOSITOL SYNTHASE 1 (PIS1)	phosphatidylinositol synthase 1	0.00161117	2.68187	0.726631	-1.08896	0.981925	-1.00552	uORF
AT2G07807.1	pseudogene		Pseudogene of ATMG01060	0.000866526	2.61723	0.129504	-1.417	0.837023	1.04582	Pseudogene
AT2G12940.1	protein_coding	UNFERTILIZED EMBRYO SAC 4 (UNE4)	unfertilized embryo sac 4 (UNE4); FUNCTIONS IN: sequence-specific DNA binding transcription factor activity; INVOLVED IN: double fertilization forming a zygote and endosperm; LOCATED IN: nucleus, chloroplast; CONTAINS InterPro DOMAIN/s: Basic-leucine zipper (bZIP) transcription factor (InterPro:IPR004827), Basic leucine zipper (InterPro:IPR011700); BEST Arabidopsis thaliana protein match is: Basi…	0.000275337	2.61696	0.936423	-1.01509	0.956764	1.01023
AT4G15210.1	protein_coding	BETA-AMYLASE 5 (BAM5)	cytosolic beta-amylase expressed in rosette leaves and inducible by sugar. RAM1 mutants have reduced beta amylase in leaves and stems.	0.00451686	2.59164	8.06708e-05	5.08576	8.24755e-06	-8.09498	3' UTR + uORF
AT5G49640.1	protein_coding		unknown protein; Has 1807 Blast hits to 1807 proteins in 277 species: Archae - 0; Bacteria - 0; Metazoa - 736; Fungi - 347; Plants - 385; Viruses - 0; Other Eukaryotes - 339 (source: NCBI BLink).	0.00462807	2.59035	0.0234957	2.02676	0.952758	-1.01643	uORF
AT5G05290.1	protein_coding	EXPANSIN A2 (EXPA2)	Encodes an expansin. Naming convention from the Expansin Working Group (Kende et al, 2004. Plant Mol Bio)	1.09493e-05	2.5746	0.0052585	1.54191	0.499338	1.09114
AT1G05790.2	protein_coding		lipase class 3 family protein; FUNCTIONS IN: triglyceride lipase activity; INVOLVED IN: lipid metabolic process; EXPRESSED IN: 24 plant structures; EXPRESSED DURING: 15 growth stages; CONTAINS InterPro DOMAIN/s: Lipase, class 3 (InterPro:IPR002921); BEST Arabidopsis thaliana protein match is: alpha/beta-Hydrolases superfamily protein (TAIR:AT2G42450.1); Has 496 Blast hits to 490 proteins in 108 s…	1.78211e-05	2.57357	0.0905935	1.27631	0.00422211	1.60411	uORF
AT1G67980.1	protein_coding	CAFFEOYL-COA 3-O-METHYLTRANSFERASE (CCOAMT)	Encodes S-adenosyl-L-methionine: transcaffeoyl Coenzyme A 3-O-methyltransferase.	0.023884	2.53055	0.63593	-1.18839	0.735386	1.13078	uORF
AT5G38460.1	protein_coding		ALG6, ALG8 glycosyltransferase family; FUNCTIONS IN: transferase activity, transferring hexosyl groups, transferase activity, transferring glycosyl groups; LOCATED IN: endoplasmic reticulum membrane; EXPRESSED IN: 20 plant structures; EXPRESSED DURING: 10 growth stages; CONTAINS InterPro DOMAIN/s: Glycosyltransferase, ALG6/ALG8 (InterPro:IPR004856); BEST Arabidopsis thaliana protein match is: ALG…	0.00185611	2.5091	0.720068	1.0867	0.524036	-1.16043	3' UTR + Intron
AT5G41720.1	protein_coding		BEST Arabidopsis thaliana protein match is: F-box protein-related (TAIR:AT1G64290.1); Has 70 Blast hits to 70 proteins in 11 species: Archae - 0; Bacteria - 0; Metazoa - 0; Fungi - 0; Plants - 70; Viruses - 0; Other Eukaryotes - 0 (source: NCBI BLink).	0.00683908	2.48964	0.833731	1.06085	0.848068	1.05538
AT5G50750.1	protein_coding	REVERSIBLY GLYCOSYLATED POLYPEPTIDE 4 (RGP4)	RGP4 is a reversibly glycosylated polypeptide. Analyses using tagged RGP4 suggest that it is present in the cytosol and in association with the Golgi apparatus. Recombinant RGP4 does not have UDP-arabinose mutase activity based on an in vitro assay even though the related RGP1, RGP2, and RGP3 proteins do have activity in the same assay. RGP4 can form complexes with RGP1 and RGP2. RGP4 is expresse…	0.000757719	2.47805	0.47355	1.15745	0.0644099	1.49917
AT3G28510.1	protein_coding		P-loop containing nucleoside triphosphate hydrolases superfamily protein; FUNCTIONS IN: nucleoside-triphosphatase activity, ATPase activity, nucleotide binding, ATP binding; EXPRESSED IN: 7 plant structures; EXPRESSED DURING: LP.06 six leaves visible, LP.04 four leaves visible, 4 anthesis, 4 leaf senescence stage; CONTAINS InterPro DOMAIN/s: ATPase, AAA-type, core (InterPro:IPR003959), ATPase, AA…	0.028582	2.45457	0.775267	-1.10999	0.158341	1.71559
AT3G28857.1	protein_coding	PACLOBUTRAZOL RESISTANCE 5 (PRE5)	Encodes a atypical member of the bHLH (basic helix-loop-helix) family transcriptional factors.	0.0030639	2.4532	0.987774	-1.00373	0.374595	-1.24594
AT2G14560.1	protein_coding	LATE UPREGULATED IN RESPONSE TO HYALOPERONOSPORA PARASITICA (LURP1)	Encodes LURP1, a member of the LURP cluster (late upregulated in response to Hyaloperonospora parasitica) which exhibits a pronounced upregulation after recognition of the pathogenic oomycte H. parasitica. LURP1 is required for full basal defense to H. parasitica and resistance to this pathogen mediated by the R-proteins RPP4 and RPP5.	0.000383211	2.4355	0.0133036	1.68409	0.00124763	2.14145	3' UTR + uORF
AT3G01620.1	protein_coding		beta-1,4-N-acetylglucosaminyltransferase family protein; FUNCTIONS IN: transferase activity, transferring glycosyl groups, acetylglucosaminyltransferase activity; INVOLVED IN: protein amino acid N-linked glycosylation; LOCATED IN: membrane; EXPRESSED IN: 6 plant structures; EXPRESSED DURING: L mature pollen stage, M germinated pollen stage, 4 anthesis, petal differentiation and expansion stage; C…	1.99006e-05	2.42735	0.399178	-1.11576	0.0365105	-1.34608
AT2G35570.1	pseudogene		pseudogene, serpin (serine protease inhibitor) family, similar to phloem serpin-1 (Cucurbita maxima) GI:9937311; blastp match of 49% identity and 9.9e-85 P-value to GP|26224736|gb|AAN76362.1||AY158152 serpin-like protein {Citrus x paradisi}	0.000130478	2.41546	0.626673	-1.07992	0.25188	-1.20423	Pseudogene
AT1G75160.1	protein_coding		Protein of unknown function (DUF620); CONTAINS InterPro DOMAIN/s: Protein of unknown function DUF620 (InterPro:IPR006873); BEST Arabidopsis thaliana protein match is: Protein of unknown function (DUF620) (TAIR:AT5G66740.1); Has 216 Blast hits to 215 proteins in 18 species: Archae - 0; Bacteria - 0; Metazoa - 0; Fungi - 0; Plants - 216; Viruses - 0; Other Eukaryotes - 0 (source: NCBI BLink).	0.00297439	2.39191	0.862858	1.04148	0.936078	-1.01904
AT5G01715.1	pseudogene		pseudogene, antisense mRNA to gene At5g01720, blastp match of 29% identity and 3.2e-13 P-value to GP|12848653|dbj|BAB28039.1||AK012109 unnamed protein product {Mus musculus}	0.00492005	2.38733	0.150752	1.46718	0.0907399	1.58433	Pseudogene
AT5G58180.1	protein_coding	(ATYKT62)	member of YKT6 Gene Family	3.17215e-06	2.38526	0.453117	1.08154	0.678003	-1.04392	Intron
AT3G22231.1	protein_coding	PATHOGEN AND CIRCADIAN CONTROLLED 1 (PCC1)	Encodes a member of a novel 6 member Arabidopsis gene family. Expression of PCC1 is regulated by the circadian clock and is upregulated in response to both virulent and avirulent strains of Pseudomonas syringae pv. tomato.	0.00708411	2.37709	0.0527071	1.76767	0.404114	1.2557
AT1G08140.1	protein_coding	CATION/H+ EXCHANGER 6A (CHX6A)	member of Putative Na+/H+ antiporter family	5.99391e-05	2.36095	0.891281	-1.01932	0.8857	1.02033
AT3G48870.2	protein_coding	(HSP93-III)	Encodes a nuclear encoded protein with similarity to Clpa regulatory subunit of CLP protease complex. The protein is localized to the chloroplast stroma. May function redundantly with TIC complex in chloroplast protein import.	0.0146877	2.35778	0.773506	1.09147	0.172753	1.54135	uORF
AT5G39532.1	pseudogene		Pseudogene of AT3G59455	0.00994697	2.35417	0.89356	-1.03843	0.998578	-1.0005	Pseudogene
AT4G12480.1	protein_coding	EARLY ARABIDOPSIS ALUMINUM INDUCED 1 (EARLI1)	a putative lipid transfer protein, vernalization-responsive and cold-induced	0.0121845	2.34262	0.00281732	2.96595	0.245905	1.41674
AT5G22530.1	protein_coding		unknown protein; BEST Arabidopsis thaliana protein match is: unknown protein (TAIR:AT5G22520.1); Has 30201 Blast hits to 17322 proteins in 780 species: Archae - 12; Bacteria - 1396; Metazoa - 17338; Fungi - 3422; Plants - 5037; Viruses - 0; Other Eukaryotes - 2996 (source: NCBI BLink).	0.00174367	2.33779	0.0020317	2.29476	0.027098	1.69391
AT1G52770.1	protein_coding		Phototropic-responsive NPH3 family protein; FUNCTIONS IN: signal transducer activity; INVOLVED IN: response to light stimulus; LOCATED IN: cellular_component unknown; EXPRESSED IN: 13 plant structures; EXPRESSED DURING: 12 growth stages; CONTAINS InterPro DOMAIN/s: NPH3 (InterPro:IPR004249); BEST Arabidopsis thaliana protein match is: Phototropic-responsive NPH3 family protein (TAIR:AT3G15570.1);…	0.00462659	2.33121	0.535605	1.16516	0.899009	-1.03153	uORF
AT1G33960.1	protein_coding	AVRRPT2-INDUCED GENE 1 (AIG1)	Identified as a gene that is induced by avirulence gene avrRpt2 and RPS2 after infection with Pseudomonas syringae pv maculicola strain ES4326 carrying avrRpt2	0.0397558	2.32777	0.21806	1.60547	0.0270641	2.51816	3' UTR
AT2G31141.2	protein_coding		unknown protein.	0.014223	2.30974	0.329483	1.34133	0.641296	1.14783
AT5G46960.1	protein_coding		Plant invertase/pectin methylesterase inhibitor superfamily protein; FUNCTIONS IN: enzyme inhibitor activity, pectinesterase inhibitor activity, pectinesterase activity; INVOLVED IN: biological_process unknown; LOCATED IN: endomembrane system; EXPRESSED IN: cultured cell; CONTAINS InterPro DOMAIN/s: Pectinesterase inhibitor (InterPro:IPR006501); BEST Arabidopsis thaliana protein match is: Plant i…	0.00485474	2.29451	0.714274	-1.09288	0.67137	1.10853
AT1G32225.1	protein_coding		unknown protein; FUNCTIONS IN: molecular_function unknown; INVOLVED IN: biological_process unknown; LOCATED IN: chloroplast; Has 0 Blast hits to 0 proteins in 0 species (source: NCBI BLink).	0.0042126	2.277	0.743109	-1.07999	0.434155	1.20423	3' UTR
AT4G35440.2	protein_coding	CHLORIDE CHANNEL E (CLC-E)	Enclodes a choride channel protein that is localized to the thlakoid membrane.	0.00268137	2.27563	0.617883	1.11574	0.96368	1.00999	3' UTR
AT5G12000.1	protein_coding		Protein kinase protein with adenine nucleotide alpha hydrolases-like domain; FUNCTIONS IN: kinase activity; INVOLVED IN: protein amino acid phosphorylation, response to stress; EXPRESSED IN: 10 plant structures; EXPRESSED DURING: L mature pollen stage, M germinated pollen stage, 4 anthesis, C globular stage, petal differentiation and expansion stage; CONTAINS InterPro DOMAIN/s: UspA (InterPro:IPR…	0.0013021	2.26529	0.886734	1.02825	0.318243	-1.22117
AT5G14650.1	protein_coding		Pectin lyase-like superfamily protein; FUNCTIONS IN: polygalacturonase activity; INVOLVED IN: carbohydrate metabolic process; LOCATED IN: endomembrane system; EXPRESSED IN: 7 plant structures; EXPRESSED DURING: F mature embryo stage, LP.02 two leaves visible, petal differentiation and expansion stage; CONTAINS InterPro DOMAIN/s: Pectin lyase fold/virulence factor (InterPro:IPR011050), Glycoside h…	0.000403041	2.25137	0.000181386	2.44901	0.155365	-1.28099
AT5G55460.1	protein_coding		Bifunctional inhibitor/lipid-transfer protein/seed storage 2S albumin superfamily protein; FUNCTIONS IN: lipid binding; INVOLVED IN: lipid transport; LOCATED IN: endomembrane system; CONTAINS InterPro DOMAIN/s: Bifunctional inhibitor/plant lipid transfer protein/seed storage (InterPro:IPR016140), Plant lipid transfer protein/seed storage/trypsin-alpha amylase inhibitor (InterPro:IPR003612); BEST …	5.90059e-05	2.23837	0.305357	1.14759	0.905487	1.01568
AT2G38240.1	protein_coding		2-oxoglutarate (2OG) and Fe(II)-dependent oxygenase superfamily protein; FUNCTIONS IN: oxidoreductase activity; INVOLVED IN: response to salt stress; EXPRESSED IN: 11 plant structures; EXPRESSED DURING: 6 growth stages; CONTAINS InterPro DOMAIN/s: Oxoglutarate/iron-dependent oxygenase (InterPro:IPR005123); BEST Arabidopsis thaliana protein match is: 2-oxoglutarate (2OG) and Fe(II)-dependent oxyge…	0.0150614	2.21405	1.427e-05	7.64511	0.00368591	-2.75713
AT5G25170.1	protein_coding		PPPDE putative thiol peptidase family protein; FUNCTIONS IN: molecular_function unknown; INVOLVED IN: biological_process unknown; LOCATED IN: plasma membrane; EXPRESSED IN: 23 plant structures; EXPRESSED DURING: 13 growth stages; CONTAINS InterPro DOMAIN/s: Protein of unknown function DUF862, eukaryotic (InterPro:IPR008580); BEST Arabidopsis thaliana protein match is: PPPDE putative thiol peptida…	3.61282e-07	2.20805	0.00849481	1.26599	0.85322	1.01407	3' UTR + uORF
AT3G01980.1	protein_coding		NAD(P)-binding Rossmann-fold superfamily protein; FUNCTIONS IN: oxidoreductase activity, binding, catalytic activity; INVOLVED IN: metabolic process; LOCATED IN: peroxisome; EXPRESSED IN: 23 plant structures; EXPRESSED DURING: 13 growth stages; CONTAINS InterPro DOMAIN/s: NAD(P)-binding domain (InterPro:IPR016040), Short-chain dehydrogenase/reductase SDR (InterPro:IPR002198); BEST Arabidopsis tha…	2.6446e-06	2.20456	0.813337	1.02199	0.974312	-1.00297	uORF
AT1G21695.1	protein_coding		hydroxyproline-rich glycoprotein family protein; BEST Arabidopsis thaliana protein match is: unknown protein (TAIR:AT1G77400.1); Has 5872 Blast hits to 1129 proteins in 201 species: Archae - 0; Bacteria - 86; Metazoa - 581; Fungi - 299; Plants - 356; Viruses - 57; Other Eukaryotes - 4493 (source: NCBI BLink).	0.0171732	2.20448	0.436885	-1.25546	0.307565	-1.35216	uORF
AT5G12180.1	protein_coding	CALCIUM-DEPENDENT PROTEIN KINASE 17 (CPK17)	member of Calcium Dependent Protein Kinase	0.0281351	2.20346	0.320921	-1.38401	0.400527	1.31447	uORF
AT2G02498.1	protein_coding		unknown protein; FUNCTIONS IN: molecular_function unknown; INVOLVED IN: biological_process unknown; LOCATED IN: endomembrane system; BEST Arabidopsis thaliana protein match is: unknown protein (TAIR:AT2G02490.1); Has 97 Blast hits to 69 proteins in 24 species: Archae - 0; Bacteria - 0; Metazoa - 9; Fungi - 10; Plants - 45; Viruses - 0; Other Eukaryotes - 33 (source: NCBI BLink).	0.02702	2.20012	0.53354	1.21994	0.828421	1.07106
AT3G10595.1	protein_coding		Duplicated homeodomain-like superfamily protein; FUNCTIONS IN: DNA binding, sequence-specific DNA binding transcription factor activity; INVOLVED IN: regulation of transcription, DNA-dependent; CONTAINS InterPro DOMAIN/s: SANT, DNA-binding (InterPro:IPR001005), Homeodomain-like (InterPro:IPR009057), SANT, eukarya (InterPro:IPR017884); BEST Arabidopsis thaliana protein match is: Duplicated homeodo…	0.00297484	2.19457	0.159653	1.36681	0.475655	1.16533
AT5G58310.1	protein_coding	METHYL ESTERASE 18 (MES18)	Encodes a protein shown to have methyl IAA esterase activity in vitro. This protein does not act on methyl JA, MeSA, MeGA4, or MEGA9 in vitro.	1.06008e-05	2.1869	0.0241569	1.3086	0.000852846	-1.59483	uORF
AT2G07785.1	protein_coding		NADH dehydrogenase family protein; FUNCTIONS IN: molecular_function unknown; INVOLVED IN: oxidation reduction; LOCATED IN: membrane; EXPRESSED IN: leaf; CONTAINS InterPro DOMAIN/s: NADH:ubiquinone oxidoreductase, subunit 1 (InterPro:IPR001694); BEST Arabidopsis thaliana protein match is: NADH dehydrogenase 1A (TAIR:ATMG01275.1); Has 35333 Blast hits to 34131 proteins in 2444 species: Archae - 798…	0.0022442	2.16161	0.0086576	1.86029	0.148774	1.35317	3' UTR
AT5G46050.1	protein_coding	PEPTIDE TRANSPORTER 3 (PTR3)	Encodes a di- and tri-peptide transporter involved in responses to wounding, virulent bacterial pathogens, and high NaCl concentrations. The protein is predicted to have 12 transmembrane helicies.	0.016446	2.14929	8.98874e-05	5.06487	0.00424121	2.64209
AT5G22380.1	protein_coding	NAC DOMAIN CONTAINING PROTEIN 90 (NAC090)	NAC domain containing protein 90 (NAC090); FUNCTIONS IN: sequence-specific DNA binding transcription factor activity; INVOLVED IN: multicellular organismal development, regulation of transcription; LOCATED IN: cellular_component unknown; EXPRESSED IN: 7 plant structures; EXPRESSED DURING: 8 growth stages; CONTAINS InterPro DOMAIN/s: No apical meristem (NAM) protein (InterPro:IPR003441); BEST Arab…	0.00539577	2.14154	0.184185	1.36679	0.00506022	2.15881
AT1G17850.2	protein_coding		Rhodanese/Cell cycle control phosphatase superfamily protein; FUNCTIONS IN: molecular_function unknown; INVOLVED IN: biological_process unknown; LOCATED IN: chloroplast; EXPRESSED IN: 22 plant structures; EXPRESSED DURING: 13 growth stages; CONTAINS InterPro DOMAIN/s: Rhodanese-like (InterPro:IPR001763); BEST Arabidopsis thaliana protein match is: Rhodanese/Cell cycle control phosphatase superfam…	0.0139042	2.13307	0.527612	-1.1843	0.352098	-1.28656	3' UTR + uORF
AT1G68945.1	protein_coding		unknown protein; FUNCTIONS IN: molecular_function unknown; INVOLVED IN: biological_process unknown; LOCATED IN: endomembrane system; Has 1 Blast hits to 1 proteins in 1 species: Archae - 0; Bacteria - 0; Metazoa - 0; Fungi - 0; Plants - 1; Viruses - 0; Other Eukaryotes - 0 (source: NCBI BLink).	0.046861	2.13031	0.958037	1.01836	0.526156	-1.24758	uORF
AT4G35560.2	protein_coding	DUO1-ACTIVATED WD40 1 (DAW1)	Target promoter of the male germline-specific transcription factor DUO1.	8.68447e-09	2.12977	0.0551045	-1.11112	0.80263	1.01266	uORF
AT1G26799.1	protein_coding		Plant self-incompatibility protein S1 family; FUNCTIONS IN: molecular_function unknown; INVOLVED IN: biological_process unknown; LOCATED IN: endomembrane system; CONTAINS InterPro DOMAIN/s: Plant self-incompatibility S1 (InterPro:IPR010264); BEST Arabidopsis thaliana protein match is: Plant self-incompatibility protein S1 family (TAIR:AT1G26796.1); Has 35333 Blast hits to 34131 proteins in 2444 s…	0.0113838	2.1249	0.00893297	2.19787	0.531847	-1.17398
AT1G44382.1	pseudogene		pseudogene, similar to putative AP endonuclease/reverse transcriptase, blastp match of 48% identity and 5.3e-35 P-value to GP|21952510|gb|AAM82604.1|AF525305_2|AF525305 putative AP endonuclease/reverse transcriptase {Brassica napus}	0.003498	2.09447	0.289123	-1.2492	0.620677	1.10708	Pseudogene
AT2G25510.1	protein_coding		unknown protein; Has 2 Blast hits to 2 proteins in 1 species: Archae - 0; Bacteria - 0; Metazoa - 0; Fungi - 0; Plants - 2; Viruses - 0; Other Eukaryotes - 0 (source: NCBI BLink).	0.000931146	2.09129	0.11143	1.32976	0.571578	1.10079	uORF
AT4G28395.1	protein_coding	ANTHER 7 (A7)	related to lipid transfer proteins	0.000186496	2.0901	0.428966	1.11638	0.0595198	1.32529	uORF
AT5G54610.1	protein_coding	ANKYRIN (ANK)	Induced in response to Salicylic acid. Belongs to the ankyrin repeat protein family.	0.00856775	2.08052	0.0832186	1.54836	0.0926415	1.52592
AT3G50480.1	protein_coding	HOMOLOG OF RPW8 4 (HR4)	Homolog of RPW8	0.0217209	2.07966	0.00567543	2.5562	0.376543	1.28729	uORF
AT1G79680.1	protein_coding	WALL ASSOCIATED KINASE (WAK)-LIKE 10 (WAKL10)	Encodes a twin-domain, kinase-GC signaling molecule that may function in biotic stress responses that is critically dependent on the second messenger cGMP.	0.0193674	2.07749	0.366278	1.28635	0.984191	-1.00543
AT1G63060.1	protein_coding		unknown protein; FUNCTIONS IN: molecular_function unknown; INVOLVED IN: biological_process unknown; LOCATED IN: mitochondrion; EXPRESSED IN: petal, leaf whorl, male gametophyte, flower; EXPRESSED DURING: L mature pollen stage, M germinated pollen stage, 4 anthesis, petal differentiation and expansion stage; BEST Arabidopsis thaliana protein match is: unknown protein (TAIR:AT5G07330.1); Has 42 Bla…	7.1884e-05	2.07466	0.403841	1.10848	0.499185	-1.08643
AT2G43000.1	protein_coding	NAC DOMAIN CONTAINING PROTEIN 42 (NAC042)	Encodes a NAC transcription factor induced by hydrogen peroxide (H2O2. Involved in senescence. Over expression of the gene strongly delays senescence and enhances tolerance to various abiotic stresses.	0.0152333	2.07334	0.417356	1.23871	0.904505	-1.03168	uORF
AT1G74080.1	protein_coding	MYB DOMAIN PROTEIN 122 (MYB122)	Encodes a putative transcription factor, member of the R2R3 factor gene family (MYB122).	2.54952e-05	2.06214	0.361604	1.10482	0.980758	-1.00259	uORF
AT1G10417.1	protein_coding		Encodes protein with unknown function whose expression is repressed by inoculation with Agrobacterium tumerifaciens.	0.00463257	2.06002	0.46877	1.16555	0.920182	1.02115	3' UTR
AT4G26460.1	protein_coding		S-adenosyl-L-methionine-dependent methyltransferases superfamily protein; FUNCTIONS IN: methyltransferase activity; INVOLVED IN: biological_process unknown; LOCATED IN: cellular_component unknown; EXPRESSED IN: sperm cell; CONTAINS InterPro DOMAIN/s: SAM dependent carboxyl methyltransferase (InterPro:IPR005299); BEST Arabidopsis thaliana protein match is: S-adenosyl-L-methionine-dependent methylt…	1.10104e-05	2.05682	0.00141119	1.49639	0.0027974	1.44028	uORF
AT5G49015.1	protein_coding		Expressed protein; Has 35333 Blast hits to 34131 proteins in 2444 species: Archae - 798; Bacteria - 22429; Metazoa - 974; Fungi - 991; Plants - 531; Viruses - 0; Other Eukaryotes - 9610 (source: NCBI BLink).	0.0087137	2.05622	0.0154231	-1.91262	0.476945	1.18147
AT3G01830.1	protein_coding		Calcium-binding EF-hand family protein; FUNCTIONS IN: calcium ion binding; INVOLVED IN: biological_process unknown; LOCATED IN: cellular_component unknown; EXPRESSED IN: 18 plant structures; EXPRESSED DURING: 9 growth stages; CONTAINS InterPro DOMAIN/s: EF-Hand 1, calcium-binding site (InterPro:IPR018247), EF-HAND 2 (InterPro:IPR018249), EF-hand-like domain (InterPro:IPR011992), Calcium-binding E…	0.0138228	2.05044	0.637242	1.12644	0.070784	-1.63408	3' UTR
AT1G51020.1	protein_coding		unknown protein; BEST Arabidopsis thaliana protein match is: unknown protein (TAIR:AT1G51010.1).	2.62655e-05	2.04557	0.13487	-1.18253	0.970223	-1.00398	uORF
AT4G23950.2	protein_coding		Galactose-binding protein; FUNCTIONS IN: molecular_function unknown; INVOLVED IN: biological_process unknown; EXPRESSED IN: 24 plant structures; EXPRESSED DURING: 15 growth stages; CONTAINS InterPro DOMAIN/s: Sad1/UNC-like, C-terminal (InterPro:IPR012919), Galactose-binding domain-like (InterPro:IPR008979); BEST Arabidopsis thaliana protein match is: Galactose-binding protein (TAIR:AT1G22882.1).	0.00182157	2.04374	0.771332	1.05358	0.890593	1.02497	uORF
AT5G35900.1	protein_coding	LOB DOMAIN-CONTAINING PROTEIN 35 (LBD35)	LOB domain-containing protein 35 (LBD35); INVOLVED IN: biological_process unknown; LOCATED IN: endomembrane system; CONTAINS InterPro DOMAIN/s: Lateral organ boundaries, LOB (InterPro:IPR004883); BEST Arabidopsis thaliana protein match is: LOB domain-containing protein 32 (TAIR:AT4G22700.1); Has 1807 Blast hits to 1807 proteins in 277 species: Archae - 0; Bacteria - 0; Metazoa - 736; Fungi - 347;…	1.59179e-05	2.04028	0.817989	1.02337	0.0406401	1.25521
AT5G60800.2	protein_coding		Heavy metal transport/detoxification superfamily protein ; FUNCTIONS IN: metal ion binding; INVOLVED IN: metal ion transport; EXPRESSED IN: 21 plant structures; EXPRESSED DURING: 12 growth stages; CONTAINS InterPro DOMAIN/s: Heavy metal transport/detoxification protein (InterPro:IPR006121); BEST Arabidopsis thaliana protein match is: Heavy metal transport/detoxification superfamily protein (TAIR:…	0.000278871	2.03893	0.019448	-1.45065	0.102372	-1.2744
AT2G35980.1	protein_coding	YELLOW-LEAF-SPECIFIC GENE 9 (YLS9)	Encodes a protein whose sequence is similar to tobacco hairpin-induced gene (HIN1) and Arabidopsis non-race specific disease resistance gene (NDR1). Expression of this gene is induced by cucumber mosaic virus, spermine and during senescence. The gene product is localized to the chloroplast.	0.0451357	2.0261	0.46605	1.26615	0.240189	-1.47408
AT3G19500.1	protein_coding		basic helix-loop-helix (bHLH) DNA-binding superfamily protein; FUNCTIONS IN: sequence-specific DNA binding transcription factor activity; INVOLVED IN: regulation of transcription; LOCATED IN: nucleus; EXPRESSED IN: shoot apex, embryo, root, pedicel; EXPRESSED DURING: 4 anthesis, C globular stage; CONTAINS InterPro DOMAIN/s: Helix-loop-helix DNA-binding domain (InterPro:IPR001092), Helix-loop-heli…	0.00465047	2.02507	0.484462	1.15523	0.92276	1.01998
AT4G20800.1	protein_coding		FAD-binding Berberine family protein; FUNCTIONS IN: oxidoreductase activity, FAD binding, catalytic activity; LOCATED IN: endomembrane system; EXPRESSED IN: embryo, synergid; EXPRESSED DURING: C globular stage; CONTAINS InterPro DOMAIN/s: FAD-binding, type 2 (InterPro:IPR016166), Berberine/berberine-like (InterPro:IPR012951), FAD linked oxidase, N-terminal (InterPro:IPR006094); BEST Arabidopsis t…	0.0314191	2.02486	0.163308	1.53364	0.520118	1.20947
AT3G61280.1	protein_coding		CONTAINS InterPro DOMAIN/s: Lipopolysaccharide-modifying protein (InterPro:IPR006598), Protein of unknown function DUF821, CAP10-like (InterPro:IPR008539); BEST Arabidopsis thaliana protein match is: Arabidopsis thaliana protein of unknown function (DUF821) (TAIR:AT3G61290.1); Has 683 Blast hits to 672 proteins in 134 species: Archae - 0; Bacteria - 47; Metazoa - 230; Fungi - 121; Plants - 246; V…	0.000932713	2.02483	0.000223334	2.33353	0.0125829	1.59826	3' UTR + Intron + uORF
AT1G34170.3	protein_coding	AUXIN RESPONSE FACTOR 13 (ARF13)	AUXIN RESPONSE FACTOR 13 (ARF13); FUNCTIONS IN: sequence-specific DNA binding transcription factor activity; INVOLVED IN: regulation of transcription; LOCATED IN: nucleus; CONTAINS InterPro DOMAIN/s: Aux/IAA-ARF-dimerisation (InterPro:IPR011525), Transcriptional factor B3 (InterPro:IPR003340), Auxin response factor (InterPro:IPR010525), AUX/IAA protein (InterPro:IPR003311); BEST Arabidopsis thali…	0.000766671	2.0223	0.692036	1.06426	0.0857293	-1.33518	3' UTR + Intron
AT5G59613.2	protein_coding		unknown protein; FUNCTIONS IN: molecular_function unknown; INVOLVED IN: biological_process unknown; LOCATED IN: mitochondrial respiratory chain complex III; BEST Arabidopsis thaliana protein match is: unknown protein (TAIR:AT3G46430.1).	0.000404188	2.02103	0.993693	1.00114	0.355866	1.14533	3' UTR
AT1G19670.1	protein_coding	CHLOROPHYLLASE 1 (CLH1)	Chlorophyllase is the first enzyme involved in chlorophyll degradation. It catalyzes the hydrolysis of the ester bond to yield chlorophyllide and phytol. AtCLH1 lacks a typical signal sequence for the chloroplast. Its expression is induced rapidly by methyljasmonate, a known promoter of senescence and chlorophyll degradation.	0.00165807	2.00774	0.0202626	1.57923	0.0522016	-1.44317	uORF
AT2G45070.4	protein_coding	SUPPRESSORS OF SECRETION-DEFECTIVE 61 BETA (SEC61 BETA)	Sec61 Beta Subunit	5.21933e-06	1.99084	3.67466e-05	1.74712	0.000591202	1.49193	uORF
AT1G64650.2	protein_coding		Major facilitator superfamily protein; LOCATED IN: plasma membrane; EXPRESSED IN: 23 plant structures; EXPRESSED DURING: 13 growth stages; CONTAINS InterPro DOMAIN/s: Protein of unknown function DUF791 (InterPro:IPR008509), Major facilitator superfamily, general substrate transporter (InterPro:IPR016196); BEST Arabidopsis thaliana protein match is: Major facilitator superfamily protein (TAIR:AT4G…	0.00303004	1.98099	0.153957	-1.31874	0.166308	-1.30716	3' UTR + uORF
AT1G29680.1	protein_coding		Protein of unknown function (DUF1264); CONTAINS InterPro DOMAIN/s: Protein of unknown function DUF1264 (InterPro:IPR010686); BEST Arabidopsis thaliana protein match is: Protein of unknown function (DUF1264) (TAIR:AT5G45690.1); Has 286 Blast hits to 286 proteins in 122 species: Archae - 0; Bacteria - 120; Metazoa - 0; Fungi - 64; Plants - 100; Viruses - 0; Other Eukaryotes - 2 (source: NCBI BLink).	0.00179785	1.97439	0.110463	1.33498	0.0572935	1.42376
AT1G10710.1	protein_coding	POOR HOMOLOGOUS SYNAPSIS 1 (PHS1)	Computational predictions suggested the presence of a small cysteine-rich protein beginning in intron 9 (Silverstein 2007), but subsequent analysis revealed that this region contains a tenth exon for the At1g10710 gene. PHS1 regulates recombination and pairing of homologous chromosomes during meiotic prophase by controlling transport of RAD50 from cytoplasm to the nucleus.	1.27603e-05	1.9734	0.249794	1.11723	0.795487	-1.02452
AT5G27980.1	protein_coding		Seed maturation protein; CONTAINS InterPro DOMAIN/s: Seed maturation protein (InterPro:IPR007011); BEST Arabidopsis thaliana protein match is: Seed maturation protein (TAIR:AT3G22490.1); Has 1807 Blast hits to 1807 proteins in 277 species: Archae - 0; Bacteria - 0; Metazoa - 736; Fungi - 347; Plants - 385; Viruses - 0; Other Eukaryotes - 339 (source: NCBI BLink).	0.0126435	1.96998	0.0999169	-1.50603	0.94992	-1.01475
AT3G22235.1	protein_coding		BEST Arabidopsis thaliana protein match is: pathogen and circadian controlled 1 (TAIR:AT3G22231.1); Has 122 Blast hits to 122 proteins in 11 species: Archae - 0; Bacteria - 0; Metazoa - 0; Fungi - 0; Plants - 122; Viruses - 0; Other Eukaryotes - 0 (source: NCBI BLink).	0.00515426	1.96215	0.0805345	1.45183	0.731672	1.07052	uORF
AT2G14405.1	pseudogene		pseudogene, hypothetical protein	0.00212054	1.9569	0.880623	1.0262	0.0527482	1.44071	Pseudogene
AT2G26450.1	protein_coding		Plant invertase/pectin methylesterase inhibitor superfamily; FUNCTIONS IN: enzyme inhibitor activity, pectinesterase activity; INVOLVED IN: cell wall modification; LOCATED IN: cell wall, plant-type cell wall; EXPRESSED IN: 9 plant structures; EXPRESSED DURING: L mature pollen stage, M germinated pollen stage, 4 anthesis, C globular stage, petal differentiation and expansion stage; CONTAINS InterP…	0.00458291	1.95525	0.421466	1.17104	0.997719	1.00055
AT5G51030.1	protein_coding		NAD(P)-binding Rossmann-fold superfamily protein; FUNCTIONS IN: oxidoreductase activity, binding, catalytic activity; INVOLVED IN: oxidation reduction, metabolic process; LOCATED IN: cellular_component unknown; EXPRESSED IN: 9 plant structures; EXPRESSED DURING: L mature pollen stage, M germinated pollen stage, 4 anthesis, petal differentiation and expansion stage; CONTAINS InterPro DOMAIN/s: NAD…	0.00630875	1.95392	0.23806	1.28193	0.871125	1.03361	uORF
AT3G02000.1	protein_coding	(ROXY1)	Roxy1 encodes a glutaredoxin belonging to a subgroup specific to higher plants. It is required for proper petal initiation and organogenesis. It is likely to function in the temporal and spatial expression regulation of AGAMOUS in the first and second whorl. It's function is dependent on the Cysteine 49 residue and its nuclear localization. ROXY1 interacts in vitro and in vivo with members of the…	0.00758745	1.94399	0.504394	1.15107	0.622015	-1.10893
AT1G19960.1	protein_coding		BEST Arabidopsis thaliana protein match is: transmembrane receptors (TAIR:AT2G32140.1); Has 41 Blast hits to 41 proteins in 17 species: Archae - 0; Bacteria - 2; Metazoa - 23; Fungi - 0; Plants - 11; Viruses - 0; Other Eukaryotes - 5 (source: NCBI BLink).	0.00107819	1.93313	0.000964637	1.95273	0.0258245	1.47178	uORF
AT2G07747.1	pseudogene		pseudogene, maturase (MATR), identical to maturase (Arabidopsis thaliana) GP:6851020; blastp match of 92% identity and 1.9e-70 P-value to GP|6513801|gb|AAF14776.1|AF197784_1|AF197784 maturase {Pachysandra procumbens}	0.00709177	1.92947	0.451341	1.16833	0.185956	1.32455	Pseudogene
AT5G57150.3	protein_coding		basic helix-loop-helix (bHLH) DNA-binding superfamily protein; FUNCTIONS IN: DNA binding, sequence-specific DNA binding transcription factor activity; INVOLVED IN: regulation of transcription; LOCATED IN: nucleus; EXPRESSED IN: 24 plant structures; EXPRESSED DURING: 14 growth stages; CONTAINS InterPro DOMAIN/s: Helix-loop-helix DNA-binding domain (InterPro:IPR001092), Helix-loop-helix DNA-binding…	0.00240444	1.9164	0.357331	-1.17296	0.86558	-1.02919
AT1G36441.1	pseudogene		Pseudogene of AT1G66235	0.000611035	1.91528	0.404272	-1.12632	0.282811	-1.16751	Pseudogene
AT5G18840.1	protein_coding		Major facilitator superfamily protein; FUNCTIONS IN: carbohydrate transmembrane transporter activity, sugar:hydrogen symporter activity; INVOLVED IN: transport, transmembrane transport; LOCATED IN: integral to membrane, membrane; EXPRESSED IN: 17 plant structures; EXPRESSED DURING: 7 growth stages; CONTAINS InterPro DOMAIN/s: Major facilitator superfamily (InterPro:IPR020846), General substrate t…	0.00703945	1.91448	0.00118527	2.34498	0.0452871	1.55873	3' UTR
AT5G26610.2	protein_coding		D111/G-patch domain-containing protein; FUNCTIONS IN: zinc ion binding, nucleic acid binding; INVOLVED IN: biological_process unknown; LOCATED IN: intracellular; EXPRESSED IN: 24 plant structures; EXPRESSED DURING: 13 growth stages; CONTAINS InterPro DOMAIN/s: Zinc finger, C2H2-like (InterPro:IPR015880), Zinc finger, C2H2-type (InterPro:IPR007087), D111/G-patch (InterPro:IPR000467), Zinc finger, …	0.00531957	1.91229	0.643956	1.09308	0.757085	-1.06119	uORF
AT2G40110.1	protein_coding		Yippee family putative zinc-binding protein; CONTAINS InterPro DOMAIN/s: Yippee-like protein (InterPro:IPR004910); BEST Arabidopsis thaliana protein match is: Yippee family putative zinc-binding protein (TAIR:AT3G11230.2); Has 989 Blast hits to 989 proteins in 210 species: Archae - 0; Bacteria - 0; Metazoa - 470; Fungi - 205; Plants - 239; Viruses - 0; Other Eukaryotes - 75 (source: NCBI BLink).	0.00275864	1.91066	0.0040318	1.84159	0.205547	-1.25484
AT5G18720.1	protein_coding		FUNCTIONS IN: molecular_function unknown; INVOLVED IN: biological_process unknown; LOCATED IN: endomembrane system; CONTAINS InterPro DOMAIN/s: Molecular chaperone, heat shock protein, Hsp40, DnaJ (InterPro:IPR015609); BEST Arabidopsis thaliana protein match is: unknown protein (TAIR:AT5G18730.1); Has 309 Blast hits to 232 proteins in 13 species: Archae - 0; Bacteria - 0; Metazoa - 0; Fungi - 0; …	0.00613479	1.90922	0.442909	1.16445	0.53687	1.12968	uORF
AT2G30770.1	protein_coding	CYTOCHROME P450, FAMILY 71, SUBFAMILY A, POLYPEPTIDE 13 (CYP71A13)	putative cytochrome P450	0.0403031	1.90731	0.782983	-1.08159	0.0819505	-1.70213
AT2G15530.4	protein_coding		RING/U-box superfamily protein; FUNCTIONS IN: zinc ion binding; EXPRESSED IN: 23 plant structures; EXPRESSED DURING: 13 growth stages; CONTAINS InterPro DOMAIN/s: Zinc finger, RING-type (InterPro:IPR001841), Zinc finger, C3HC4 RING-type (InterPro:IPR018957); BEST Arabidopsis thaliana protein match is: RING/U-box superfamily protein (TAIR:AT4G34040.1).	0.012308	1.9061	0.858371	1.04021	0.419459	1.19839	uORF
AT3G30187.1	pseudogene		pseudogene, hypothetical protein	0.00912754	1.90453	0.823584	1.0477	0.409039	1.19142	Pseudogene
AT1G71490.1	protein_coding		Tetratricopeptide repeat (TPR)-like superfamily protein; CONTAINS InterPro DOMAIN/s: Pentatricopeptide repeat (InterPro:IPR002885); BEST Arabidopsis thaliana protein match is: Tetratricopeptide repeat (TPR)-like superfamily protein (TAIR:AT1G22830.2); Has 41551 Blast hits to 13575 proteins in 229 species: Archae - 0; Bacteria - 0; Metazoa - 56; Fungi - 81; Plants - 40794; Viruses - 0; Other Eukar…	0.00559057	1.9023	0.115719	1.37694	0.50333	1.13837	3' UTR + uORF
AT4G18395.1	protein_coding		unknown protein; Has 30201 Blast hits to 17322 proteins in 780 species: Archae - 12; Bacteria - 1396; Metazoa - 17338; Fungi - 3422; Plants - 5037; Viruses - 0; Other Eukaryotes - 2996 (source: NCBI BLink).	0.00579312	1.9006	0.985775	-1.00344	0.647983	1.09232	uORF
AT1G51030.1	protein_coding		unknown protein; BEST Arabidopsis thaliana protein match is: unknown protein (TAIR:AT1G51020.1); Has 39 Blast hits to 36 proteins in 13 species: Archae - 5; Bacteria - 2; Metazoa - 1; Fungi - 2; Plants - 21; Viruses - 0; Other Eukaryotes - 8 (source: NCBI BLink).	0.000179831	1.89868	0.0590111	-1.27691	0.0875023	1.24323
AT3G28580.1	protein_coding		P-loop containing nucleoside triphosphate hydrolases superfamily protein; FUNCTIONS IN: nucleoside-triphosphatase activity, ATPase activity, nucleotide binding, ATP binding; INVOLVED IN: response to abscisic acid stimulus; LOCATED IN: endoplasmic reticulum; EXPRESSED IN: 10 plant structures; EXPRESSED DURING: LP.04 four leaves visible, 4 anthesis, petal differentiation and expansion stage; CONTAI…	2.52624e-05	1.89557	3.85432e-05	1.84093	0.00411344	1.39585
AT3G54980.1	protein_coding		Pentatricopeptide repeat (PPR) superfamily protein; CONTAINS InterPro DOMAIN/s: Pentatricopeptide repeat (InterPro:IPR002885); BEST Arabidopsis thaliana protein match is: LATERAL ORGAN JUNCTION (TAIR:AT2G39230.1); Has 66577 Blast hits to 14412 proteins in 313 species: Archae - 5; Bacteria - 80; Metazoa - 1084; Fungi - 1336; Plants - 61678; Viruses - 0; Other Eukaryotes - 2394 (source: NCBI BLink).	0.00165151	1.89382	0.908456	1.01833	0.856347	-1.02902
AT2G13550.1	protein_coding		unknown protein; Has 23 Blast hits to 20 proteins in 10 species: Archae - 0; Bacteria - 0; Metazoa - 10; Fungi - 0; Plants - 4; Viruses - 0; Other Eukaryotes - 9 (source: NCBI BLink).	0.00114092	1.87986	0.00398453	1.69084	0.211176	1.21205	uORF
AT5G02740.2	protein_coding		Ribosomal protein S24e family protein; Has 35333 Blast hits to 34131 proteins in 2444 species: Archae - 798; Bacteria - 22429; Metazoa - 974; Fungi - 991; Plants - 531; Viruses - 0; Other Eukaryotes - 9610 (source: NCBI BLink).	0.00228282	1.87962	0.890367	-1.02281	0.785781	1.04553	3' UTR
AT3G59930.1	protein_coding		Encodes a defensin-like (DEFL) family protein.	0.00349417	1.87951	0.731208	-1.06192	0.6386	-1.08582	uORF
AT4G33070.1	protein_coding		Thiamine pyrophosphate dependent pyruvate decarboxylase family protein; FUNCTIONS IN: in 6 functions; LOCATED IN: membrane; EXPRESSED IN: 11 plant structures; EXPRESSED DURING: 4 anthesis, C globular stage, F mature embryo stage, petal differentiation and expansion stage, E expanded cotyledon stage; CONTAINS InterPro DOMAIN/s: TPP-binding enzyme, conserved site (InterPro:IPR000399), Thiamine pyro…	0.0035517	1.87628	0.075994	1.39634	0.0311378	-1.52344
AT5G56180.2	protein_coding	ACTIN-RELATED PROTEIN 8 (ARP8)	encodes a protein whose sequence is similar to actin-related proteins (ARPs) in other organisms. Member of nuclear ARP family of genes.	0.00593513	1.8761	0.712704	1.07245	0.707982	-1.07375	3' UTR + Intron
AT3G14340.1	protein_coding		unknown protein; Has 1 Blast hits to 1 proteins in 1 species: Archae - 0; Bacteria - 0; Metazoa - 0; Fungi - 0; Plants - 1; Viruses - 0; Other Eukaryotes - 0 (source: NCBI BLink).	0.035205	1.8748	0.391029	-1.26337	0.24661	-1.3777	uORF
AT2G20142.1	protein_coding		Toll-Interleukin-Resistance (TIR) domain family protein; FUNCTIONS IN: transmembrane receptor activity; INVOLVED IN: signal transduction, innate immune response; LOCATED IN: intrinsic to membrane; EXPRESSED IN: 13 plant structures; EXPRESSED DURING: 9 growth stages; CONTAINS InterPro DOMAIN/s: Toll-Interleukin receptor (InterPro:IPR000157); BEST Arabidopsis thaliana protein match is: Disease resi…	0.0375855	1.87248	0.00106295	3.21497	0.269672	1.36139
AT2G14247.1	protein_coding		Expressed protein; FUNCTIONS IN: molecular_function unknown; INVOLVED IN: biological_process unknown; LOCATED IN: chloroplast; Has 35333 Blast hits to 34131 proteins in 2444 species: Archae - 798; Bacteria - 22429; Metazoa - 974; Fungi - 991; Plants - 531; Viruses - 0; Other Eukaryotes - 9610 (source: NCBI BLink).	0.00111506	1.87186	0.0207921	1.47212	0.00169736	1.80589	uORF
AT4G36700.1	protein_coding		RmlC-like cupins superfamily protein; FUNCTIONS IN: nutrient reservoir activity; INVOLVED IN: biological_process unknown; LOCATED IN: endomembrane system; EXPRESSED IN: seed; EXPRESSED DURING: seedling growth; CONTAINS InterPro DOMAIN/s: Cupin, RmlC-type (InterPro:IPR011051), Cupin 1 (InterPro:IPR006045), RmlC-like jelly roll fold (InterPro:IPR014710); BEST Arabidopsis thaliana protein match is: …	0.000842754	1.86852	0.00156099	1.77569	0.00504445	1.6172
AT3G47440.1	protein_coding	TONOPLAST INTRINSIC PROTEIN 5;1 (TIP5;1)	Encodes AtTIP5;1, functions as water and urea channels in pollen. Target promoter of the male germline-specific transcription factor DUO1.	0.000567755	1.86834	0.290045	1.1563	0.0135227	1.46773
AT5G03350.1	protein_coding		Legume lectin family protein; FUNCTIONS IN: carbohydrate binding, binding; INVOLVED IN: biological_process unknown; LOCATED IN: apoplast, cell wall, chloroplast; EXPRESSED IN: 19 plant structures; EXPRESSED DURING: 12 growth stages; CONTAINS InterPro DOMAIN/s: Legume lectin, beta chain (InterPro:IPR001220), Concanavalin A-like lectin/glucanase, subgroup (InterPro:IPR013320), Concanavalin A-like l…	0.000352526	1.86739	0.0199827	1.39645	0.0239881	1.37901
AT2G04250.1	pseudogene		pseudogene, hypothetical protein	0.00206079	1.86256	0.837578	-1.03312	0.464517	1.12481	Pseudogene
AT3G60140.1	protein_coding	DARK INDUCIBLE 2 (DIN2)	Encodes a protein similar to beta-glucosidase and is a member of glycoside hydrolase family 1. Expression is induced after 24 hours of dark treatment, in senescing leaves and treatment with exogenous photosynthesis inhibitor. Induction of gene expression was suppressed in excised leaves supplied with sugar. The authors suggest that the gene's expression pattern is responding to the level of sugar…	0.0274732	1.85425	0.0591943	1.6677	0.218163	-1.37369
AT4G09790.1	pseudogene		pseudogene of the F-box family protein	0.00432914	1.85074	0.0503908	-1.45913	0.694849	1.07174	Pseudogene
AT3G16580.1	protein_coding		F-box and associated interaction domains-containing protein; FUNCTIONS IN: molecular_function unknown; INVOLVED IN: biological_process unknown; LOCATED IN: vacuole; EXPRESSED IN: sperm cell; CONTAINS InterPro DOMAIN/s: F-box domain, cyclin-like (InterPro:IPR001810), F-box domain, Skp2-like (InterPro:IPR022364), F-box associated domain, type 1 (InterPro:IPR006527), F-box associated interaction dom…	0.0033785	1.8502	0.284784	-1.20436	0.118618	1.32303
AT5G39580.1	protein_coding		Peroxidase superfamily protein; FUNCTIONS IN: peroxidase activity, heme binding; INVOLVED IN: defense response to fungus, N-terminal protein myristoylation; LOCATED IN: endomembrane system; EXPRESSED IN: 17 plant structures; EXPRESSED DURING: 12 growth stages; CONTAINS InterPro DOMAIN/s: Haem peroxidase (InterPro:IPR010255), Plant peroxidase (InterPro:IPR000823), Haem peroxidase, plant/fungal/bac…	0.00321744	1.8453	0.0839289	1.36416	0.00119557	2.02905	3' UTR + uORF
AT5G64810.1	protein_coding	WRKY DNA-BINDING PROTEIN 51 (WRKY51)	member of WRKY Transcription Factor; Group II-c. Involved in jasmonic acid inducible defense responses.	0.000650053	1.84437	0.00123157	1.7534	0.000666346	1.8407
AT3G61070.3	protein_coding	PEROXIN 11E (PEX11E)	member of the peroxin11 (PEX11) gene family, integral to peroxisome membrane, controls peroxisome proliferation.	0.0404494	1.84397	0.872488	1.04425	0.9961	1.00132	3' UTR + uORF
AT3G43432.1	protein_coding		unknown protein; FUNCTIONS IN: molecular_function unknown; INVOLVED IN: biological_process unknown; LOCATED IN: cellular_component unknown; Has 30201 Blast hits to 17322 proteins in 780 species: Archae - 12; Bacteria - 1396; Metazoa - 17338; Fungi - 3422; Plants - 5037; Viruses - 0; Other Eukaryotes - 2996 (source: NCBI BLink).	2.15879e-05	1.84145	0.00979784	1.3105	9.18485e-05	1.67993	uORF
AT5G53190.1	protein_coding	(SWEET3)	Nodulin MtN3 family protein; INVOLVED IN: biological_process unknown; LOCATED IN: integral to membrane, membrane; EXPRESSED IN: 8 plant structures; EXPRESSED DURING: 4 anthesis, C globular stage, petal differentiation and expansion stage, E expanded cotyledon stage; CONTAINS InterPro DOMAIN/s: MtN3/saliva-related transmembrane protein, conserved region (InterPro:IPR018169), RAG1-activating protei…	0.0243985	1.84108	0.505067	1.17508	0.841912	-1.04898
AT5G10380.1	protein_coding	(RING1)	Encodes a RING finger domain protein with E3 ligase activity that is localized to the lipid rafts of the plasma membrane. Expression is increased in response to fungal pathogen. May be involved in regulation of programmed cell death by facilitating degredation of regulation of PDC activators.	0.00206736	1.84073	0.636132	1.07693	0.19121	-1.23635	uORF
AT3G41762.1	protein_coding		unknown protein.	0.0254339	1.8402	0.294524	1.29673	0.661615	-1.11202	uORF
AT2G27505.1	protein_coding		FBD-like domain family protein; CONTAINS InterPro DOMAIN/s: FBD (InterPro:IPR013596), FBD-like (InterPro:IPR006566); BEST Arabidopsis thaliana protein match is: F-box/RNI-like/FBD-like domains-containing protein (TAIR:AT2G26030.3); Has 608 Blast hits to 496 proteins in 11 species: Archae - 0; Bacteria - 0; Metazoa - 0; Fungi - 0; Plants - 608; Viruses - 0; Other Eukaryotes - 0 (source: NCBI BLink…	0.00365038	1.84008	0.474252	1.13078	0.779797	1.04868	uORF
AT3G47480.1	protein_coding		Calcium-binding EF-hand family protein; FUNCTIONS IN: calcium ion binding; INVOLVED IN: biological_process unknown; LOCATED IN: endomembrane system; EXPRESSED IN: 10 plant structures; EXPRESSED DURING: 9 growth stages; CONTAINS InterPro DOMAIN/s: EF-Hand 1, calcium-binding site (InterPro:IPR018247), EF-HAND 2 (InterPro:IPR018249), EF-hand-like domain (InterPro:IPR011992), Calcium-binding EF-hand …	0.00288511	1.82867	0.00907075	1.64953	0.601338	1.08892	uORF
AT1G61093.1	protein_coding		unknown protein; FUNCTIONS IN: molecular_function unknown; INVOLVED IN: biological_process unknown; LOCATED IN: cellular_component unknown; BEST Arabidopsis thaliana protein match is: unknown protein (TAIR:AT1G61095.1); Has 30201 Blast hits to 17322 proteins in 780 species: Archae - 12; Bacteria - 1396; Metazoa - 17338; Fungi - 3422; Plants - 5037; Viruses - 0; Other Eukaryotes - 2996 (source: NC…	0.00144963	1.82861	0.649161	1.06926	0.688755	1.06067
AT4G33720.1	protein_coding		CAP (Cysteine-rich secretory proteins, Antigen 5, and Pathogenesis-related 1 protein) superfamily protein; FUNCTIONS IN: molecular_function unknown; INVOLVED IN: biological_process unknown; LOCATED IN: endomembrane system, extracellular region; EXPRESSED IN: root; CONTAINS InterPro DOMAIN/s: Allergen V5/Tpx-1 related, conserved site (InterPro:IPR018244), Allergen V5/Tpx-1 related (InterPro:IPR001…	0.0203767	1.82797	0.000111993	-3.67572	6.64578e-06	-5.92399
AT5G62640.3	protein_coding	EARLY FLOWERING 5 (ELF5)	nuclear targeted protein involved in flowering time regulation that affects flowering time independent of FLC	0.00681587	1.82792	0.378701	1.18125	0.938489	1.01444
AT1G66710.1	pseudogene		pseudogene, similar to AtPP protein, blastp match of 55% identity and 1.0e-92 P-value to GP|7657877|emb|CAB89183.1||AJ245479 AtPP protein {Brassica napus var. napus}	0.000235643	1.82642	0.15403	-1.18831	0.205029	1.16395	Pseudogene
AT2G36724.1	protein_coding		unknown protein; FUNCTIONS IN: molecular_function unknown; INVOLVED IN: biological_process unknown; LOCATED IN: endomembrane system; BEST Arabidopsis thaliana protein match is: unknown protein (TAIR:AT2G26865.1); Has 35333 Blast hits to 34131 proteins in 2444 species: Archae - 798; Bacteria - 22429; Metazoa - 974; Fungi - 991; Plants - 531; Viruses - 0; Other Eukaryotes - 9610 (source: NCBI BLink…	0.00185705	1.82398	0.763592	-1.0466	0.863983	1.02625
AT1G49130.2	protein_coding		B-box type zinc finger protein with CCT domain; FUNCTIONS IN: sequence-specific DNA binding transcription factor activity, zinc ion binding; INVOLVED IN: regulation of transcription; LOCATED IN: intracellular; CONTAINS InterPro DOMAIN/s: CCT domain (InterPro:IPR010402), Zinc finger, B-box (InterPro:IPR000315); BEST Arabidopsis thaliana protein match is: B-box type zinc finger protein with CCT dom…	0.00375744	1.82166	0.153365	-1.28575	0.769573	1.05044	uORF
AT5G60978.1	pseudogene		Encodes a ECA1 gametogenesis related family protein [pseudogene]	9.06295e-05	1.82104	0.533996	1.06636	0.54031	-1.06529	Pseudogene
AT4G32810.1	protein_coding	CAROTENOID CLEAVAGE DIOXYGENASE 8 (CCD8)	Encodes a protein with similarity to carotenoid cleaving deoxygenases, the enzymes that cleave beta-carotene. Involved in the production of a graft transmissable signal to suppress axillary branching. Protein is localized to chloroplast stroma and expressed primarily in root tip. Mutants in the gene exhibit increased shoot branching, and light-dependent defects in hook opening and hypocotyl/root …	0.000203744	1.81035	4.39564e-06	2.48349	2.05187e-08	4.69863
AT1G22760.1	protein_coding	POLY(A) BINDING PROTEIN 3 (PAB3)	Putative poly(A) binding protein May there fore function in posttranscriptional regulation, including mRNA turnover and translational initiation. Expression detected only in floral organs.	0.00113396	1.80008	0.00139312	1.77047	0.0758797	1.30227	uORF
AT4G18770.1	protein_coding	MYB DOMAIN PROTEIN 98 (MYB98)	MYB98 is a member of the R2R3-MYB gene family, the members of which likely encode transcription factors. Within an ovule, MYB98 is expressed exclusively in the synergid cells, and mutations in this gene affect the female gametophyte specifically. myb98 female gametophytes are affected in two unique features of the synergid cell, pollen tube guidance and the filiform apparatus, but are otherwise n…	2.5637e-05	1.79953	2.66371e-05	1.7951	0.0930784	1.1693	3' UTR
AT5G22791.1	protein_coding		F-box family protein; CONTAINS InterPro DOMAIN/s: F-box associated domain, type 3 (InterPro:IPR013187), F-box associated interaction domain (InterPro:IPR017451); BEST Arabidopsis thaliana protein match is: F-box associated ubiquitination effector family protein (TAIR:AT5G43550.1); Has 582 Blast hits to 569 proteins in 2 species: Archae - 0; Bacteria - 0; Metazoa - 0; Fungi - 0; Plants - 582; Viru…	0.000415851	1.79831	0.444296	-1.09802	0.0123697	1.42191	uORF
AT1G76930.1	protein_coding	EXTENSIN 4 (EXT4)	Encodes an Arabidopsis extensin gene that belongs to cell-wall hydroxyproline-rich glycoproteins. The cross-link of extensins enforces cell wall strength. Transgenic plants overexpressing this gene show an increase in stem thickness.	0.0155066	1.7963	0.000537331	2.68228	0.211892	1.31182	3' UTR
AT5G07550.1	protein_coding	GLYCINE-RICH PROTEIN 19 (GRP19)	member of Oleosin-like protein family	0.00487646	1.79357	0.222699	1.23994	0.013838	1.62671	3' UTR
AT3G51760.2	protein_coding		Protein of unknown function (DUF688); FUNCTIONS IN: molecular_function unknown; INVOLVED IN: biological_process unknown; LOCATED IN: cellular_component unknown; CONTAINS InterPro DOMAIN/s: Protein of unknown function DUF688 (InterPro:IPR007789); Has 30201 Blast hits to 17322 proteins in 780 species: Archae - 12; Bacteria - 1396; Metazoa - 17338; Fungi - 3422; Plants - 5037; Viruses - 0; Other Euk…	0.000288125	1.79334	0.0207318	1.35287	0.137816	-1.19635	3' UTR
AT5G19580.1	protein_coding		glyoxal oxidase-related protein; FUNCTIONS IN: molecular_function unknown; INVOLVED IN: biological_process unknown; LOCATED IN: endomembrane system; EXPRESSED IN: 10 plant structures; EXPRESSED DURING: L mature pollen stage, M germinated pollen stage, 4 anthesis, C globular stage, petal differentiation and expansion stage; CONTAINS InterPro DOMAIN/s: Galactose oxidase/kelch, beta-propeller (Inter…	3.95722e-06	1.79058	4.85627e-05	-1.55975	0.120233	-1.12344
AT1G61097.1	protein_coding		Expressed protein; BEST Arabidopsis thaliana protein match is: unknown protein (TAIR:AT1G61095.1); Has 35333 Blast hits to 34131 proteins in 2444 species: Archae - 798; Bacteria - 22429; Metazoa - 974; Fungi - 991; Plants - 531; Viruses - 0; Other Eukaryotes - 9610 (source: NCBI BLink).	0.00153233	1.78934	0.00471402	1.63426	0.878332	1.02204
AT1G66360.1	protein_coding		Calcium-dependent lipid-binding (CaLB domain) family protein; CONTAINS InterPro DOMAIN/s: C2 membrane targeting protein (InterPro:IPR018029), C2 calcium/lipid-binding domain, CaLB (InterPro:IPR008973), C2 calcium-dependent membrane targeting (InterPro:IPR000008); BEST Arabidopsis thaliana protein match is: Calcium-dependent lipid-binding (CaLB domain) family protein (TAIR:AT5G37740.1); Has 3696 B…	3.13775e-05	1.78817	0.215387	1.11976	0.00444041	1.35889
AT2G33320.1	protein_coding		Calcium-dependent lipid-binding (CaLB domain) family protein; CONTAINS InterPro DOMAIN/s: C2 calcium/lipid-binding domain, CaLB (InterPro:IPR008973), C2 calcium-dependent membrane targeting (InterPro:IPR000008); BEST Arabidopsis thaliana protein match is: Calcium-dependent lipid-binding (CaLB domain) family protein (TAIR:AT1G04540.1); Has 1158 Blast hits to 704 proteins in 125 species: Archae - 2…	0.0172858	1.78463	0.0744261	1.50342	0.100454	-1.44916	uORF
AT1G52320.3	protein_coding		unknown protein; FUNCTIONS IN: molecular_function unknown; INVOLVED IN: N-terminal protein myristoylation; LOCATED IN: plasma membrane; EXPRESSED IN: 23 plant structures; EXPRESSED DURING: 14 growth stages; CONTAINS InterPro DOMAIN/s: Protein of unknown function DUF632 (InterPro:IPR006867); BEST Arabidopsis thaliana protein match is: Protein of unknown function (DUF630 and DUF632) (TAIR:AT5G25590…	0.00235038	1.78339	0.0354039	-1.42312	0.810033	-1.03691	3' UTR
AT5G28463.1	protein_coding		unknown protein; Has 30201 Blast hits to 17322 proteins in 780 species: Archae - 12; Bacteria - 1396; Metazoa - 17338; Fungi - 3422; Plants - 5037; Viruses - 0; Other Eukaryotes - 2996 (source: NCBI BLink).	0.00883893	1.78235	0.484701	1.14068	0.752592	-1.0606	3' UTR + Intron
AT2G24450.1	protein_coding	FASCICLIN-LIKE ARABINOGALACTAN PROTEIN 3 PRECURSOR (FLA3)	FASCICLIN-like arabinogalactan protein 3 precursor (FLA3); FUNCTIONS IN: molecular_function unknown; INVOLVED IN: N-terminal protein myristoylation; LOCATED IN: anchored to membrane; EXPRESSED IN: 9 plant structures; EXPRESSED DURING: L mature pollen stage, M germinated pollen stage, 4 anthesis, C globular stage, petal differentiation and expansion stage; CONTAINS InterPro DOMAIN/s: FAS1 domain (…	2.70519e-07	1.78152	0.0438943	1.12628	0.357436	1.05148
AT1G72110.1	protein_coding		O-acyltransferase (WSD1-like) family protein; CONTAINS InterPro DOMAIN/s: O-acyltransferase, WSD1, C-terminal (InterPro:IPR009721), O-acyltransferase, WSD1, N-terminal (InterPro:IPR004255); BEST Arabidopsis thaliana protein match is: O-acyltransferase (WSD1-like) family protein (TAIR:AT5G53390.1); Has 1092 Blast hits to 1082 proteins in 164 species: Archae - 2; Bacteria - 845; Metazoa - 10; Fungi…	0.00131673	1.7809	0.327951	-1.14833	0.574461	1.08132	uORF
AT1G47395.1	protein_coding		unknown protein; FUNCTIONS IN: molecular_function unknown; INVOLVED IN: biological_process unknown; LOCATED IN: endomembrane system; BEST Arabidopsis thaliana protein match is: unknown protein (TAIR:AT1G47400.1); Has 9 Blast hits to 9 proteins in 2 species: Archae - 0; Bacteria - 0; Metazoa - 0; Fungi - 0; Plants - 9; Viruses - 0; Other Eukaryotes - 0 (source: NCBI BLink).	0.00474593	1.77649	0.494575	1.12202	0.000439309	2.23846
AT1G22090.1	protein_coding	EMBRYO DEFECTIVE 2204 (emb2204)	embryo defective 2204 (emb2204); CONTAINS InterPro DOMAIN/s: Protein of unknown function DUF626, Arabidopsis thaliana (InterPro:IPR006462); BEST Arabidopsis thaliana protein match is: Protein of unknown function (DUF626) (TAIR:AT1G02770.1); Has 202 Blast hits to 201 proteins in 2 species: Archae - 0; Bacteria - 0; Metazoa - 0; Fungi - 0; Plants - 202; Viruses - 0; Other Eukaryotes - 0 (source: NC…	0.0109522	1.77584	0.27628	1.2403	0.896849	-1.02525
AT5G05270.1	protein_coding	CHALCONE ISOMERASE LIKE (CHIL)	Chalcone-flavanone isomerase family protein; FUNCTIONS IN: intramolecular lyase activity, chalcone isomerase activity; INVOLVED IN: response to karrikin; LOCATED IN: cellular_component unknown; EXPRESSED IN: 20 plant structures; EXPRESSED DURING: 13 growth stages; CONTAINS InterPro DOMAIN/s: Chalcone isomerase, subgroup (InterPro:IPR003466), Chalcone isomerase, 3-layer sandwich (InterPro:IPR01608…	0.00575437	1.77514	0.313057	1.19431	0.0342134	1.50061	uORF
AT3G20880.1	protein_coding	WIP DOMAIN PROTEIN 4 (WIP4)	WIP domain protein 4 (WIP4); FUNCTIONS IN: sequence-specific DNA binding transcription factor activity, zinc ion binding, nucleic acid binding; INVOLVED IN: regulation of transcription; LOCATED IN: nucleus; EXPRESSED IN: central root cap of the primary root, quiescent center; EXPRESSED DURING: seedling growth; CONTAINS InterPro DOMAIN/s: Zinc finger, C2H2-like (InterPro:IPR015880), Zinc finger, C…	0.000406589	1.77494	0.0437111	-1.29915	0.753791	1.03764
AT2G15340.1	protein_coding		glycine-rich protein; FUNCTIONS IN: molecular_function unknown; INVOLVED IN: biological_process unknown; LOCATED IN: endomembrane system; EXPRESSED IN: petal, leaf whorl, male gametophyte, flower, pollen tube; EXPRESSED DURING: L mature pollen stage, M germinated pollen stage, 4 anthesis, petal differentiation and expansion stage; BEST Arabidopsis thaliana protein match is: Cupredoxin superfamily…	0.00458294	1.77412	0.0074343	1.69729	0.0253338	1.51895
AT1G47265.1	protein_coding		unknown protein; FUNCTIONS IN: molecular_function unknown; INVOLVED IN: biological_process unknown; LOCATED IN: cellular_component unknown; Has 30201 Blast hits to 17322 proteins in 780 species: Archae - 12; Bacteria - 1396; Metazoa - 17338; Fungi - 3422; Plants - 5037; Viruses - 0; Other Eukaryotes - 2996 (source: NCBI BLink).	0.0272081	1.77106	0.0673353	1.57719	0.0225012	1.81393	uORF
AT1G51402.1	protein_coding		unknown protein; FUNCTIONS IN: molecular_function unknown; INVOLVED IN: biological_process unknown; LOCATED IN: endomembrane system; Has 30201 Blast hits to 17322 proteins in 780 species: Archae - 12; Bacteria - 1396; Metazoa - 17338; Fungi - 3422; Plants - 5037; Viruses - 0; Other Eukaryotes - 2996 (source: NCBI BLink).	0.0487271	1.7708	0.256966	1.36119	0.870959	-1.04381
AT1G71450.1	protein_coding		encodes a member of the DREB subfamily A-4 of ERF/AP2 transcription factor family. The protein contains one AP2 domain. There are 17 members in this subfamily including TINY.	0.00172786	1.7643	0.274155	1.1723	0.970332	1.00527	3' UTR
AT5G38344.1	protein_coding		Toll-Interleukin-Resistance (TIR) domain family protein; FUNCTIONS IN: transmembrane receptor activity; INVOLVED IN: signal transduction, innate immune response; LOCATED IN: intrinsic to membrane, endomembrane system; CONTAINS InterPro DOMAIN/s: Toll-Interleukin receptor (InterPro:IPR000157); BEST Arabidopsis thaliana protein match is: Disease resistance protein (TIR-NBS-LRR class) family (TAIR:A…	0.000132117	1.76364	0.825148	-1.02266	0.178281	1.15301	3' UTR
AT4G13320.1	protein_coding		unknown protein; Has 68 Blast hits to 67 proteins in 12 species: Archae - 0; Bacteria - 0; Metazoa - 0; Fungi - 0; Plants - 68; Viruses - 0; Other Eukaryotes - 0 (source: NCBI BLink).	0.0071133	1.7626	0.691937	1.07244	0.731426	1.06239	uORF
AT2G21930.1	protein_coding		A paternally expressed imprinted gene.	0.00469171	1.75983	0.776576	1.04763	0.398973	1.15073	3' UTR + uORF
AT1G11925.1	protein_coding		Encodes a Stigma-specific Stig1 family protein	0.0282707	1.75974	0.105557	1.48415	0.198206	1.35881
AT4G11642.1	pseudogene		pseudogene of ATOSM34 (osmotin-like protein)	0.0128039	1.75954	0.861949	1.03448	0.204219	1.29306	Pseudogene
AT1G47400.1	protein_coding		unknown protein; BEST Arabidopsis thaliana protein match is: unknown protein (TAIR:AT1G47395.1); Has 11 Blast hits to 11 proteins in 2 species: Archae - 0; Bacteria - 0; Metazoa - 0; Fungi - 0; Plants - 11; Viruses - 0; Other Eukaryotes - 0 (source: NCBI BLink).	0.00203463	1.75884	0.253391	1.18473	0.000309238	2.06874
AT5G01900.1	protein_coding	WRKY DNA-BINDING PROTEIN 62 (WRKY62)	member of WRKY Transcription Factor; Group III	3.4496e-05	1.7587	0.221373	1.11572	2.06197e-05	1.81757
AT3G01270.1	protein_coding		Pectate lyase family protein; FUNCTIONS IN: lyase activity, pectate lyase activity; INVOLVED IN: biological_process unknown; LOCATED IN: endomembrane system; EXPRESSED IN: 20 plant structures; EXPRESSED DURING: 14 growth stages; CONTAINS InterPro DOMAIN/s: Pectin lyase fold/virulence factor (InterPro:IPR011050), Pectate lyase, N-terminal (InterPro:IPR007524), AmbAllergen (InterPro:IPR018082), Pec…	3.53873e-05	1.75864	0.000107723	1.6441	0.00381359	1.36241	uORF
AT4G38590.2	protein_coding	BETA-GALACTOSIDASE 14 (BGAL14)	putative beta-galactosidase (BGAL14 gene)	0.000360001	1.75655	0.204144	1.1618	0.0930678	1.22664	uORF
AT2G43795.2	protein_coding		unknown protein; FUNCTIONS IN: molecular_function unknown; INVOLVED IN: biological_process unknown; LOCATED IN: cellular_component unknown; BEST Arabidopsis thaliana protein match is: unknown protein (TAIR:AT3G59800.1); Has 30201 Blast hits to 17322 proteins in 780 species: Archae - 12; Bacteria - 1396; Metazoa - 17338; Fungi - 3422; Plants - 5037; Viruses - 0; Other Eukaryotes - 2996 (source: NC…	0.000674733	1.7516	0.220205	1.16858	0.00381107	1.549
AT3G49260.2	protein_coding	IQ-DOMAIN 21 (iqd21)	IQ-domain 21 (iqd21); CONTAINS InterPro DOMAIN/s: IQ calmodulin-binding region (InterPro:IPR000048); BEST Arabidopsis thaliana protein match is: IQ-domain 2 (TAIR:AT5G03040.3); Has 35333 Blast hits to 34131 proteins in 2444 species: Archae - 798; Bacteria - 22429; Metazoa - 974; Fungi - 991; Plants - 531; Viruses - 0; Other Eukaryotes - 9610 (source: NCBI BLink).	0.0036131	1.74208	0.864184	1.02675	0.850474	1.02952	uORF
AT2G01830.1	protein_coding	WOODEN LEG (WOL)	Histidine kinase: cytokinin-binding receptor that transduces cytokinin signals across the plasma membrane	0.0189722	1.73667	0.00811291	-1.91078	0.622295	-1.10718	3' UTR + uORF
AT1G61160.1	protein_coding		CONTAINS InterPro DOMAIN/s: Retrotransposon gag protein (InterPro:IPR005162); Has 30201 Blast hits to 17322 proteins in 780 species: Archae - 12; Bacteria - 1396; Metazoa - 17338; Fungi - 3422; Plants - 5037; Viruses - 0; Other Eukaryotes - 2996 (source: NCBI BLink).	1.55315e-05	1.73656	0.0786567	1.15795	0.00013323	1.54206
AT4G21840.1	protein_coding	METHIONINE SULFOXIDE REDUCTASE B8 (MSRB8)	methionine sulfoxide reductase B8 (MSRB8); FUNCTIONS IN: peptide-methionine-(S)-S-oxide reductase activity; INVOLVED IN: oxidation reduction; LOCATED IN: cytosol; EXPRESSED IN: root; CONTAINS InterPro DOMAIN/s: Methionine sulphoxide reductase B (InterPro:IPR002579), Mss4-like (InterPro:IPR011057); BEST Arabidopsis thaliana protein match is: methionine sulfoxide reductase B7 (TAIR:AT4G21830.2); Ha…	0.00108414	1.73202	0.459945	-1.10059	0.62243	-1.06547
AT2G20050.2	protein_coding		protein serine/threonine phosphatases;protein kinases;catalytics;cAMP-dependent protein kinase regulators;ATP binding;protein serine/threonine phosphatases; FUNCTIONS IN: in 6 functions; INVOLVED IN: protein amino acid phosphorylation, protein amino acid dephosphorylation, regulation of protein amino acid phosphorylation; EXPRESSED IN: 22 plant structures; EXPRESSED DURING: 13 growth stages; CONT…	0.0257798	1.72758	0.202216	-1.33356	0.981625	-1.00501	3' UTR + uORF
AT5G25800.1	protein_coding		Polynucleotidyl transferase, ribonuclease H-like superfamily protein; FUNCTIONS IN: exonuclease activity, nucleic acid binding; LOCATED IN: intracellular; EXPRESSED IN: 23 plant structures; EXPRESSED DURING: 13 growth stages; CONTAINS InterPro DOMAIN/s: Exonuclease (InterPro:IPR006055), Polynucleotidyl transferase, ribonuclease H fold (InterPro:IPR012337), Exonuclease, RNase T/DNA polymerase III …	0.0178042	1.7265	0.137355	-1.36948	0.668003	-1.09031
AT1G36180.2	protein_coding	ACETYL-COA CARBOXYLASE 2 (ACC2)	acetyl-CoA carboxylase 2 (ACC2)	0.00307614	1.7246	0.34468	-1.15323	0.551549	-1.09274	3' UTR
AT1G58420.1	protein_coding		Uncharacterised conserved protein UCP031279; CONTAINS InterPro DOMAIN/s: Uncharacterised conserved protein UCP031279 (InterPro:IPR016972); BEST Arabidopsis thaliana protein match is: Uncharacterised conserved protein UCP031279 (TAIR:AT1G10140.1); Has 61 Blast hits to 61 proteins in 11 species: Archae - 0; Bacteria - 0; Metazoa - 0; Fungi - 0; Plants - 61; Viruses - 0; Other Eukaryotes - 0 (source…	0.0114105	1.72385	0.35625	1.18882	0.623923	-1.09483
AT3G33025.1	pseudogene		pseudogene, hypothetical protein	5.78736e-06	1.72286	0.00397272	-1.27578	0.336278	-1.06984	Pseudogene
AT1G55928.1	protein_coding		Coiled-coil domain-containing protein 55 (DUF2040); CONTAINS InterPro DOMAIN/s: Protein of unknown function DUF2040, coiled-coil (InterPro:IPR018612); BEST Arabidopsis thaliana protein match is: Coiled-coil domain-containing protein 55 (DUF2040) (TAIR:AT2G27285.1); Has 35333 Blast hits to 34131 proteins in 2444 species: Archae - 798; Bacteria - 22429; Metazoa - 974; Fungi - 991; Plants - 531; Vir…	0.000631562	1.72197	0.786443	1.0325	0.0115438	1.41694
AT3G25882.1	protein_coding	NIM1-INTERACTING 2 (NIMIN-2)	encodes a kinase that physically interacts with NPR1/NIM1	0.000277597	1.71632	0.00783972	1.39707	0.0350058	1.2813
AT3G07850.1	protein_coding		Pectin lyase-like superfamily protein; FUNCTIONS IN: polygalacturonase activity; INVOLVED IN: carbohydrate metabolic process; LOCATED IN: endomembrane system; EXPRESSED IN: male gametophyte, pollen tube; EXPRESSED DURING: L mature pollen stage, M germinated pollen stage; CONTAINS InterPro DOMAIN/s: Pectin lyase fold/virulence factor (InterPro:IPR011050), Pectin lyase fold (InterPro:IPR012334), Gl…	0.00650808	1.70949	0.457283	1.13135	0.594405	-1.09181
AT2G46320.3	protein_coding		Mitochondrial substrate carrier family protein; FUNCTIONS IN: binding; INVOLVED IN: transport, mitochondrial transport, transmembrane transport; LOCATED IN: mitochondrial inner membrane, membrane; EXPRESSED IN: guard cell; CONTAINS InterPro DOMAIN/s: Mitochondrial substrate carrier (InterPro:IPR001993), Mitochondrial substrate/solute carrier (InterPro:IPR018108); BEST Arabidopsis thaliana protein…	0.000573581	1.70945	0.293559	-1.13178	0.00621946	-1.46014	3' UTR + uORF
AT3G47810.2	protein_coding	MAIGO 1 (MAG1)	Homolog of yeast retromer subunit VPS29. Part of a retromer-like protein complex involved in endosome to lysosome protein transport.	0.00295992	1.70846	0.647153	-1.06863	0.782052	1.0408	uORF
AT4G03823.1	pseudogene		pseudogene of unknown protein	0.0250055	1.70796	0.731695	-1.07531	0.0548219	1.55811	Pseudogene
AT3G17465.1	protein_coding	RIBOSOMAL PROTEIN L3 PLASTID (RPL3P)	encodes a putative L3 ribosomal protein targeted to the plastid.	0.00426655	1.7073	0.587331	1.08694	0.708012	1.059
AT1G21250.1	protein_coding	CELL WALL-ASSOCIATED KINASE (WAK1)	cell wall-associated kinase, may function as a signaling receptor of extracellular matrix component such as oligogalacturonides.	0.0122546	1.70528	0.0067391	1.81052	0.0567432	1.4618	uORF
AT5G59670.1	protein_coding		Leucine-rich repeat protein kinase family protein; FUNCTIONS IN: kinase activity; INVOLVED IN: protein amino acid phosphorylation; LOCATED IN: endomembrane system; EXPRESSED IN: 17 plant structures; EXPRESSED DURING: 13 growth stages; CONTAINS InterPro DOMAIN/s: Protein kinase, ATP binding site (InterPro:IPR017441), Protein kinase, catalytic domain (InterPro:IPR000719), Leucine-rich repeat (Inter…	0.00113789	1.7006	0.0164151	1.41134	0.0236657	1.37659
AT4G19095.1	protein_coding		unknown protein; Has 30201 Blast hits to 17322 proteins in 780 species: Archae - 12; Bacteria - 1396; Metazoa - 17338; Fungi - 3422; Plants - 5037; Viruses - 0; Other Eukaryotes - 2996 (source: NCBI BLink).	0.00791817	1.69799	0.952538	-1.01001	0.0358841	1.47826	uORF
AT2G27775.2	protein_coding		FUNCTIONS IN: molecular_function unknown; INVOLVED IN: biological_process unknown; LOCATED IN: chloroplast; EXPRESSED IN: 22 plant structures; EXPRESSED DURING: 13 growth stages; BEST Arabidopsis thaliana protein match is: Tetratricopeptide repeat (TPR)-like superfamily protein (TAIR:AT2G27800.1); Has 21 Blast hits to 21 proteins in 5 species: Archae - 0; Bacteria - 0; Metazoa - 0; Fungi - 0; Pla…	1.238e-05	1.69681	0.0420061	-1.1767	0.491854	1.05158
AT2G07806.3	protein_coding		unknown protein; FUNCTIONS IN: molecular_function unknown; INVOLVED IN: biological_process unknown; LOCATED IN: cellular_component unknown.	0.00105445	1.69536	0.917818	-1.01273	0.107208	1.23393	uORF
AT1G04680.1	protein_coding		Pectin lyase-like superfamily protein; FUNCTIONS IN: lyase activity, pectate lyase activity; INVOLVED IN: biological_process unknown; LOCATED IN: membrane; EXPRESSED IN: 23 plant structures; EXPRESSED DURING: 13 growth stages; CONTAINS InterPro DOMAIN/s: Pectin lyase fold/virulence factor (InterPro:IPR011050), AmbAllergen (InterPro:IPR018082), Pectate lyase/Amb allergen (InterPro:IPR002022), Pect…	0.00720156	1.69391	0.299519	1.19054	0.960801	-1.00809	3' UTR
AT5G52060.1	protein_coding	BCL-2-ASSOCIATED ATHANOGENE 1 (BAG1)	A member of Arabidopsis BAG (Bcl-2-associated athanogene) proteins, plant homologs of mammalian regulators of apoptosis. Plant BAG proteins are multi-functional and remarkably similar to their animal counterparts, as they regulate apoptotic-like processes ranging from pathogen attack, to abiotic stress, to plant development.	0.00885618	1.6921	0.844936	1.03374	0.722218	1.06231	uORF
AT4G02330.1	protein_coding	(ATPMEPCRB)	Encodes a pectin methylesterase that is sensitive to chilling stress and brassinosteroid regulation.	0.00464331	1.69177	0.000131607	2.3439	0.0115888	1.56704
AT1G18350.1	protein_coding	MAP KINASE KINASE 7 (MKK7)	MAP kinase kinase7. Member of plant mitogen-activated protein kinase kinase group D. Negative regulator of polar auxin transport. Overexpression leads to activation of basal and systemic acquired resistance.	1.70953e-06	1.6882	0.826803	-1.01285	0.349992	-1.0572
AT4G04660.1	pseudogene		pseudogene, hypothetical protein, similar to zinc finger protein (Arabidopsis thaliana) GI:976277	0.0313168	1.68454	0.205401	1.3292	0.532099	-1.14613	Pseudogene
AT3G56970.1	protein_coding	(BHLH038)	Encodes a member of the basic helix-loop-helix transcription factor family protein.	0.00786189	1.6845	0.00422221	1.78267	0.000612429	2.14298
AT5G18210.1	protein_coding		NAD(P)-binding Rossmann-fold superfamily protein; FUNCTIONS IN: oxidoreductase activity, binding, catalytic activity; INVOLVED IN: oxidation reduction, metabolic process; EXPRESSED IN: 22 plant structures; EXPRESSED DURING: 13 growth stages; CONTAINS InterPro DOMAIN/s: Short-chain dehydrogenase/reductase, conserved site (InterPro:IPR020904), NAD(P)-binding domain (InterPro:IPR016040), Polyketide …	0.00155459	1.6843	2.28365e-05	2.39631	0.00240915	1.63107	3' UTR
AT2G04270.4	protein_coding	RNASE E/G-LIKE (RNEE/G)	Similar to E.coli endoribonuclease E. Functions as a ribonuclease, is located in the chloroplast, and is involved in chloroplast development. Loss of function mutants are white and arrest at the cotyledon stage. The phenotype is rescued by providing sucrose.	0.0238001	1.68054	0.777624	-1.05901	0.591239	1.11579	3' UTR + uORF
AT1G78970.1	protein_coding	LUPEOL SYNTHASE 1 (LUP1)	Lupeol synthase. Converts oxidosqualene to multiple triterpene alcohols and a triterpene diols. This conversion proceeds through the formation of a 17β-dammarenyl cation.	0.00188772	1.6777	0.240124	-1.17154	0.00122343	-1.7336	uORF
AT5G06600.3	protein_coding	UBIQUITIN-SPECIFIC PROTEASE 12 (UBP12)	Encodes a ubiquitin-specific protease.	0.0137856	1.67163	0.178941	1.28669	0.773398	-1.05319
AT2G02990.1	protein_coding	RIBONUCLEASE 1 (RNS1)	member of the ribonuclease T2 family, responds to inorganic phosphate starvation, and inhibits production of anthocyanin. Also involved in wound-induced signaling independent of jasmonic acid.	0.0010917	1.67049	4.24686e-06	2.66298	6.63267e-05	-2.06824	uORF
AT4G17908.1	pseudogene		pseudogene of ubiquitin-specific protease	0.00108547	1.67026	0.863665	1.02076	0.951144	1.00736	Pseudogene
AT1G13150.1	protein_coding	"CYTOCHROME P450, FAMILY 86, SUBFAMILY C, POLYPEPTIDE 4" (CYP86C4)	member of CYP86C	7.90191e-06	1.67013	0.0060269	-1.24832	1.12768e-05	1.63865	uORF
AT2G21270.2	protein_coding	UBIQUITIN FUSION DEGRADATION 1 (UFD1)	ubiquitin fusion degradation 1 (UFD1); FUNCTIONS IN: molecular_function unknown; INVOLVED IN: ubiquitin-dependent protein catabolic process; EXPRESSED IN: 24 plant structures; EXPRESSED DURING: 13 growth stages; CONTAINS InterPro DOMAIN/s: Ubiquitin fusion degradation protein UFD1 (InterPro:IPR004854); BEST Arabidopsis thaliana protein match is: Ubiquitin fusion degradation UFD1 family protein (T…	0.0482763	1.669	0.764746	-1.07331	0.976132	-1.00708	uORF
AT5G11290.1	protein_coding		Plant protein of unknown function (DUF247); CONTAINS InterPro DOMAIN/s: Protein of unknown function DUF247, plant (InterPro:IPR004158); BEST Arabidopsis thaliana protein match is: unknown protein (TAIR:AT4G31980.1); Has 951 Blast hits to 908 proteins in 17 species: Archae - 0; Bacteria - 0; Metazoa - 0; Fungi - 0; Plants - 951; Viruses - 0; Other Eukaryotes - 0 (source: NCBI BLink).	0.000582844	1.66874	0.996088	-1.00054	0.000798985	1.63427	uORF
AT1G53620.1	protein_coding		unknown protein; FUNCTIONS IN: molecular_function unknown; INVOLVED IN: biological_process unknown; LOCATED IN: endomembrane system; BEST Arabidopsis thaliana protein match is: unknown protein (TAIR:AT1G53610.1); Has 5795 Blast hits to 2209 proteins in 338 species: Archae - 0; Bacteria - 1555; Metazoa - 2403; Fungi - 181; Plants - 1035; Viruses - 76; Other Eukaryotes - 545 (source: NCBI BLink).	0.0234623	1.66742	0.950446	1.01244	0.162271	1.33824
AT4G32030.1	protein_coding		unknown protein; BEST Arabidopsis thaliana protein match is: unknown protein (TAIR:AT1G80610.1); Has 63 Blast hits to 59 proteins in 12 species: Archae - 0; Bacteria - 0; Metazoa - 6; Fungi - 0; Plants - 53; Viruses - 0; Other Eukaryotes - 4 (source: NCBI BLink).	0.00347263	1.66642	0.199971	-1.20678	0.710508	-1.05391	3' UTR
AT5G08760.1	protein_coding		unknown protein; FUNCTIONS IN: molecular_function unknown; INVOLVED IN: biological_process unknown; LOCATED IN: endomembrane system; Has 3 Blast hits to 3 proteins in 2 species: Archae - 0; Bacteria - 0; Metazoa - 0; Fungi - 0; Plants - 3; Viruses - 0; Other Eukaryotes - 0 (source: NCBI BLink).	0.00170254	1.66632	0.220851	1.17456	0.364265	-1.12447
AT3G15430.2	protein_coding		Regulator of chromosome condensation (RCC1) family protein; CONTAINS InterPro DOMAIN/s: Regulator of chromosome condensation/beta-lactamase-inhibitor protein II (InterPro:IPR009091), Regulator of chromosome condensation, RCC1 (InterPro:IPR000408); BEST Arabidopsis thaliana protein match is: Regulator of chromosome condensation (RCC1) family protein (TAIR:AT3G26100.2); Has 35333 Blast hits to 3413…	0.0047227	1.66543	0.0366659	1.41006	0.0506659	1.37305	uORF
AT1G23510.1	protein_coding		unknown protein; BEST Arabidopsis thaliana protein match is: Domain of unknown function (DUF220) (TAIR:AT1G23520.1); Has 133 Blast hits to 120 proteins in 9 species: Archae - 0; Bacteria - 0; Metazoa - 0; Fungi - 0; Plants - 133; Viruses - 0; Other Eukaryotes - 0 (source: NCBI BLink).	0.00069013	1.66531	0.300595	1.12615	0.000424072	1.72157	uORF
AT5G21130.1	protein_coding		Late embryogenesis abundant (LEA) hydroxyproline-rich glycoprotein family; CONTAINS InterPro DOMAIN/s: Late embryogenesis abundant protein, group 2 (InterPro:IPR004864); BEST Arabidopsis thaliana protein match is: Late embryogenesis abundant (LEA) hydroxyproline-rich glycoprotein family (TAIR:AT2G27080.2); Has 878 Blast hits to 877 proteins in 27 species: Archae - 0; Bacteria - 0; Metazoa - 0; Fu…	0.0130762	1.66388	0.00581192	1.79973	0.0623272	-1.42946
AT5G04390.1	protein_coding		C2H2-type zinc finger family protein; FUNCTIONS IN: zinc ion binding, nucleic acid binding; INVOLVED IN: biological_process unknown; LOCATED IN: intracellular; EXPRESSED IN: petal, leaf whorl, male gametophyte, flower, pollen tube; EXPRESSED DURING: L mature pollen stage, M germinated pollen stage, 4 anthesis, petal differentiation and expansion stage; CONTAINS InterPro DOMAIN/s: Zinc finger, C2H…	0.00027341	1.66299	0.772952	1.02907	0.230112	-1.13104
AT5G11920.1	protein_coding	6-&1-FRUCTAN EXOHYDROLASE (cwINV6)	Encodes a protein with fructan exohydrolase (FEH) activity acting on both inulin and levan-type fructans (1- and 6-FEH). The enzyme does not have invertase activity.	0.038822	1.66192	0.30364	1.26332	0.0094365	1.97348
AT2G15220.1	protein_coding		Plant basic secretory protein (BSP) family protein; INVOLVED IN: defense response; LOCATED IN: endomembrane system; EXPRESSED DURING: seedling growth; CONTAINS InterPro DOMAIN/s: Uncharacterised protein family, basic secretory protein (InterPro:IPR007541); BEST Arabidopsis thaliana protein match is: Plant basic secretory protein (BSP) family protein (TAIR:AT2G15130.1); Has 296 Blast hits to 296 p…	0.0100009	1.65934	0.26343	1.21189	0.451019	-1.1359
AT3G13433.1	protein_coding		unknown protein; FUNCTIONS IN: molecular_function unknown; INVOLVED IN: biological_process unknown; LOCATED IN: endomembrane system; Has 0 Blast hits to 0 proteins in 0 species (source: NCBI BLink).	0.0317241	1.65562	0.277063	-1.26423	0.965153	1.0092
AT3G15395.2	protein_coding		unknown protein; FUNCTIONS IN: molecular_function unknown; INVOLVED IN: biological_process unknown; LOCATED IN: endomembrane system; Has 35333 Blast hits to 34131 proteins in 2444 species: Archae - 798; Bacteria - 22429; Metazoa - 974; Fungi - 991; Plants - 531; Viruses - 0; Other Eukaryotes - 9610 (source: NCBI BLink).	1.94982e-08	1.65552	0.712183	1.01348	0.0169437	1.10453	uORF
AT5G24860.1	protein_coding	FLOWERING PROMOTING FACTOR 1 (FPF1)	encodes a small protein of 12.6 kDa that regulates flowering and is involved in gibberellin signalling pathway. It is expressed in apical meristems immediately after the photoperiodic induction of flowering. Genetic interactions with flowering time and floral organ identity genes suggest that this gene may be involved in modulating the competence to flower. There are two other genes similar to FP…	0.0058346	1.65495	0.357558	-1.15246	0.0794885	-1.33046
AT3G13225.1	protein_coding		WW domain-containing protein; CONTAINS InterPro DOMAIN/s: WW/Rsp5/WWP (InterPro:IPR001202); Has 4868 Blast hits to 3360 proteins in 446 species: Archae - 8; Bacteria - 476; Metazoa - 1490; Fungi - 707; Plants - 530; Viruses - 89; Other Eukaryotes - 1568 (source: NCBI BLink).	0.01003	1.65472	0.227705	-1.23033	0.715133	1.06265	uORF
AT4G11890.3	protein_coding	ABA- AND OSMOTIC-STRESS-INDUCIBLE RECEPTOR-LIKE CYTOSOLIC KINASE1 (ARCK1)	Encodes a receptor-like cytosolic kinase ARCK1. Negatively controls abscisic acid and osmotic stress signal transduction.	0.0108329	1.65135	0.0709735	1.3875	0.025533	1.5265	uORF
AT4G36920.2	protein_coding	APETALA 2 (AP2)	Encodes a floral homeotic gene, a member of the AP2/EREBP (ethylene responsive element binding protein) class of transcription factors and is involved in the specification of floral organ identity, establishment of floral meristem identity, suppression of floral meristem indeterminancy, and development of the ovule and seed coat. AP2 also has a role in controlling seed mass. Dominant negative all…	0.00340501	1.65098	0.924781	1.01312	0.0627003	1.3223	3' UTR
AT2G41400.1	protein_coding		Pollen Ole e 1 allergen and extensin family protein; FUNCTIONS IN: molecular_function unknown; INVOLVED IN: biological_process unknown; LOCATED IN: endomembrane system; CONTAINS InterPro DOMAIN/s: Pollen Ole e 1 allergen/extensin (InterPro:IPR006041); BEST Arabidopsis thaliana protein match is: Pollen Ole e 1 allergen and extensin family protein (TAIR:AT2G41390.1); Has 35333 Blast hits to 34131 p…	0.004883	1.65041	0.680085	-1.06232	0.156641	-1.24236
AT2G12408.1	pseudogene		pseudogene of zinc knuckle (CCHC-type) family protein	0.00465283	1.65014	0.738079	-1.04976	0.791201	-1.03916	Pseudogene
AT1G47485.1	protein_coding		Encodes CEP1, a 15-amino-acid peptide, which is mainly expressed in the lateral root primordia. When overexpressed or externally applied, CEP1 arrests root growth. CEP1 is a candidate for a novel peptide plant hormone.	0.0133956	1.64607	0.050645	1.45005	0.0895474	1.37077	uORF
AT2G45990.2	protein_coding		unknown protein; FUNCTIONS IN: molecular_function unknown; INVOLVED IN: biological_process unknown; LOCATED IN: chloroplast; EXPRESSED IN: 22 plant structures; EXPRESSED DURING: 13 growth stages; Has 312 Blast hits to 312 proteins in 90 species: Archae - 0; Bacteria - 131; Metazoa - 0; Fungi - 0; Plants - 67; Viruses - 0; Other Eukaryotes - 114 (source: NCBI BLink).	0.000438949	1.64415	0.500175	1.07261	0.647912	1.04833	3' UTR + Intron + uORF
AT5G35603.1	protein_coding		Protein of unknown function (DUF3287); BEST Arabidopsis thaliana protein match is: unknown protein (TAIR:AT3G43150.1); Has 30201 Blast hits to 17322 proteins in 780 species: Archae - 12; Bacteria - 1396; Metazoa - 17338; Fungi - 3422; Plants - 5037; Viruses - 0; Other Eukaryotes - 2996 (source: NCBI BLink).	0.00925946	1.64175	0.97007	1.00606	0.0203629	1.53164	3' UTR
AT2G11870.1	pseudogene		pseudogene, hypothetical protein	0.0381295	1.64088	0.251414	1.28988	0.386882	1.20859	Pseudogene
AT3G20070.1	protein_coding	TITAN9 (TTN9)	Encodes a plant-specific protein of unknown function. Mutant embryos contain at most four small cells. The endosperm nucleoli are enlarged. Gene is expressed in siliques based on EST information.	0.00335831	1.64056	0.677048	-1.05852	0.861702	-1.02399
AT2G05642.1	protein_coding		Nucleic acid-binding, OB-fold-like protein; CONTAINS InterPro DOMAIN/s: Nucleic acid-binding, OB-fold (InterPro:IPR012340), Nucleic acid-binding, OB-fold-like (InterPro:IPR016027), Protein of unknown function DUF223 (InterPro:IPR003871), Replication factor A, C-terminal (InterPro:IPR013955); BEST Arabidopsis thaliana protein match is: unknown protein (TAIR:AT3G60920.1); Has 30201 Blast hits to 17…	0.00276827	1.63988	0.543676	-1.08417	0.734343	1.04591	uORF
AT5G56840.1	protein_coding		myb-like transcription factor family protein; CONTAINS InterPro DOMAIN/s: SANT, DNA-binding (InterPro:IPR001005), Homeodomain-like (InterPro:IPR009057), Myb, DNA-binding (InterPro:IPR014778), Zinc finger, CCHC-type (InterPro:IPR001878), HTH transcriptional regulator, Myb-type, DNA-binding (InterPro:IPR017930), Myb-like DNA-binding domain, SHAQKYF class (InterPro:IPR006447); BEST Arabidopsis thali…	0.00405659	1.63683	0.0613927	1.32825	0.830071	1.0304
AT2G20595.1	protein_coding		highly expressed in the female gametophyte central cell and expressed at low levels in the egg and synergids	0.0041739	1.63289	0.779114	-1.03994	0.119547	1.25852
AT2G07798.1	protein_coding		unknown protein; FUNCTIONS IN: molecular_function unknown; INVOLVED IN: biological_process unknown; LOCATED IN: cellular_component unknown; BEST Arabidopsis thaliana protein match is: unknown protein (TAIR:ATMG01220.1); Has 3 Blast hits to 3 proteins in 1 species: Archae - 0; Bacteria - 0; Metazoa - 0; Fungi - 0; Plants - 3; Viruses - 0; Other Eukaryotes - 0 (source: NCBI BLink).	0.0206489	1.63263	0.923438	-1.01801	0.316478	-1.20988	uORF
AT2G16835.1	protein_coding		Aquaporin-like superfamily protein; FUNCTIONS IN: water channel activity, transporter activity; INVOLVED IN: transport; LOCATED IN: membrane; CONTAINS InterPro DOMAIN/s: Major intrinsic protein (InterPro:IPR000425); Has 833 Blast hits to 833 proteins in 126 species: Archae - 0; Bacteria - 0; Metazoa - 0; Fungi - 0; Plants - 833; Viruses - 0; Other Eukaryotes - 0 (source: NCBI BLink).	0.00091647	1.63232	0.521637	1.07492	0.228948	-1.14916
AT5G42530.1	protein_coding		unknown protein; FUNCTIONS IN: molecular_function unknown; INVOLVED IN: biological_process unknown; LOCATED IN: endomembrane system; BEST Arabidopsis thaliana protein match is: unknown protein (TAIR:AT2G25510.2); Has 30201 Blast hits to 17322 proteins in 780 species: Archae - 12; Bacteria - 1396; Metazoa - 17338; Fungi - 3422; Plants - 5037; Viruses - 0; Other Eukaryotes - 2996 (source: NCBI BLin…	0.00052964	1.62561	0.213725	1.14206	0.72102	-1.03757	uORF
AT1G14520.1	protein_coding	MYO-INOSITOL OXYGENASE 1 (MIOX1)	Encodes MIOX1. Belongs to myo-inositol oxygenase gene family.	1.04607e-06	1.62479	2.66189e-08	2.00433	1.22535e-11	4.16062	uORF
AT3G06890.1	protein_coding		unknown protein; Has 91 Blast hits to 91 proteins in 12 species: Archae - 0; Bacteria - 0; Metazoa - 0; Fungi - 0; Plants - 91; Viruses - 0; Other Eukaryotes - 0 (source: NCBI BLink).	0.00446501	1.62295	0.716539	-1.05197	0.386261	-1.13054
AT4G10020.1	protein_coding	HYDROXYSTEROID DEHYDROGENASE 5 (HSD5)	Encodes a putative hydroxysteroid dehydrogenase (HSD). Genes that encode HSD include: At5g50600 and At5g50700 (HSD1), At3g47350(HSD2), At3g47360(HSD3), At5g50590 and At5g50690(HSD4), At5g50770(HSD6) (Plant Cell Physiology 50:1463). Two copies of HSD1 and HSD4 exist due to a gene duplication event. In Plant Physiology 145:87, At5g50690 is HSD7, At4g10020 is HSD5.	0.00696807	1.62252	0.936988	1.0119	0.644646	1.07182
AT5G17810.2	protein_coding	WUSCHEL RELATED HOMEOBOX 12 (WOX12)	Encodes a WUSCHEL-related homeobox gene family member with 65 amino acids in its homeodomain. Proteins in this family contain a sequence of eight residues (TLPLFPMH) downstream of the homeodomain called the WUS box.	0.0123986	1.62145	0.480078	-1.12563	0.755691	1.053	uORF
AT1G50750.1	protein_coding		Plant mobile domain protein family; CONTAINS InterPro DOMAIN/s: Aminotransferase-like, plant mobile domain (InterPro:IPR019557); BEST Arabidopsis thaliana protein match is: Plant mobile domain protein family (TAIR:AT1G50790.1); Has 1370 Blast hits to 1171 proteins in 144 species: Archae - 2; Bacteria - 53; Metazoa - 236; Fungi - 44; Plants - 477; Viruses - 0; Other Eukaryotes - 558 (source: NCBI …	0.00345324	1.61967	0.233749	1.17805	0.0842842	1.27991	uORF
AT1G71520.1	protein_coding		encodes a member of the DREB subfamily A-5 of ERF/AP2 transcription factor family. The protein contains one AP2 domain. There are 16 members in this subfamily including RAP2.1, RAP2.9 and RAP2.10.	0.00490428	1.61966	0.827965	-1.03107	0.265196	-1.17515	uORF
AT5G22640.1	protein_coding	EMBRYO DEFECTIVE 1211 (emb1211)	EMB1211 is a MORN (multiple membrane occupation and recognition nexus) motif containing protein involved in embryo development and chloroplast biogenesis.	0.0171818	1.61915	0.0564362	-1.4426	0.18124	1.27813
AT1G24350.1	protein_coding		Acid phosphatase/vanadium-dependent haloperoxidase-related protein; CONTAINS InterPro DOMAIN/s: Acid phosphatase/vanadium-dependent haloperoxidase related (InterPro:IPR003832); BEST Arabidopsis thaliana protein match is: Acid phosphatase/vanadium-dependent haloperoxidase-related protein (TAIR:AT1G67600.1); Has 1124 Blast hits to 1124 proteins in 413 species: Archae - 0; Bacteria - 739; Metazoa - …	0.00618536	1.61909	0.438485	-1.12158	0.120221	1.27179	3' UTR + uORF
AT3G01090.1	protein_coding	SNF1 KINASE HOMOLOG 10 (KIN10)	encodes a SNF1-related protein kinase that physically interacts with SCF subunit SKP1/ASK1 and 20S proteosome subunit PAD1. It can also interact with PRL1 DWD-containing protein. Based on in vitro degradation assays and cul4cs and prl1 mutants, there is evidence that AKIN10 is degraded in a proteasome-dependent manner, and that this depends on a CUL4-PRL1 E3 ligase	0.00430562	1.61733	0.000506108	-1.91897	0.121608	-1.25253	uORF
AT2G05171.1	pseudogene		Pseudogene of AT3G18310	0.0344654	1.6169	0.476179	-1.15826	0.949179	1.01307	Pseudogene
AT4G18920.1	protein_coding		Protein of unknown function (DUF1264); CONTAINS InterPro DOMAIN/s: Protein of unknown function DUF1264 (InterPro:IPR010686); BEST Arabidopsis thaliana protein match is: Protein of unknown function (DUF1264) (TAIR:AT5G45690.1); Has 30201 Blast hits to 17322 proteins in 780 species: Archae - 12; Bacteria - 1396; Metazoa - 17338; Fungi - 3422; Plants - 5037; Viruses - 0; Other Eukaryotes - 2996 (sou…	0.0120902	1.61377	0.702162	-1.06463	0.201082	1.24231
AT1G35700.1	pseudogene		pseudogene, putative ubiquitin-conjugating enzyme, similar to ubiquitin-conjugating enzyme GB:CAB40394 GI:4583656 from (Guillardia theta); blastp match of 61% identity and 1.6e-34 P-value to GP|12580660|emb|CAC26977.1||AJ010592 ubiquitin conjugating enzyme {Guillardia theta}	0.0375467	1.61279	0.369769	1.20814	0.287887	1.25332	Pseudogene
AT5G02290.2	protein_coding	(NAK)	Encodes a candidate protein kinase NAK that is similar to the oncogenes met and abl.	0.00166918	1.60876	0.211754	-1.16486	0.000517282	1.74595	uORF
AT3G01070.1	protein_coding	EARLY NODULIN-LIKE PROTEIN 16 (ENODL16)	early nodulin-like protein 16 (ENODL16); FUNCTIONS IN: electron carrier activity, copper ion binding; LOCATED IN: anchored to membrane; EXPRESSED IN: 9 plant structures; EXPRESSED DURING: 4 anthesis, C globular stage, F mature embryo stage, petal differentiation and expansion stage, D bilateral stage; CONTAINS InterPro DOMAIN/s: Plastocyanin-like (InterPro:IPR003245), Cupredoxin (InterPro:IPR0089…	0.00100698	1.60469	0.131982	-1.18958	0.141624	-1.18405
AT2G19280.1	protein_coding		Pentatricopeptide repeat (PPR) superfamily protein; CONTAINS InterPro DOMAIN/s: Pentatricopeptide repeat (InterPro:IPR002885); BEST Arabidopsis thaliana protein match is: Tetratricopeptide repeat (TPR)-like superfamily protein (TAIR:AT2G02150.1); Has 48105 Blast hits to 13725 proteins in 297 species: Archae - 3; Bacteria - 51; Metazoa - 644; Fungi - 771; Plants - 45193; Viruses - 0; Other Eukaryo…	0.00088734	1.60443	0.604	-1.05758	0.222006	-1.14536	3' UTR + Intron
AT5G07330.1	protein_coding		unknown protein; FUNCTIONS IN: molecular_function unknown; INVOLVED IN: biological_process unknown; LOCATED IN: mitochondrion; BEST Arabidopsis thaliana protein match is: unknown protein (TAIR:AT1G63060.1); Has 1807 Blast hits to 1807 proteins in 277 species: Archae - 0; Bacteria - 0; Metazoa - 736; Fungi - 347; Plants - 385; Viruses - 0; Other Eukaryotes - 339 (source: NCBI BLink).	0.00973926	1.60357	0.103618	1.30804	0.000158262	2.33668
AT3G19180.2	protein_coding	PARALOG OF ARC6 (PARC6)	Encodes a chloroplast division factor located in the plastid inner envelope with its N-terminus exposed to the stroma. PARC6 influences FtsZ assembly and is required for recruitment of PDV1 during chloroplast division.	0.0157324	1.60206	0.70696	1.06583	0.851835	-1.0321	3' UTR + Intron + uORF
AT1G33500.1	protein_coding		unknown protein; Has 30201 Blast hits to 17322 proteins in 780 species: Archae - 12; Bacteria - 1396; Metazoa - 17338; Fungi - 3422; Plants - 5037; Viruses - 0; Other Eukaryotes - 2996 (source: NCBI BLink).	0.000195652	1.60104	0.276119	-1.10368	0.497974	-1.06219
AT1G72060.1	protein_coding		serine-type endopeptidase inhibitors; FUNCTIONS IN: serine-type endopeptidase inhibitor activity; INVOLVED IN: response to oxidative stress; LOCATED IN: endomembrane system; EXPRESSED IN: 21 plant structures; EXPRESSED DURING: 12 growth stages; CONTAINS InterPro DOMAIN/s: Proteinase inhibitor I20, Pin2 (InterPro:IPR003465); Has 28 Blast hits to 28 proteins in 8 species: Archae - 0; Bacteria - 0; …	0.026098	1.59936	0.0255771	1.60267	0.732555	-1.06618
AT4G12545.1	protein_coding		Bifunctional inhibitor/lipid-transfer protein/seed storage 2S albumin superfamily protein; FUNCTIONS IN: molecular_function unknown; INVOLVED IN: lipid transport; LOCATED IN: endomembrane system; CONTAINS InterPro DOMAIN/s: Bifunctional inhibitor/plant lipid transfer protein/seed storage (InterPro:IPR016140), Plant lipid transfer protein/seed storage/trypsin-alpha amylase inhibitor (InterPro:IPR0…	0.0140389	1.5984	0.0170996	1.5703	0.102232	1.33205
AT2G42440.1	protein_coding	ASYMMETRIC LEAVES 2-LIKE 15 (ASL15)	Lateral organ boundaries (LOB) domain family protein; CONTAINS InterPro DOMAIN/s: Lateral organ boundaries, LOB (InterPro:IPR004883); BEST Arabidopsis thaliana protein match is: lateral organ boundaries-domain 29 (TAIR:AT3G58190.1); Has 862 Blast hits to 857 proteins in 21 species: Archae - 0; Bacteria - 0; Metazoa - 0; Fungi - 0; Plants - 862; Viruses - 0; Other Eukaryotes - 0 (source: NCBI BLin…	0.00565522	1.59765	0.273188	-1.17082	0.81112	1.03404
AT4G26310.2	protein_coding		elongation factor P (EF-P) family protein; FUNCTIONS IN: translation elongation factor activity; INVOLVED IN: translational elongation; EXPRESSED IN: 22 plant structures; EXPRESSED DURING: 13 growth stages; CONTAINS InterPro DOMAIN/s: Translation protein SH3-like (InterPro:IPR008991), Nucleic acid-binding, OB-fold (InterPro:IPR012340), Nucleic acid-binding, OB-fold-like (InterPro:IPR016027), Tran…	4.71067e-06	1.59461	0.7946	1.01515	0.69432	1.023	uORF
AT4G12500.1	protein_coding		Bifunctional inhibitor/lipid-transfer protein/seed storage 2S albumin superfamily protein; FUNCTIONS IN: lipid binding; INVOLVED IN: lipid transport; EXPRESSED IN: hypocotyl, leaf; EXPRESSED DURING: LP.04 four leaves visible; CONTAINS InterPro DOMAIN/s: Bifunctional inhibitor/plant lipid transfer protein/seed storage (InterPro:IPR016140), Plant lipid transfer protein/seed storage/trypsin-alpha am…	0.0242728	1.5931	0.000195119	2.65365	0.164578	1.30436
AT1G11760.1	protein_coding	(MED32)	MED32; Has 41 Blast hits to 40 proteins in 14 species: Archae - 0; Bacteria - 0; Metazoa - 0; Fungi - 0; Plants - 41; Viruses - 0; Other Eukaryotes - 0 (source: NCBI BLink).	0.00211205	1.59239	0.791537	-1.03206	0.528397	1.07881	3' UTR
AT4G14400.1	protein_coding	ACCELERATED CELL DEATH 6 (ACD6)	encodes a novel protein with putative ankyrin and transmembrane regions. It is a member of one of the largest uncharacterized gene families in higher plants. The gene is involved in resistance to Pseudomonas syringae.	0.0213983	1.59059	0.391665	1.16695	0.529297	-1.11905	uORF
AT5G43690.1	protein_coding		P-loop containing nucleoside triphosphate hydrolases superfamily protein; FUNCTIONS IN: sulfotransferase activity; INVOLVED IN: biological_process unknown; LOCATED IN: cellular_component unknown; EXPRESSED IN: root; CONTAINS InterPro DOMAIN/s: Sulfotransferase domain (InterPro:IPR000863); BEST Arabidopsis thaliana protein match is: P-loop containing nucleoside triphosphate hydrolases superfamily …	0.00210468	1.59042	0.106314	-1.22668	0.183482	-1.17924	uORF
AT1G21210.1	protein_coding	WALL ASSOCIATED KINASE 4 (WAK4)	cell wall-associated ser/thr kinase involved in cell elongation and lateral root development	0.00312768	1.58553	0.00791571	1.48629	0.131673	1.22064	uORF
AT3G22490.1	protein_coding		Seed maturation protein; CONTAINS InterPro DOMAIN/s: Seed maturation protein (InterPro:IPR007011); BEST Arabidopsis thaliana protein match is: Seed maturation protein (TAIR:AT3G22500.1); Has 198 Blast hits to 183 proteins in 40 species: Archae - 2; Bacteria - 41; Metazoa - 7; Fungi - 0; Plants - 144; Viruses - 3; Other Eukaryotes - 1 (source: NCBI BLink).	0.00261817	1.5853	0.357761	1.12114	0.000104302	2.01767	uORF
AT1G61665.1	pseudogene		pseudogene, similar to serine/threonine kinase, blastp match of 55% identity and 3.4e-14 P-value to GP|2181190|emb|CAA73134.1||Y12531 serine/threonine kinase {Brassica oleracea}	0.0135929	1.5842	0.317437	1.17848	0.259293	1.20505	Pseudogene
AT1G71690.1	protein_coding		Protein of unknown function (DUF579); CONTAINS InterPro DOMAIN/s: Protein of unknown function DUF579 (InterPro:IPR021148), Conserved hypothetical protein CHP01627 (InterPro:IPR006514); BEST Arabidopsis thaliana protein match is: Protein of unknown function (DUF579) (TAIR:AT4G09990.1); Has 254 Blast hits to 253 proteins in 21 species: Archae - 0; Bacteria - 7; Metazoa - 0; Fungi - 0; Plants - 240;…	0.000492758	1.58262	0.957235	1.00518	0.618218	1.0495
AT5G44730.1	protein_coding		Haloacid dehalogenase-like hydrolase (HAD) superfamily protein; FUNCTIONS IN: hydrolase activity, phosphoglycolate phosphatase activity, catalytic activity; INVOLVED IN: metabolic process; LOCATED IN: endomembrane system; EXPRESSED IN: 21 plant structures; EXPRESSED DURING: 13 growth stages; CONTAINS InterPro DOMAIN/s: Haloacid dehalogenase-like hydrolase (InterPro:IPR005834), HAD-superfamily hyd…	0.0260762	1.58084	0.836494	1.03838	0.9053	1.02193	uORF
AT1G09080.1	protein_coding	BINDING PROTEIN 3 (BIP3)	BIP3; FUNCTIONS IN: ATP binding; INVOLVED IN: protein folding, response to heat, pollen tube growth; LOCATED IN: endoplasmic reticulum lumen; EXPRESSED IN: 10 plant structures; EXPRESSED DURING: 10 growth stages; CONTAINS InterPro DOMAIN/s: Heat shock protein 70, conserved site (InterPro:IPR018181), Heat shock protein Hsp70 (InterPro:IPR001023), Heat shock protein 70 (InterPro:IPR013126); BEST Ar…	0.000380407	1.57553	0.0421963	-1.2305	0.130519	1.15894
AT2G31310.1	protein_coding	LOB DOMAIN-CONTAINING PROTEIN 14 (LBD14)	LOB domain-containing protein 14 (LBD14); CONTAINS InterPro DOMAIN/s: Lateral organ boundaries, LOB (InterPro:IPR004883); BEST Arabidopsis thaliana protein match is: lateral organ boundaries-domain 29 (TAIR:AT3G58190.1); Has 1007 Blast hits to 1003 proteins in 25 species: Archae - 0; Bacteria - 0; Metazoa - 0; Fungi - 0; Plants - 1007; Viruses - 0; Other Eukaryotes - 0 (source: NCBI BLink).	0.000820238	1.57513	0.0641687	-1.22764	0.07493	-1.21663
AT4G40090.1	protein_coding	ARABINOGALACTAN PROTEIN 3 (AGP3)	arabinogalactan protein 3 (AGP3); INVOLVED IN: multicellular organismal development; LOCATED IN: endomembrane system; EXPRESSED IN: shoot apex, hypocotyl, root, egg cell; BEST Arabidopsis thaliana protein match is: arabinogalactan protein 2 (TAIR:AT2G22470.1); Has 53677 Blast hits to 24644 proteins in 1622 species: Archae - 295; Bacteria - 15288; Metazoa - 12859; Fungi - 4384; Plants - 9001; Viru…	0.000528053	1.57495	0.00263125	1.43838	0.960781	-1.00474
AT2G26150.1	protein_coding	HEAT SHOCK TRANSCRIPTION FACTOR A2 (HSFA2)	member of Heat Stress Transcription Factor (Hsf) family. Involved in response to misfolded protein accumulation in the cytosol. Regulated by alternative splicing and non-sense-mediated decay.	0.00326851	1.57451	2.79748e-05	2.29427	2.51894e-07	3.85998	uORF
AT1G02930.1	protein_coding	GLUTATHIONE S-TRANSFERASE 6 (GSTF6)	Encodes glutathione transferase belonging to the phi class of GSTs. Naming convention according to Wagner et al. (2002).	0.0203682	1.57378	0.00013342	2.60793	0.64077	1.08367
AT5G44300.1	protein_coding		Dormancy/auxin associated family protein; CONTAINS InterPro DOMAIN/s: Dormancyauxin associated (InterPro:IPR008406); BEST Arabidopsis thaliana protein match is: Dormancy/auxin associated family protein (TAIR:AT2G33830.2); Has 158 Blast hits to 158 proteins in 46 species: Archae - 0; Bacteria - 0; Metazoa - 0; Fungi - 0; Plants - 158; Viruses - 0; Other Eukaryotes - 0 (source: NCBI BLink).	0.00148126	1.57162	0.984911	-1.00208	0.61824	1.05673
AT5G55950.1	protein_coding		Nucleotide/sugar transporter family protein; INVOLVED IN: N-terminal protein myristoylation, transmembrane transport; LOCATED IN: membrane; EXPRESSED IN: inflorescence meristem, petal, leaf whorl, flower; EXPRESSED DURING: 4 anthesis, petal differentiation and expansion stage; CONTAINS InterPro DOMAIN/s: UAA transporter (InterPro:IPR013657), Protein of unknown function DUF250 (InterPro:IPR004853)…	0.00661722	1.57018	0.736298	-1.0478	0.632132	1.06882	uORF
AT5G52540.1	protein_coding		Protein of unknown function (DUF819); LOCATED IN: chloroplast envelope; EXPRESSED IN: 22 plant structures; EXPRESSED DURING: 13 growth stages; CONTAINS InterPro DOMAIN/s: Protein of unknown function DUF819 (InterPro:IPR008537); BEST Arabidopsis thaliana protein match is: Protein of unknown function (DUF819) (TAIR:AT5G24000.1); Has 1807 Blast hits to 1807 proteins in 277 species: Archae - 0; Bacte…	0.00318086	1.56991	0.675954	1.05292	0.533427	-1.08028
AT1G56170.2	protein_coding	"NUCLEAR FACTOR Y, SUBUNIT C2" (NF-YC2)	Encodes a protein with similarity to a subunit of the CCAAT promoter motif binding complex of yeast.One of two members of this class (HAP5B) and expressed in vegetative and reproductive tissues	3.88191e-05	1.56941	0.328128	1.07242	0.0298612	-1.18572	uORF
AT4G21380.1	protein_coding	RECEPTOR KINASE 3 (RK3)	encodes a putative receptor-like serine/threonine protein kinases that is similar to Brassica self-incompatibility (S) locus. Expressed in root. Shoot expression limited to limited to the root-hypocotyl transition zone and at the base of lateral roots as well as in axillary buds, and pedicels.	7.36625e-06	1.56896	6.19352e-05	1.42875	0.000883186	1.29341	uORF
AT3G14120.1	protein_coding		FUNCTIONS IN: molecular_function unknown; INVOLVED IN: transport; LOCATED IN: nuclear pore; EXPRESSED IN: 23 plant structures; EXPRESSED DURING: 13 growth stages; CONTAINS InterPro DOMAIN/s: Nuclear pore protein 84/107 (InterPro:IPR007252); Has 5399 Blast hits to 5001 proteins in 612 species: Archae - 19; Bacteria - 730; Metazoa - 2186; Fungi - 823; Plants - 382; Viruses - 37; Other Eukaryotes - …	0.00809191	1.56452	0.0379981	-1.38706	0.230881	-1.19248
AT1G77310.1	protein_coding		BEST Arabidopsis thaliana protein match is: wound-responsive family protein (TAIR:AT1G21610.1); Has 493 Blast hits to 482 proteins in 163 species: Archae - 0; Bacteria - 100; Metazoa - 172; Fungi - 66; Plants - 65; Viruses - 7; Other Eukaryotes - 83 (source: NCBI BLink).	0.0151567	1.56259	0.888268	-1.02259	0.329966	1.17157
AT3G42724.1	pseudogene		pseudogene, F-box protein, similar to F-box protein	3.88781e-05	1.56052	0.272335	1.08109	0.687343	-1.02828	Pseudogene
AT4G02733.1	protein_coding		F-box family protein; CONTAINS InterPro DOMAIN/s: F-box domain, cyclin-like (InterPro:IPR001810), F-box domain, Skp2-like (InterPro:IPR022364); BEST Arabidopsis thaliana protein match is: F-box/RNI-like superfamily protein (TAIR:AT4G02740.1); Has 35333 Blast hits to 34131 proteins in 2444 species: Archae - 798; Bacteria - 22429; Metazoa - 974; Fungi - 991; Plants - 531; Viruses - 0; Other Eukaryo…	0.00570927	1.55775	0.614387	-1.06948	0.979283	1.00345
AT4G08770.1	protein_coding	PEROXIDASE 37 (Prx37)	Encodes a putative apoplastic peroxidase Prx37. Primarily expressed in the vascular bundles. Overexpression renders a dwarf phenotype with smaller plants and delayed development. Plants overexpressing Prx37 also shows an increase in the amount of esterified phenolic material associated with their walls.	0.0057056	1.55414	0.128172	1.23615	0.103499	-1.25703
AT5G57100.1	protein_coding		Nucleotide/sugar transporter family protein; CONTAINS InterPro DOMAIN/s: Protein of unknown function DUF250 (InterPro:IPR004853); BEST Arabidopsis thaliana protein match is: Nucleotide/sugar transporter family protein (TAIR:AT5G55950.1); Has 2192 Blast hits to 2189 proteins in 223 species: Archae - 0; Bacteria - 8; Metazoa - 527; Fungi - 398; Plants - 1015; Viruses - 0; Other Eukaryotes - 244 (so…	0.0156967	1.55331	0.82416	1.03574	0.462454	-1.12468	uORF
AT1G22810.1	protein_coding		encodes a member of the DREB subfamily A-5 of ERF/AP2 transcription factor family. The protein contains one AP2 domain. There are 16 members in this subfamily including RAP2.1, RAP2.9 and RAP2.10.	0.0156403	1.55096	0.0149125	1.55732	0.0461798	1.41234	3' UTR
AT5G41670.1	protein_coding		6-phosphogluconate dehydrogenase family protein; FUNCTIONS IN: in 6 functions; INVOLVED IN: response to fructose stimulus, response to cadmium ion, response to sucrose stimulus, response to glucose stimulus; LOCATED IN: mitochondrion, chloroplast; EXPRESSED IN: 24 plant structures; EXPRESSED DURING: 14 growth stages; CONTAINS InterPro DOMAIN/s: 6-phosphogluconate dehydrogenase, NAD-binding (Inter…	0.0110128	1.55028	0.144676	-1.25305	0.000549819	-1.99406
AT3G18450.1	protein_coding		PLAC8 family protein; CONTAINS InterPro DOMAIN/s: Protein of unknown function Cys-rich (InterPro:IPR006461); BEST Arabidopsis thaliana protein match is: PLAC8 family protein (TAIR:AT3G18460.1); Has 593 Blast hits to 592 proteins in 66 species: Archae - 0; Bacteria - 0; Metazoa - 68; Fungi - 27; Plants - 497; Viruses - 0; Other Eukaryotes - 1 (source: NCBI BLink).	0.0369287	1.55019	0.200286	1.28615	0.225628	1.26757	uORF
AT4G31170.2	protein_coding		Protein kinase superfamily protein; FUNCTIONS IN: protein serine/threonine/tyrosine kinase activity, kinase activity; INVOLVED IN: protein amino acid phosphorylation; LOCATED IN: cellular_component unknown; EXPRESSED IN: 22 plant structures; EXPRESSED DURING: 13 growth stages; CONTAINS InterPro DOMAIN/s: Protein kinase, catalytic domain (InterPro:IPR000719), Serine-threonine/tyrosine-protein kina…	0.0478841	1.54901	0.942586	1.01459	0.295308	-1.24117	3' UTR + uORF
AT5G26760.1	protein_coding		unknown protein; Has 30201 Blast hits to 17322 proteins in 780 species: Archae - 12; Bacteria - 1396; Metazoa - 17338; Fungi - 3422; Plants - 5037; Viruses - 0; Other Eukaryotes - 2996 (source: NCBI BLink).	0.0467252	1.54836	0.223535	1.28633	0.0317072	-1.61623	uORF
AT4G36770.1	protein_coding		UDP-Glycosyltransferase superfamily protein; FUNCTIONS IN: UDP-glycosyltransferase activity, transferase activity, transferring glycosyl groups; INVOLVED IN: metabolic process; LOCATED IN: cellular_component unknown; EXPRESSED IN: embryo, sepal, flower, pedicel, synergid; EXPRESSED DURING: 4 anthesis, C globular stage; CONTAINS InterPro DOMAIN/s: UDP-glucuronosyl/UDP-glucosyltransferase (InterPro…	0.0201608	1.54708	0.281385	1.19981	0.235974	1.22335
AT2G03821.1	protein_coding		unknown protein; FUNCTIONS IN: molecular_function unknown; INVOLVED IN: biological_process unknown; LOCATED IN: cellular_component unknown; Has 3 Blast hits to 3 proteins in 2 species: Archae - 0; Bacteria - 0; Metazoa - 1; Fungi - 0; Plants - 2; Viruses - 0; Other Eukaryotes - 0 (source: NCBI BLink).	0.00343334	1.54544	0.947404	-1.00795	0.0626472	1.27498	uORF
AT2G30615.1	protein_coding		BEST Arabidopsis thaliana protein match is: F-box and associated interaction domains-containing protein (TAIR:AT2G43445.1); Has 51 Blast hits to 50 proteins in 3 species: Archae - 0; Bacteria - 0; Metazoa - 0; Fungi - 0; Plants - 51; Viruses - 0; Other Eukaryotes - 0 (source: NCBI BLink).	0.0472256	1.54339	0.0170285	1.72561	0.541953	-1.13007	3' UTR + uORF
AT3G19530.1	protein_coding		BEST Arabidopsis thaliana protein match is: Homeodomain-like protein with RING/FYVE/PHD-type zinc finger domain (TAIR:AT3G19510.1); Has 10 Blast hits to 10 proteins in 2 species: Archae - 0; Bacteria - 0; Metazoa - 0; Fungi - 0; Plants - 10; Viruses - 0; Other Eukaryotes - 0 (source: NCBI BLink).	0.0355843	1.54296	0.0745801	1.4287	0.508385	1.13181	Intron + uORF
AT5G46950.1	protein_coding		Plant invertase/pectin methylesterase inhibitor superfamily protein; FUNCTIONS IN: enzyme inhibitor activity, pectinesterase inhibitor activity, pectinesterase activity; INVOLVED IN: biological_process unknown; LOCATED IN: endomembrane system; CONTAINS InterPro DOMAIN/s: Pectinesterase inhibitor (InterPro:IPR006501); BEST Arabidopsis thaliana protein match is: Plant invertase/pectin methylesteras…	0.0160219	1.5423	0.555013	1.09726	0.770275	1.04669
AT1G25420.2	protein_coding		Regulator of Vps4 activity in the MVB pathway protein; INVOLVED IN: biological_process unknown; LOCATED IN: endomembrane system; EXPRESSED IN: 22 plant structures; EXPRESSED DURING: 13 growth stages; CONTAINS InterPro DOMAIN/s: Protein of unknown function DUF292, eukaryotic (InterPro:IPR005061); BEST Arabidopsis thaliana protein match is: Regulator of Vps4 activity in the MVB pathway protein (TAI…	0.00115372	1.54159	0.274839	-1.12111	0.800991	1.02602	uORF
AT5G56880.1	protein_coding		unknown protein; Has 9 Blast hits to 9 proteins in 5 species: Archae - 0; Bacteria - 0; Metazoa - 0; Fungi - 0; Plants - 9; Viruses - 0; Other Eukaryotes - 0 (source: NCBI BLink).	0.00730903	1.5411	0.000397761	1.93462	0.0563703	1.32443	uORF
AT1G14755.1	protein_coding		Encodes a defensin-like (DEFL) family protein.	0.00272075	1.54104	0.56065	-1.06981	0.395339	1.10459
AT2G07708.2	protein_coding		unknown protein; FUNCTIONS IN: molecular_function unknown; INVOLVED IN: biological_process unknown; BEST Arabidopsis thaliana protein match is: unknown protein (TAIR:ATMG00500.1).	0.0115376	1.54099	0.272472	1.17951	0.440469	1.12118	3' UTR + uORF
AT3G62400.2	protein_coding		unknown protein; Has 4 Blast hits to 4 proteins in 1 species: Archae - 0; Bacteria - 0; Metazoa - 0; Fungi - 0; Plants - 4; Viruses - 0; Other Eukaryotes - 0 (source: NCBI BLink).	0.00539638	1.54019	0.0154919	1.4302	0.875401	1.02028	uORF
AT5G27660.1	protein_coding		Trypsin family protein with PDZ domain; FUNCTIONS IN: serine-type peptidase activity, catalytic activity, serine-type endopeptidase activity; INVOLVED IN: proteolysis; EXPRESSED IN: 12 plant structures; EXPRESSED DURING: 6 growth stages; CONTAINS InterPro DOMAIN/s: Serine/cysteine peptidase, trypsin-like (InterPro:IPR009003), Peptidase S1C, HrtA/DegP2/Q/S (InterPro:IPR001940), Peptidase S1/S6, ch…	0.00123367	1.53752	0.0731783	1.21855	0.88254	-1.0152	3' UTR
AT5G19160.1	protein_coding	TRICHOME BIREFRINGENCE-LIKE 11 (TBL11)	Encodes a member of the TBL (TRICHOME BIREFRINGENCE-LIKE) gene family containing a plant-specific DUF231 (domain of unknown function) domain. TBL gene family has 46 members, two of which (TBR/AT5G06700 and TBL3/AT5G01360) have been shown to be involved in the synthesis and deposition of secondary wall cellulose, presumably by influencing the esterification state of pectic polymers. A nomenclature…	0.0462521	1.53699	0.801408	1.05056	0.0798228	-1.44683
AT2G17477.1	pseudogene		Pseudogene of AT3G22350; F-box family protein	0.000753876	1.53579	0.689523	1.03893	0.749713	1.03092	Pseudogene
AT5G44820.1	protein_coding		Nucleotide-diphospho-sugar transferase family protein; CONTAINS InterPro DOMAIN/s: Nucleotide-diphospho-sugar transferase, predicted (InterPro:IPR005069); BEST Arabidopsis thaliana protein match is: unknown protein (TAIR:AT4G19970.1); Has 35333 Blast hits to 34131 proteins in 2444 species: Archae - 798; Bacteria - 22429; Metazoa - 974; Fungi - 991; Plants - 531; Viruses - 0; Other Eukaryotes - 96…	0.00898789	1.53561	0.00228937	1.70681	0.765517	-1.04229
AT3G61940.1	protein_coding	(MTPA1)	member of Zinc transporter (ZAT) family	0.0120237	1.53531	0.701942	1.0577	0.725798	-1.05272	uORF
AT1G24212.1	pseudogene		pseudogene of paired amphipathic helix repeat-containing protein	0.0165676	1.5326	0.89814	1.02001	0.372568	-1.15093	Pseudogene
AT3G13630.1	protein_coding		unknown protein; Has 21 Blast hits to 21 proteins in 6 species: Archae - 0; Bacteria - 0; Metazoa - 0; Fungi - 2; Plants - 19; Viruses - 0; Other Eukaryotes - 0 (source: NCBI BLink).	0.0400828	1.5311	0.0132427	-1.71564	0.259292	1.24328	uORF
AT5G62750.1	protein_coding		unknown protein; Has 24942 Blast hits to 11726 proteins in 897 species: Archae - 48; Bacteria - 2086; Metazoa - 8361; Fungi - 2243; Plants - 1040; Viruses - 210; Other Eukaryotes - 10954 (source: NCBI BLink).	0.00122002	1.52932	0.255189	-1.12538	0.478623	1.07484	uORF
AT3G18470.1	protein_coding		PLAC8 family protein; CONTAINS InterPro DOMAIN/s: Protein of unknown function Cys-rich (InterPro:IPR006461); BEST Arabidopsis thaliana protein match is: PLAC8 family protein (TAIR:AT1G49030.1); Has 854 Blast hits to 853 proteins in 105 species: Archae - 0; Bacteria - 0; Metazoa - 132; Fungi - 122; Plants - 567; Viruses - 0; Other Eukaryotes - 33 (source: NCBI BLink).	0.0268762	1.52893	0.845882	-1.03366	0.59909	1.09422
AT5G23160.1	protein_coding		unknown protein; BEST Arabidopsis thaliana protein match is: unknown protein (TAIR:AT5G08240.1); Has 1807 Blast hits to 1807 proteins in 277 species: Archae - 0; Bacteria - 0; Metazoa - 736; Fungi - 347; Plants - 385; Viruses - 0; Other Eukaryotes - 339 (source: NCBI BLink).	0.0192456	1.52875	0.737753	-1.05465	0.0168348	-1.54658	uORF
AT2G30230.1	protein_coding		unknown protein; FUNCTIONS IN: molecular_function unknown; INVOLVED IN: biological_process unknown; LOCATED IN: endomembrane system; BEST Arabidopsis thaliana protein match is: unknown protein (TAIR:AT1G06980.1); Has 167 Blast hits to 167 proteins in 14 species: Archae - 0; Bacteria - 0; Metazoa - 0; Fungi - 0; Plants - 167; Viruses - 0; Other Eukaryotes - 0 (source: NCBI BLink).	0.0302287	1.5281	0.353929	-1.17946	0.0043349	-1.84074
AT3G24690.1	protein_coding		BEST Arabidopsis thaliana protein match is: glycine-rich protein (TAIR:AT1G27090.1); Has 51 Blast hits to 50 proteins in 15 species: Archae - 0; Bacteria - 2; Metazoa - 0; Fungi - 0; Plants - 47; Viruses - 0; Other Eukaryotes - 2 (source: NCBI BLink).	0.0237595	1.52807	0.0481852	1.43246	0.891478	1.02284
AT3G11280.2	protein_coding		Putative transcription factors interacting with the gene product of VHA-B1 (vacuolar ATPase subunit B1; as shown through yeast two-hybrid assay).	0.000982731	1.5278	0.367186	1.09376	0.12851	-1.16956	uORF
AT2G38880.8	protein_coding	"NUCLEAR FACTOR Y, SUBUNIT B1" (NF-YB1)	Encodes a transcription factor from the nuclear factor Y (NF-Y) family, AtNF-YB1. Confers drought tolerance.	0.0309708	1.52573	0.419788	1.15396	0.0703432	-1.40826	Intron
AT4G17700.1	protein_coding		unknown protein; BEST Arabidopsis thaliana protein match is: unknown protein (TAIR:AT4G17990.1); Has 30201 Blast hits to 17322 proteins in 780 species: Archae - 12; Bacteria - 1396; Metazoa - 17338; Fungi - 3422; Plants - 5037; Viruses - 0; Other Eukaryotes - 2996 (source: NCBI BLink).	0.0112149	1.52517	0.323645	1.15419	0.0416892	1.37691	3' UTR + Intron
AT3G21840.1	protein_coding	SKP1-LIKE 7 (SK7)	SKP1-like 7 (SK7); CONTAINS InterPro DOMAIN/s: E3 ubiquitin ligase, SCF complex, Skp subunit (InterPro:IPR016897), SKP1 component, dimerisation (InterPro:IPR016072), SKP1 component (InterPro:IPR001232), BTB/POZ fold (InterPro:IPR011333), SKP1 component, POZ (InterPro:IPR016073); BEST Arabidopsis thaliana protein match is: SKP1-like 8 (TAIR:AT3G21830.1); Has 1302 Blast hits to 1298 proteins in 257…	0.0119863	1.52514	0.0814401	1.30925	0.995434	-1.00082
AT3G13810.1	protein_coding	INDETERMINATE(ID)-DOMAIN 11 (IDD11)	indeterminate(ID)-domain 11 (IDD11); FUNCTIONS IN: sequence-specific DNA binding transcription factor activity, zinc ion binding, nucleic acid binding; INVOLVED IN: regulation of transcription; LOCATED IN: intracellular; EXPRESSED IN: 20 plant structures; EXPRESSED DURING: 9 growth stages; CONTAINS InterPro DOMAIN/s: Zinc finger, C2H2-like (InterPro:IPR015880), Zinc finger, C2H2-type (InterPro:IP…	0.000308646	1.52412	0.655737	-1.03806	0.849522	-1.01596	uORF
AT2G03680.1	protein_coding	SPIRAL1 (SPR1)	The SPR1 gene encodes a plant-specific 12-kD protein which has a repeated motif at both ends, separated by a predicted rod-like domain, suggesting that it may act as an intermolecular linker. Ubiquitously expressed and belongs to a six-member gene family in Arabidopsis; expressed in transgenic seedlings localized to microtubules within the cortical array, preprophase band, phragmoplast, and mitot…	0.0433586	1.52227	0.0668563	1.45409	0.714618	1.07153
AT1G30800.1	protein_coding		Fasciclin-like arabinogalactan family protein; CONTAINS InterPro DOMAIN/s: FAS1 domain (InterPro:IPR000782); BEST Arabidopsis thaliana protein match is: unknown protein (TAIR:AT4G29980.1); Has 70 Blast hits to 69 proteins in 9 species: Archae - 0; Bacteria - 0; Metazoa - 0; Fungi - 0; Plants - 69; Viruses - 0; Other Eukaryotes - 1 (source: NCBI BLink).	0.0434674	1.5218	0.780221	-1.05405	0.346486	-1.19849	3' UTR
AT1G01480.1	protein_coding	1-AMINO-CYCLOPROPANE-1-CARBOXYLATE SYNTHASE 2 (ACS2)	a member of the 1-aminocyclopropane-1-carboxylate (ACC) synthase (S-adenosyl-L-methionine methylthioadenosine-lyase, EC 4.4.1.14) gene family, isolated from a flower-specific cDNA library.	0.00441341	1.52084	0.210147	1.1693	0.406452	-1.10677	3' UTR + uORF
AT2G21520.1	protein_coding		Sec14p-like phosphatidylinositol transfer family protein; FUNCTIONS IN: transporter activity; INVOLVED IN: transport; LOCATED IN: intracellular; EXPRESSED IN: 23 plant structures; EXPRESSED DURING: 15 growth stages; CONTAINS InterPro DOMAIN/s: Cellular retinaldehyde-binding/triple function, C-terminal (InterPro:IPR001251), Cellular retinaldehyde-binding/triple function, N-terminal (InterPro:IPR00…	0.000956092	1.52018	0.585293	-1.05416	0.283198	1.11166	uORF
AT4G37370.1	protein_coding	"CYTOCHROME P450, FAMILY 81, SUBFAMILY D, POLYPEPTIDE 8" (CYP81D8)	member of CYP81D	0.0263927	1.52011	0.0886967	1.35685	0.564532	1.10194
AT5G22545.1	protein_coding		unknown protein; BEST Arabidopsis thaliana protein match is: unknown protein (TAIR:AT5G22530.1); Has 30201 Blast hits to 17322 proteins in 780 species: Archae - 12; Bacteria - 1396; Metazoa - 17338; Fungi - 3422; Plants - 5037; Viruses - 0; Other Eukaryotes - 2996 (source: NCBI BLink).	0.000396782	1.52009	0.00301442	1.37236	0.00143299	1.42321
AT5G34848.1	pseudogene		pseudogene, hypothetical protein	0.00743821	1.51715	0.718746	1.0482	0.371967	-1.12588	Pseudogene
AT3G04720.1	protein_coding	PATHOGENESIS-RELATED 4 (PR4)	Encodes a protein similar to the antifungal chitin-binding protein hevein from rubber tree latex. mRNA levels increase in response to ethylene and turnip crinkle virus infection.	0.0045839	1.51642	5.5047e-07	3.35084	0.177384	-1.18438
AT5G58960.2	protein_coding	GRAVITROPIC IN THE LIGHT (GIL1)	Mutant plants display impaired light-regulation of the hypocotyl randomization response.	0.0285374	1.51612	0.0289157	-1.51427	0.0733736	-1.3868
AT3G50376.1	pseudogene		pseudogene of NLI interacting factor (NIF) family protein	0.00315918	1.51577	0.168551	-1.17712	0.284075	1.13269	Pseudogene
AT3G50770.1	protein_coding	CALMODULIN-LIKE 41 (CML41)	calmodulin-like 41 (CML41); FUNCTIONS IN: calcium ion binding; INVOLVED IN: biological_process unknown; LOCATED IN: chloroplast; EXPRESSED IN: 17 plant structures; EXPRESSED DURING: 11 growth stages; CONTAINS InterPro DOMAIN/s: EF-Hand 1, calcium-binding site (InterPro:IPR018247), EF-HAND 2 (InterPro:IPR018249), EF-hand-like domain (InterPro:IPR011992), Calcium-binding EF-hand (InterPro:IPR002048…	0.000908466	1.51549	2.41211e-07	2.81079	7.30755e-05	1.76454	uORF
AT5G23030.1	protein_coding	TETRASPANIN12 (TET12)	Member of TETRASPANIN family	0.0116696	1.5146	0.965853	1.00604	0.0733631	-1.31277
AT5G11412.1	protein_coding		RNA-binding (RRM/RBD/RNP motifs) family protein; FUNCTIONS IN: nucleotide binding, nucleic acid binding; INVOLVED IN: biological_process unknown; LOCATED IN: endomembrane system; CONTAINS InterPro DOMAIN/s: RNA recognition motif, RNP-1 (InterPro:IPR000504), Nucleotide-binding, alpha-beta plait (InterPro:IPR012677); BEST Arabidopsis thaliana protein match is: RNA-binding (RRM/RBD/RNP motifs) famil…	0.000230979	1.51426	0.196254	-1.11243	0.16589	1.12179	3' UTR
AT4G25110.1	protein_coding	METACASPASE 2 (MC2)	Encodes a type I metacaspase. Two Arabidopsis metacaspases, AT1G02170 (MC1) and AT4G25110 (MC2) antagonistically control programmed cell death in Arabidopsis. MC1 is a positive regulator of cell death and requires conserved caspase-like putative catalytic residues for its function. MC2 negatively regulates cell death. This function is independent of the putative catalytic residues. A third type I…	0.00400785	1.51299	0.0163322	1.38215	0.870161	1.01931	uORF
AT1G79840.2	protein_coding	GLABRA 2 (GL2)	Glabra 2, a homeodomain protein affects epidermal cell identity including trichomes, root hairs, and seed coat. It also down-regulates seed oil content. Expressed in atrichoblasts and required to suppress root hair development. Also expressed abundantly during early seed development. Directly regulated by WER.	0.0330487	1.51158	0.318861	-1.19371	0.116431	1.33507	3' UTR + uORF
AT1G12300.1	protein_coding		Tetratricopeptide repeat (TPR)-like superfamily protein; INVOLVED IN: biological_process unknown; LOCATED IN: mitochondrion; CONTAINS InterPro DOMAIN/s: Pentatricopeptide repeat (InterPro:IPR002885); BEST Arabidopsis thaliana protein match is: Pentatricopeptide repeat (PPR) superfamily protein (TAIR:AT1G12775.1); Has 69404 Blast hits to 15469 proteins in 318 species: Archae - 6; Bacteria - 74; Me…	0.00891451	1.51069	0.687215	-1.05528	0.59432	-1.07399	3' UTR
AT3G56730.2	protein_coding		Putative endonuclease or glycosyl hydrolase; FUNCTIONS IN: molecular_function unknown; INVOLVED IN: biological_process unknown; LOCATED IN: cellular_component unknown; EXPRESSED IN: 20 plant structures; EXPRESSED DURING: 6 growth stages; BEST Arabidopsis thaliana protein match is: Putative endonuclease or glycosyl hydrolase (TAIR:AT3G62050.1).	0.0112851	1.51036	0.0795428	-1.29978	0.680762	1.05903
AT5G48780.2	protein_coding		disease resistance protein (TIR-NBS class); FUNCTIONS IN: transmembrane receptor activity, ATP binding; INVOLVED IN: signal transduction, defense response, apoptosis, innate immune response; LOCATED IN: intrinsic to membrane; EXPRESSED IN: stem, male gametophyte, root, flower, pollen tube; EXPRESSED DURING: L mature pollen stage, M germinated pollen stage, 4 anthesis; CONTAINS InterPro DOMAIN/s: …	0.0231695	1.51007	0.181484	-1.2499	0.561838	1.09805
AT4G16260.1	protein_coding		Glycosyl hydrolase superfamily protein; FUNCTIONS IN: cation binding, hydrolase activity, hydrolyzing O-glycosyl compounds, catalytic activity; INVOLVED IN: defense response to fungus, incompatible interaction, response to salt stress; LOCATED IN: cell wall, plasma membrane; EXPRESSED IN: 11 plant structures; EXPRESSED DURING: LP.06 six leaves visible, LP.04 four leaves visible, 4 anthesis, petal…	0.0121946	1.50923	0.00252965	1.70631	0.0104305	-1.52749	uORF
AT5G01130.1	protein_coding		Protein of unknown function (DUF674); CONTAINS InterPro DOMAIN/s: Protein of unknown function DUF674 (InterPro:IPR007750); BEST Arabidopsis thaliana protein match is: Protein of unknown function (DUF674) (TAIR:AT5G01150.1); Has 30201 Blast hits to 17322 proteins in 780 species: Archae - 12; Bacteria - 1396; Metazoa - 17338; Fungi - 3422; Plants - 5037; Viruses - 0; Other Eukaryotes - 2996 (source…	0.00373147	1.50763	0.456992	-1.09023	0.738182	1.03917
AT1G17020.1	protein_coding	SENESCENCE-RELATED GENE 1 (SRG1)	Encodes a novel member of the Fe(II)/ascorbate oxidase gene family; senescence-related gene.	0.0020905	1.50735	3.02179e-06	2.43402	0.656577	1.04801
AT4G28365.1	protein_coding	EARLY NODULIN-LIKE PROTEIN 3 (ENODL3)	early nodulin-like protein 3 (ENODL3); FUNCTIONS IN: electron carrier activity, copper ion binding; LOCATED IN: anchored to membrane; CONTAINS InterPro DOMAIN/s: Plastocyanin-like (InterPro:IPR003245), Cupredoxin (InterPro:IPR008972); BEST Arabidopsis thaliana protein match is: early nodulin-like protein 4 (TAIR:AT4G32490.1); Has 30201 Blast hits to 17322 proteins in 780 species: Archae - 12; Bac…	0.00465941	1.50713	0.100712	-1.23097	0.168184	1.18662	uORF
AT2G33847.2	protein_coding		unknown protein; LOCATED IN: chloroplast; BEST Arabidopsis thaliana protein match is: unknown protein (TAIR:AT1G28395.3); Has 71 Blast hits to 71 proteins in 10 species: Archae - 0; Bacteria - 0; Metazoa - 0; Fungi - 0; Plants - 71; Viruses - 0; Other Eukaryotes - 0 (source: NCBI BLink).	3.03723e-05	1.50569	0.0182797	-1.1819	0.92054	1.00618	3' UTR
AT2G38170.2	protein_coding	CATION EXCHANGER 1 (CAX1)	Encodes a high affinity vacuolar calcium antiporter. The residue His 338 is critical to Ca2+ transport activity. Disruption of CAX1 reduces manganese and zinc of shoot tissue and results in a decrease in the activity of vacuolar V-type proton ATPase.	0.0150294	1.50533	0.829174	1.0319	0.530166	-1.0965	3' UTR + Intron
AT3G10580.1	protein_coding		Homeodomain-like superfamily protein; CONTAINS InterPro DOMAIN/s: SANT, DNA-binding (InterPro:IPR001005), Homeodomain-like (InterPro:IPR009057), Myb, DNA-binding (InterPro:IPR014778), HTH transcriptional regulator, Myb-type, DNA-binding (InterPro:IPR017930), Myb-like DNA-binding domain, SHAQKYF class (InterPro:IPR006447); BEST Arabidopsis thaliana protein match is: Duplicated homeodomain-like sup…	0.005547	1.50509	0.970473	-1.00451	0.879858	-1.01857
AT5G64120.1	protein_coding		encodes a cell wall bound peroxidase that is induced by hypo-osmolarity	0.0429853	1.50415	0.000867644	2.24181	0.00330497	1.94703
AT4G22970.2	protein_coding	HOMOLOG OF SEPARASE (ESP)	Encodes a separase (ESP), homologous to human and mouse separase protein. Separase is a capase family protease required for the release of sister chromatid cohesion during meiosis and mitosis. Arabidopsis separase contains a predicted 2Fe2S-ferredoxin domain that is not present in the proteins of other organisms. Also contains a putative EF-hand calcium binding domain. Mutant seeds exhibited embr…	0.00138793	1.50374	0.175812	-1.14936	0.521875	1.06571	uORF
AT4G31790.2	protein_coding		Tetrapyrrole (Corrin/Porphyrin) Methylases; FUNCTIONS IN: methyltransferase activity, diphthine synthase activity; INVOLVED IN: peptidyl-diphthamide biosynthetic process from peptidyl-histidine, metabolic process; LOCATED IN: cellular_component unknown; EXPRESSED IN: 22 plant structures; EXPRESSED DURING: 13 growth stages; CONTAINS InterPro DOMAIN/s: Diphthine synthase (InterPro:IPR004551), Tetra…	0.000266188	1.50299	0.191781	1.11363	0.541262	1.05	3' UTR + uORF
AT1G64360.1	protein_coding		unknown protein; Has 6 Blast hits to 6 proteins in 2 species: Archae - 0; Bacteria - 0; Metazoa - 0; Fungi - 0; Plants - 6; Viruses - 0; Other Eukaryotes - 0 (source: NCBI BLink).	0.0048921	1.50221	0.642241	1.05696	0.625364	-1.05998
AT5G38900.1	protein_coding		Thioredoxin superfamily protein; FUNCTIONS IN: protein disulfide oxidoreductase activity; INVOLVED IN: defense response to fungus, incompatible interaction; LOCATED IN: cellular_component unknown; EXPRESSED IN: 16 plant structures; EXPRESSED DURING: 10 growth stages; CONTAINS InterPro DOMAIN/s: DSBA oxidoreductase (InterPro:IPR001853), Thioredoxin-like fold (InterPro:IPR012336); Has 2126 Blast hi…	0.0265101	1.50157	0.0459047	1.42937	0.383875	-1.15489
AT5G47900.1	protein_coding		Protein of unknown function (DUF1624); CONTAINS InterPro DOMAIN/s: Protein of unknown function DUF1624 (InterPro:IPR012429); BEST Arabidopsis thaliana protein match is: Protein of unknown function (DUF1624) (TAIR:AT5G27730.1); Has 30201 Blast hits to 17322 proteins in 780 species: Archae - 12; Bacteria - 1396; Metazoa - 17338; Fungi - 3422; Plants - 5037; Viruses - 0; Other Eukaryotes - 2996 (sou…	0.0101651	1.50108	0.793406	1.03582	0.587262	1.0761	3' UTR + Intron + uORF
AT5G26700.1	protein_coding		RmlC-like cupins superfamily protein; FUNCTIONS IN: manganese ion binding, nutrient reservoir activity; INVOLVED IN: biological_process unknown; LOCATED IN: endomembrane system, apoplast; EXPRESSED IN: 10 plant structures; EXPRESSED DURING: 4 anthesis, C globular stage, petal differentiation and expansion stage; CONTAINS InterPro DOMAIN/s: Cupin, RmlC-type (InterPro:IPR011051), Cupin 1 (InterPro:…	0.00380827	1.50107	0.771537	-1.03366	0.337527	1.11799
AT5G66730.1	protein_coding	INDETERMINATE DOMAIN 1 (IDD1)	C2H2-like zinc finger protein; FUNCTIONS IN: sequence-specific DNA binding transcription factor activity, zinc ion binding, nucleic acid binding; INVOLVED IN: regulation of transcription; LOCATED IN: intracellular; EXPRESSED IN: 22 plant structures; EXPRESSED DURING: 13 growth stages; CONTAINS InterPro DOMAIN/s: Zinc finger, C2H2-like (InterPro:IPR015880), Zinc finger, C2H2-type (InterPro:IPR0070…	0.0108129	1.50052	0.232829	1.18215	0.541768	1.08703	uORF
AT5G54206.1	pseudogene		12-oxophytodienoate reductase-related, similar to 12-oxophytodienoate reductase OPR1 (Arabidopsis thaliana) GI:3882355	0.0127414	1.50001	0.716993	1.05209	0.115286	1.26294	Pseudogene

## Sheet: Down in U3-NR - having UTR data
Gene	Gene Model Type	Primary Gene Symbol	Gene Description	p-value (U3::NR vs. EV-W)	Fold-Change (U3::NR vs. EV-W)	p-value (upf1 vs. EV-W)	Fold-Change (upf1 vs. EV-W)	p-value (upf3 vs. EV-W)	Fold-Change (upf3 vs. EV-W)	NMD feature (see annotations in the Legend)
AT2G44810.1	protein_coding	DEFECTIVE ANTHER DEHISCENCE 1 (DAD1)	Mutant has defects in anther dehiscence, pollen maturation, and flower opening. The DAD1 protein is a chloroplastic phospholipase A1 that catalyzes the initial step of jasmonic acid biosynthesis.	0.00150443	-5.62275	0.895894	-1.0567	0.767311	1.13307	uORF
AT5G52300.1	protein_coding	LOW-TEMPERATURE-INDUCED 65 (LTI65)	encodes a protein that is induced in expression in response to water deprivation such as cold, high-salt, and dessication. The response appears to be via abscisic acid. The promoter region contains two ABA-responsive elements (ABREs) that are required for the dehydration-responsive expression of rd29B as cis-acting elements. Protein is a member of a gene family with other members found plants, an…	2.77229e-07	-3.3545	0.000215777	1.80984	1.52008e-05	2.23192	uORF
AT5G50360.1	protein_coding		unknown protein; BEST Arabidopsis thaliana protein match is: unknown protein (TAIR:AT3G48510.1); Has 1807 Blast hits to 1807 proteins in 277 species: Archae - 0; Bacteria - 0; Metazoa - 736; Fungi - 347; Plants - 385; Viruses - 0; Other Eukaryotes - 339 (source: NCBI BLink).	0.000352042	-3.24644	0.117597	-1.48167	0.0117163	2.01102
AT4G36490.1	protein_coding	SEC14-LIKE 12 (SFH12)	SEC14-like 12 (SFH12); CONTAINS InterPro DOMAIN/s: Cellular retinaldehyde-binding/triple function, C-terminal (InterPro:IPR001251), Cellular retinaldehyde-binding/triple function, N-terminal (InterPro:IPR008273), Phosphatidylinositol transfer protein-like, N-terminal (InterPro:IPR011074); BEST Arabidopsis thaliana protein match is: Sec14p-like phosphatidylinositol transfer family protein (TAIR:AT…	1.85175e-09	-3.18226	0.0063279	-1.24439	0.171858	-1.09967
AT5G23240.1	protein_coding		DNAJ heat shock N-terminal domain-containing protein; FUNCTIONS IN: unfolded protein binding, heat shock protein binding; INVOLVED IN: protein folding; LOCATED IN: chloroplast; EXPRESSED IN: 21 plant structures; EXPRESSED DURING: 11 growth stages; CONTAINS InterPro DOMAIN/s: Molecular chaperone, heat shock protein, Hsp40, DnaJ (InterPro:IPR015609), Heat shock protein DnaJ, N-terminal (InterPro:IP…	0.00408916	-3.10068	0.030472	2.17654	0.147605	-1.62924	uORF
AT5G03795.1	protein_coding		Exostosin family protein; LOCATED IN: membrane; EXPRESSED IN: embryo, sepal, flower; EXPRESSED DURING: C globular stage, petal differentiation and expansion stage; CONTAINS InterPro DOMAIN/s: Exostosin-like (InterPro:IPR004263); BEST Arabidopsis thaliana protein match is: Exostosin family protein (TAIR:AT3G07620.1); Has 1413 Blast hits to 1401 proteins in 109 species: Archae - 0; Bacteria - 9; Me…	2.89141e-07	-3.08835	0.642496	-1.05025	0.0449412	1.26158
AT2G42280.2	protein_coding	FLOWERING BHLH 4 (FBH4)	basic helix-loop-helix (bHLH) DNA-binding superfamily protein; BEST Arabidopsis thaliana protein match is: basic helix-loop-helix (bHLH) DNA-binding superfamily protein (TAIR:AT1G51140.1); Has 35333 Blast hits to 34131 proteins in 2444 species: Archae - 798; Bacteria - 22429; Metazoa - 974; Fungi - 991; Plants - 531; Viruses - 0; Other Eukaryotes - 9610 (source: NCBI BLink).	1.22589e-05	-2.89662	0.977511	1.00411	0.385647	-1.13702	3' UTR + Intron
AT1G20310.1	protein_coding		unknown protein; FUNCTIONS IN: molecular_function unknown; INVOLVED IN: biological_process unknown; LOCATED IN: chloroplast; EXPRESSED IN: 16 plant structures; EXPRESSED DURING: 9 growth stages; BEST Arabidopsis thaliana protein match is: unknown protein (TAIR:AT1G76070.1); Has 46 Blast hits to 46 proteins in 12 species: Archae - 0; Bacteria - 0; Metazoa - 0; Fungi - 0; Plants - 46; Viruses - 0; …	1.2126e-07	-2.82882	0.00353947	1.37904	0.885284	-1.01293
AT5G39865.1	protein_coding		Glutaredoxin family protein; FUNCTIONS IN: electron carrier activity, protein disulfide oxidoreductase activity; INVOLVED IN: N-terminal protein myristoylation, cell redox homeostasis; LOCATED IN: plasma membrane; CONTAINS InterPro DOMAIN/s: Thioredoxin fold (InterPro:IPR012335), Glutaredoxin (InterPro:IPR002109), Thioredoxin-like fold (InterPro:IPR012336); BEST Arabidopsis thaliana protein match…	0.000732477	-2.81674	0.902963	1.02832	0.512597	-1.16353	uORF
AT1G28330.3	protein_coding	DORMANCY-ASSOCIATED PROTEIN-LIKE 1 (DYL1)	dormancy-associated protein (DRM1)	0.00159195	-2.76758	0.0425354	-1.75294	0.802869	-1.0646	3' UTR
AT3G32920.1	protein_coding		P-loop containing nucleoside triphosphate hydrolases superfamily protein; FUNCTIONS IN: in 6 functions; INVOLVED IN: DNA repair, SOS response, DNA recombination, DNA metabolic process; LOCATED IN: cellular_component unknown; EXPRESSED IN: male gametophyte, pollen tube; EXPRESSED DURING: L mature pollen stage, M germinated pollen stage; CONTAINS InterPro DOMAIN/s: DNA recombination/repair protein …	0.00231255	-2.73626	0.330321	-1.29721	0.620209	-1.13913	uORF
AT5G11780.1	protein_coding		unknown protein; Has 37 Blast hits to 37 proteins in 12 species: Archae - 0; Bacteria - 0; Metazoa - 0; Fungi - 3; Plants - 34; Viruses - 0; Other Eukaryotes - 0 (source: NCBI BLink).	1.28992e-05	-2.72764	0.00108514	-1.80688	0.545285	1.08779
AT2G41430.4	protein_coding	EARLY RESPONSIVE TO DEHYDRATION 15 (ERD15)	Encodes hydrophilic protein lacking Cys residues that is expressed in response to drought stress, light stress and treatment with plant-growth-promoting rhizobacteria (Paenibacillus polymyxa), possibly revealing a connection between responses to biotic and abiotic stress. Also identified as a CTC Interacting Domain (CID) protein in a yeast two hybrid screen using the PAB2 protein as bait. Contain…	0.00247652	-2.68467	0.087074	-1.60905	0.279652	-1.33368	uORF
AT4G38660.1	protein_coding		Pathogenesis-related thaumatin superfamily protein; CONTAINS InterPro DOMAIN/s: Thaumatin, pathogenesis-related (InterPro:IPR001938); BEST Arabidopsis thaliana protein match is: THAUMATIN-LIKE PROTEIN 1 (TAIR:AT4G24180.1); Has 30201 Blast hits to 17322 proteins in 780 species: Archae - 12; Bacteria - 1396; Metazoa - 17338; Fungi - 3422; Plants - 5037; Viruses - 0; Other Eukaryotes - 2996 (source:…	0.000945483	-2.53155	0.101225	-1.45002	0.66107	-1.09812
AT1G08920.2	protein_coding	ERD (EARLY RESPONSE TO DEHYDRATION) SIX-LIKE 1 (ESL1)	Encodes ESL1, a transporter for monosaccharides.	0.000777206	-2.49238	0.370988	1.2039	0.70863	-1.07929	uORF
AT2G47770.1	protein_coding	TSPO(OUTER MEMBRANE TRYPTOPHAN-RICH SENSORY PROTEIN)-RELATED (TSPO)	Encodes a membrane-bound protein designated AtTSPO (Arabidopsis thaliana TSPO-related). AtTSPO is related to the bacterial outer membrane tryptophan-rich sensory protein (TspO) and the mammalian mitochondrial 18 kDa Translocator Protein (18 kDa TSPO), members of the TspO/MBR domain-containing membrane proteins. Mainly detected in dry seeds, but can be induced in vegetative tissues by osmotic or s…	2.16303e-06	-2.48352	0.00240513	1.48763	4.61889e-06	2.31908
AT3G47030.1	protein_coding		F-box and associated interaction domains-containing protein; CONTAINS InterPro DOMAIN/s: F-box domain, cyclin-like (InterPro:IPR001810), F-box domain, Skp2-like (InterPro:IPR022364), F-box associated domain, type 3 (InterPro:IPR013187), F-box associated interaction domain (InterPro:IPR017451); BEST Arabidopsis thaliana protein match is: F-box and associated interaction domains-containing protein …	0.0137862	-2.46025	0.366645	1.336	0.415501	-1.29736
AT1G06170.1	protein_coding		basic helix-loop-helix (bHLH) DNA-binding superfamily protein; FUNCTIONS IN: DNA binding, sequence-specific DNA binding transcription factor activity; INVOLVED IN: regulation of transcription; LOCATED IN: nucleus; EXPRESSED IN: 6 plant structures; EXPRESSED DURING: 4 anthesis, petal differentiation and expansion stage, E expanded cotyledon stage, D bilateral stage; CONTAINS InterPro DOMAIN/s: Hel…	6.08959e-08	-2.42803	0.714987	-1.02636	0.808865	1.01735	uORF
AT5G37980.1	protein_coding		Zinc-binding dehydrogenase family protein; FUNCTIONS IN: oxidoreductase activity, binding, catalytic activity, zinc ion binding; INVOLVED IN: response to oxidative stress, response to cyclopentenone; EXPRESSED IN: inflorescence meristem, leaf whorl, root; CONTAINS InterPro DOMAIN/s: GroES-like (InterPro:IPR011032), NAD(P)-binding domain (InterPro:IPR016040), Alcohol dehydrogenase, C-terminal (Int…	0.000491566	-2.41727	0.349893	1.19339	0.950106	-1.01166
AT4G27430.2	protein_coding	COP1-INTERACTING PROTEIN 7 (CIP7)	Positive regulator of light-regulated genes. Novel nuclear protein which requires light for its high level expression.	2.50093e-05	-2.41617	0.129046	-1.23248	0.654608	-1.06032	3' UTR + Intron
AT5G09580.1	protein_coding		unknown protein; BEST Arabidopsis thaliana protein match is: unknown protein (TAIR:AT1G53345.1); Has 53 Blast hits to 53 proteins in 12 species: Archae - 0; Bacteria - 2; Metazoa - 0; Fungi - 0; Plants - 50; Viruses - 0; Other Eukaryotes - 1 (source: NCBI BLink).	0.000195402	-2.40726	0.00171591	1.93684	0.533854	-1.1087	3' UTR
AT5G21170.1	protein_coding	(AKINBETA1)	Encodes AKINbeta1, a subunit of the SnRK1 kinase (Sucrose non-fermenting-1-related protein kinase). Involved in regulation of nitrogen and sugar metabolism.	0.000176296	-2.39885	0.0387756	-1.44879	0.775104	-1.04737
AT4G33590.1	protein_coding		unknown protein; BEST Arabidopsis thaliana protein match is: unknown protein (TAIR:AT4G33600.1); Has 126 Blast hits to 126 proteins in 35 species: Archae - 0; Bacteria - 12; Metazoa - 0; Fungi - 21; Plants - 62; Viruses - 0; Other Eukaryotes - 31 (source: NCBI BLink).	4.56806e-09	-2.3762	0.374797	1.05017	0.00060417	1.28545
AT1G54020.2	protein_coding		GDSL-like Lipase/Acylhydrolase superfamily protein; FUNCTIONS IN: hydrolase activity, acting on ester bonds, carboxylesterase activity; INVOLVED IN: lipid metabolic process; LOCATED IN: vacuole; EXPRESSED IN: 16 plant structures; EXPRESSED DURING: 10 growth stages; CONTAINS InterPro DOMAIN/s: Lipase, GDSL (InterPro:IPR001087); BEST Arabidopsis thaliana protein match is: GDSL-like Lipase/Acylhydro…	0.00935729	-2.37586	0.000491476	3.82654	0.0711273	-1.73311	uORF
AT4G21830.1	protein_coding	METHIONINE SULFOXIDE REDUCTASE B7 (MSRB7)	methionine sulfoxide reductase B7 (MSRB7); CONTAINS InterPro DOMAIN/s: Methionine sulphoxide reductase B (InterPro:IPR002579), Mss4-like (InterPro:IPR011057); BEST Arabidopsis thaliana protein match is: methionine sulfoxide reductase B8 (TAIR:AT4G21840.1); Has 30201 Blast hits to 17322 proteins in 780 species: Archae - 12; Bacteria - 1396; Metazoa - 17338; Fungi - 3422; Plants - 5037; Viruses - 0…	0.0100739	-2.36141	0.000393466	4.01144	0.193623	-1.46751
AT5G08250.1	protein_coding		Cytochrome P450 superfamily protein; FUNCTIONS IN: electron carrier activity, monooxygenase activity, iron ion binding, oxygen binding, heme binding; INVOLVED IN: oxidation reduction; LOCATED IN: cellular_component unknown; EXPRESSED IN: male gametophyte, flower; EXPRESSED DURING: 4 anthesis, petal differentiation and expansion stage; CONTAINS InterPro DOMAIN/s: Cytochrome P450 (InterPro:IPR00112…	8.82606e-05	-2.35999	0.00446006	1.66369	0.61503	1.07677	uORF
AT5G52500.1	protein_coding		unknown protein; BEST Arabidopsis thaliana protein match is: unknown protein (TAIR:AT3G57400.1); Has 1807 Blast hits to 1807 proteins in 277 species: Archae - 0; Bacteria - 0; Metazoa - 736; Fungi - 347; Plants - 385; Viruses - 0; Other Eukaryotes - 339 (source: NCBI BLink).	0.000213206	-2.33179	0.612186	1.08507	0.00319261	-1.79909	uORF
AT1G05900.1	protein_coding	ENDONUCLEASE III 2 (NTH2)	endonuclease III 2 (NTH2); CONTAINS InterPro DOMAIN/s: DNA glycosylase (InterPro:IPR011257), Helix-hairpin-helix DNA-binding motif, class 1 (InterPro:IPR003583), Endonuclease III, conserved site-2 (InterPro:IPR004036), Helix-hairpin-helix motif (InterPro:IPR000445), HhH-GPD domain (InterPro:IPR003265); BEST Arabidopsis thaliana protein match is: DNA glycosylase superfamily protein (TAIR:AT2G31450…	0.000828991	-2.32662	0.705208	-1.07471	0.108467	-1.38286	3' UTR + Intron + uORF
AT1G01640.1	protein_coding		Putative role in flower development. Comparison of SALK_011721C to Columbia wild type resulted in a trend toward earlier flowering in the mutant (P=0.1) (Stapleton and Woodruff 2009, personal communication).	0.00302497	-2.31615	0.20014	-1.35325	0.71946	-1.08524
AT2G29380.1	protein_coding	HIGHLY ABA-INDUCED PP2C GENE 3 (HAI3)	highly ABA-induced PP2C gene 3 (HAI3); FUNCTIONS IN: protein serine/threonine phosphatase activity, catalytic activity; INVOLVED IN: protein amino acid dephosphorylation; LOCATED IN: protein serine/threonine phosphatase complex; CONTAINS InterPro DOMAIN/s: Protein phosphatase 2C, manganese/magnesium aspartate binding site (InterPro:IPR000222), Protein phosphatase 2C-related (InterPro:IPR001932), …	2.95444e-05	-2.28864	0.14593	-1.20989	0.00127511	1.68619
AT2G17380.1	protein_coding	ASSOCIATED PROTEIN 19 (AP19)	Encodes clathrin assembly protein AP19.	0.000858091	-2.27721	0.754375	-1.06001	0.924777	-1.01771	uORF
AT5G45630.1	protein_coding		CONTAINS InterPro DOMAIN/s: Protein of unknown function DUF584 (InterPro:IPR007608); BEST Arabidopsis thaliana protein match is: AtS40-3 (TAIR:AT4G18980.1); Has 158 Blast hits to 158 proteins in 19 species: Archae - 0; Bacteria - 0; Metazoa - 0; Fungi - 0; Plants - 158; Viruses - 0; Other Eukaryotes - 0 (source: NCBI BLink).	0.000923679	-2.27481	0.0174633	1.66862	0.208504	1.27742
AT2G04033.1	pseudogene		Encodes a defensin-like (DEFL) family protein.	0.0220935	-2.27474	0.845939	1.06334	0.660139	1.14969	Pseudogene
AT5G39220.1	protein_coding		alpha/beta-Hydrolases superfamily protein; CONTAINS InterPro DOMAIN/s: Alpha/beta hydrolase fold-1 (InterPro:IPR000073); BEST Arabidopsis thaliana protein match is: alpha/beta-Hydrolases superfamily protein (TAIR:AT1G13820.1); Has 3137 Blast hits to 3135 proteins in 734 species: Archae - 56; Bacteria - 2199; Metazoa - 167; Fungi - 8; Plants - 225; Viruses - 0; Other Eukaryotes - 482 (source: NCBI…	3.99173e-06	-2.25541	0.729189	1.03489	0.407571	-1.08671
AT1G33430.2	protein_coding		Galactosyltransferase family protein; FUNCTIONS IN: transferase activity, transferring hexosyl groups, transferase activity, transferring glycosyl groups; INVOLVED IN: pollen exine formation; LOCATED IN: endomembrane system, membrane; EXPRESSED IN: 12 plant structures; EXPRESSED DURING: 4 anthesis, 4 leaf senescence stage, petal differentiation and expansion stage, E expanded cotyledon stage, D b…	0.000305652	-2.24744	0.979735	1.00407	0.710796	1.06134	uORF
AT5G59220.1	protein_coding	HIGHLY ABA-INDUCED PP2C GENE 1 (HAI1)	highly ABA-induced PP2C gene 1 (HAI1); FUNCTIONS IN: protein serine/threonine phosphatase activity, catalytic activity; INVOLVED IN: response to water deprivation, response to abscisic acid stimulus; LOCATED IN: chloroplast; EXPRESSED IN: 18 plant structures; EXPRESSED DURING: 11 growth stages; CONTAINS InterPro DOMAIN/s: Protein phosphatase 2C-related (InterPro:IPR001932), Protein phosphatase 2C…	0.000147745	-2.22613	0.0256043	1.44062	0.00365937	1.68209	uORF
AT4G17480.1	protein_coding		alpha/beta-Hydrolases superfamily protein; FUNCTIONS IN: palmitoyl-(protein) hydrolase activity; INVOLVED IN: protein modification process; LOCATED IN: endomembrane system; EXPRESSED IN: 8 plant structures; EXPRESSED DURING: 4 anthesis, C globular stage, petal differentiation and expansion stage, D bilateral stage; CONTAINS InterPro DOMAIN/s: Palmitoyl protein thioesterase (InterPro:IPR002472); B…	0.000359916	-2.22423	0.51727	1.11123	0.0488311	-1.41778	3' UTR
AT5G15840.2	protein_coding	CONSTANS (CO)	Encodes a protein showing similarities to zinc finger transcription factors, involved in regulation of flowering under long days. Acts upstream of FT and SOC1.	1.25183e-05	-2.22351	0.00279379	-1.50672	0.293833	1.12523	3' UTR
AT4G33450.1	protein_coding	MYB DOMAIN PROTEIN 69 (MYB69)	Member of the R2R3 factor gene family.	0.000111641	-2.21746	0.192954	1.20797	0.243338	-1.18289	3' UTR
AT2G13130.1	pseudogene		pseudogene, F-box protein family, contains Pfam PF00646: F-box domain; similar to F-box protein family, AtFBX9 (GI:20197985) (Arabidopsis thaliana)	0.00244298	-2.21113	0.139181	1.38226	0.135494	1.38694	Pseudogene
AT5G15581.1	protein_coding		unknown protein; FUNCTIONS IN: molecular_function unknown; INVOLVED IN: biological_process unknown; LOCATED IN: cellular_component unknown; EXPRESSED IN: leaf apex; Has 30201 Blast hits to 17322 proteins in 780 species: Archae - 12; Bacteria - 1396; Metazoa - 17338; Fungi - 3422; Plants - 5037; Viruses - 0; Other Eukaryotes - 2996 (source: NCBI BLink).	7.20552e-05	-2.20316	0.34437	1.1353	0.0390457	-1.3509	3' UTR + uORF
AT2G37510.1	protein_coding		RNA-binding (RRM/RBD/RNP motifs) family protein; FUNCTIONS IN: RNA binding, nucleotide binding, nucleic acid binding; INVOLVED IN: biological_process unknown; EXPRESSED IN: 16 plant structures; EXPRESSED DURING: 10 growth stages; CONTAINS InterPro DOMAIN/s: RNA recognition motif, RNP-1 (InterPro:IPR000504), Nucleotide-binding, alpha-beta plait (InterPro:IPR012677); BEST Arabidopsis thaliana prote…	0.0078589	-2.20101	0.883635	1.03714	0.357613	-1.26328
AT1G64355.2	protein_coding		unknown protein; FUNCTIONS IN: molecular_function unknown; INVOLVED IN: biological_process unknown; LOCATED IN: chloroplast; EXPRESSED IN: 23 plant structures; EXPRESSED DURING: 13 growth stages; CONTAINS InterPro DOMAIN/s: Protein of unknown function DUF3593 (InterPro:IPR021995); Has 35333 Blast hits to 34131 proteins in 2444 species: Archae - 798; Bacteria - 22429; Metazoa - 974; Fungi - 991; P…	6.94613e-05	-2.20026	0.783461	-1.03661	0.40707	-1.11635	3' UTR
AT2G29540.3	protein_coding	RNAPOLYMERASE 14 KDA SUBUNIT (RPC14)	RNA polymerase I(A) and III(C) 14 kDa subunit	2.71102e-06	-2.18518	0.626109	1.04571	0.132828	-1.15575
AT3G25080.1	protein_coding		Protein of unknown function (DUF626); CONTAINS InterPro DOMAIN/s: Protein of unknown function DUF626, Arabidopsis thaliana (InterPro:IPR006462); BEST Arabidopsis thaliana protein match is: Protein of unknown function (DUF626) (TAIR:AT3G57210.1); Has 144 Blast hits to 143 proteins in 2 species: Archae - 0; Bacteria - 0; Metazoa - 0; Fungi - 0; Plants - 144; Viruses - 0; Other Eukaryotes - 0 (sourc…	0.00313026	-2.18142	0.173419	-1.35203	0.546614	-1.13755	uORF
AT4G27040.2	protein_coding	(VPS22)	VPS22; CONTAINS InterPro DOMAIN/s: ESCRT-2 complex, Snf8 (InterPro:IPR016689), EAP30 (InterPro:IPR007286); Has 30201 Blast hits to 17322 proteins in 780 species: Archae - 12; Bacteria - 1396; Metazoa - 17338; Fungi - 3422; Plants - 5037; Viruses - 0; Other Eukaryotes - 2996 (source: NCBI BLink).	0.0278077	-2.18001	0.580189	1.19163	0.461189	-1.26478	uORF
AT3G45080.1	protein_coding		P-loop containing nucleoside triphosphate hydrolases superfamily protein; FUNCTIONS IN: sulfotransferase activity; INVOLVED IN: biological_process unknown; LOCATED IN: cellular_component unknown; CONTAINS InterPro DOMAIN/s: Sulfotransferase domain (InterPro:IPR000863); BEST Arabidopsis thaliana protein match is: P-loop containing nucleoside triphosphate hydrolases superfamily protein (TAIR:AT3G45…	0.000791907	-2.17945	0.652349	-1.08198	0.0517833	-1.44929
AT5G07640.1	protein_coding		RING/U-box superfamily protein; FUNCTIONS IN: zinc ion binding; EXPRESSED IN: embryo; EXPRESSED DURING: D bilateral stage; CONTAINS InterPro DOMAIN/s: Zinc finger, RING-type, conserved site (InterPro:IPR017907), Zinc finger, C6HC-type (InterPro:IPR002867), Zinc finger, RING-type (InterPro:IPR001841); BEST Arabidopsis thaliana protein match is: RING/U-box superfamily protein (TAIR:AT2G19610.2); Ha…	0.00933141	-2.1688	0.0201803	1.9502	0.471784	-1.20136	Intron
AT3G11890.2	protein_coding		Sterile alpha motif (SAM) domain-containing protein; CONTAINS InterPro DOMAIN/s: Sterile alpha motif (InterPro:IPR001660), Sterile alpha motif homology (InterPro:IPR010993), Sterile alpha motif, type 2 (InterPro:IPR011510); BEST Arabidopsis thaliana protein match is: unknown protein (TAIR:AT3G11860.1); Has 35333 Blast hits to 34131 proteins in 2444 species: Archae - 798; Bacteria - 22429; Metazoa…	0.000491918	-2.16213	0.342809	-1.16983	0.0807898	-1.35554
AT4G20440.1	protein_coding	SMALL NUCLEAR RIBONUCLEOPROTEIN ASSOCIATED PROTEIN B (smB)	small nuclear ribonucleoprotein associated protein B (smB); CONTAINS InterPro DOMAIN/s: Like-Sm ribonucleoprotein (LSM) domain (InterPro:IPR001163), Small ribonucleoprotein associated, SmB/SmN (InterPro:IPR017131), Like-Sm ribonucleoprotein (LSM) domain, eukaryotic/archaea-type (InterPro:IPR006649), Like-Sm ribonucleoprotein (LSM)-related domain (InterPro:IPR010920); BEST Arabidopsis thaliana pro…	0.000458945	-2.16139	0.0115479	-1.60672	0.992212	-1.00157	3' UTR
AT5G24080.1	protein_coding		Protein kinase superfamily protein; FUNCTIONS IN: protein serine/threonine kinase activity, protein kinase activity, kinase activity, ATP binding; INVOLVED IN: protein amino acid phosphorylation; LOCATED IN: cellular_component unknown; EXPRESSED IN: sperm cell, stamen; EXPRESSED DURING: 4 anthesis; CONTAINS InterPro DOMAIN/s: Protein kinase, ATP binding site (InterPro:IPR017441), Serine/threonine…	0.00819443	-2.15809	0.0323672	1.79538	0.0108492	2.07838	uORF
AT5G66780.1	protein_coding		unknown protein; Has 1807 Blast hits to 1807 proteins in 277 species: Archae - 0; Bacteria - 0; Metazoa - 736; Fungi - 347; Plants - 385; Viruses - 0; Other Eukaryotes - 339 (source: NCBI BLink).	0.00169935	-2.15544	0.327219	-1.21059	0.00838156	1.81729
AT3G02480.1	protein_coding		Late embryogenesis abundant protein (LEA) family protein; BEST Arabidopsis thaliana protein match is: Late embryogenesis abundant protein (LEA) family protein (TAIR:AT5G38760.1); Has 213 Blast hits to 189 proteins in 38 species: Archae - 0; Bacteria - 0; Metazoa - 9; Fungi - 12; Plants - 190; Viruses - 0; Other Eukaryotes - 2 (source: NCBI BLink).	0.000381128	-2.1528	0.736122	1.05405	3.91908e-06	3.61521
AT3G06330.3	protein_coding		RING/U-box superfamily protein; CONTAINS InterPro DOMAIN/s: Zinc finger, C3HC4 RING-type (InterPro:IPR018957), Zinc finger, RING-CH-type (InterPro:IPR011016); BEST Arabidopsis thaliana protein match is: RING/U-box superfamily protein (TAIR:AT5G18760.1); Has 1679 Blast hits to 1519 proteins in 179 species: Archae - 0; Bacteria - 0; Metazoa - 662; Fungi - 124; Plants - 642; Viruses - 4; Other Eukar…	0.0234928	-2.14594	0.52538	-1.20994	0.806179	-1.07576	3' UTR + Intron
AT5G20870.1	protein_coding		O-Glycosyl hydrolases family 17 protein; FUNCTIONS IN: cation binding, hydrolase activity, hydrolyzing O-glycosyl compounds, catalytic activity; INVOLVED IN: carbohydrate metabolic process; LOCATED IN: anchored to membrane; EXPRESSED IN: 21 plant structures; EXPRESSED DURING: 9 growth stages; CONTAINS InterPro DOMAIN/s: X8 (InterPro:IPR012946), Glycoside hydrolase, catalytic core (InterPro:IPR017…	1.29893e-10	-2.14543	0.213904	-1.04514	0.0012581	-1.15473
AT5G10440.1	protein_coding	CYCLIN D4;2 (CYCD4;2)	Encodes a cyclin involved in cell proliferation during stomatal cell lineage development.	0.00318385	-2.14538	0.48631	-1.15772	0.371019	-1.20877
AT5G53710.1	protein_coding		unknown protein; FUNCTIONS IN: molecular_function unknown; INVOLVED IN: biological_process unknown; LOCATED IN: endomembrane system; EXPRESSED IN: 8 plant structures; EXPRESSED DURING: 4 anthesis, C globular stage, petal differentiation and expansion stage; Has 30201 Blast hits to 17322 proteins in 780 species: Archae - 12; Bacteria - 1396; Metazoa - 17338; Fungi - 3422; Plants - 5037; Viruses - …	1.05287e-06	-2.12169	0.43388	1.06535	0.00209662	1.36551
AT3G60340.2	protein_coding		alpha/beta-Hydrolases superfamily protein; FUNCTIONS IN: palmitoyl-(protein) hydrolase activity; INVOLVED IN: protein modification process; LOCATED IN: vacuole; EXPRESSED IN: 25 plant structures; EXPRESSED DURING: 14 growth stages; CONTAINS InterPro DOMAIN/s: Palmitoyl protein thioesterase (InterPro:IPR002472); BEST Arabidopsis thaliana protein match is: alpha/beta-Hydrolases superfamily protein …	0.00536771	-2.11306	0.611504	1.11981	0.847636	-1.0435
AT5G05360.2	protein_coding		unknown protein; INVOLVED IN: biological_process unknown; LOCATED IN: chloroplast; BEST Arabidopsis thaliana protein match is: unknown protein (TAIR:AT2G38450.1); Has 35333 Blast hits to 34131 proteins in 2444 species: Archae - 798; Bacteria - 22429; Metazoa - 974; Fungi - 991; Plants - 531; Viruses - 0; Other Eukaryotes - 9610 (source: NCBI BLink).	0.0018375	-2.08199	0.984078	1.00368	0.567151	-1.11202
AT2G29390.3	protein_coding		Encodes a sterol 4-alpha-methyl-oxidase, specifically a 4-alpha-methyl-delta-7-sterol-4alpha-methyl-oxidase.	5.14665e-07	-2.07507	0.958779	-1.00373	0.0839949	1.14311	uORF
AT5G53486.4	protein_coding		unknown protein; LOCATED IN: endomembrane system; Has 30201 Blast hits to 17322 proteins in 780 species: Archae - 12; Bacteria - 1396; Metazoa - 17338; Fungi - 3422; Plants - 5037; Viruses - 0; Other Eukaryotes - 2996 (source: NCBI BLink).	0.00332768	-2.07267	0.202684	-1.30311	0.0239042	-1.66812	3' UTR
AT1G19560.1	pseudogene		pseudogene, putative CHP-rich zinc finger protein	0.000377706	-2.07181	0.703151	1.05816	0.212721	-1.21067	Pseudogene
AT1G62262.1	protein_coding	SLAC1 HOMOLOGUE 4 (SLAH4)	Predicted to encode a protein with similarity to the SLAC1 protein involved in ion homeostasis in guard cells.	0.000242766	-2.06848	0.0798179	-1.30131	0.435469	-1.11679	uORF
AT1G14270.2	protein_coding		CAAX amino terminal protease family protein; INVOLVED IN: proteolysis; LOCATED IN: endomembrane system, membrane; EXPRESSED IN: 24 plant structures; EXPRESSED DURING: 15 growth stages; CONTAINS InterPro DOMAIN/s: Abortive infection protein (InterPro:IPR003675); BEST Arabidopsis thaliana protein match is: CAAX amino terminal protease family protein (TAIR:AT5G60750.1); Has 35333 Blast hits to 34131…	0.0163352	-2.06726	0.101906	-1.5805	0.133436	-1.51533	uORF
AT5G57520.1	protein_coding	ZINC FINGER PROTEIN 2 (ZFP2)	Encodes a zinc finger protein containing only a single zinc finger.	0.00082453	-2.06407	0.732611	-1.05735	0.00275675	1.84172
AT3G26920.1	protein_coding		FBD / Leucine Rich Repeat domains containing protein; CONTAINS InterPro DOMAIN/s: FBD (InterPro:IPR013596), FBD-like (InterPro:IPR006566), Leucine-rich repeat 2 (InterPro:IPR013101); BEST Arabidopsis thaliana protein match is: Protein with RNI-like/FBD-like domains (TAIR:AT3G26930.1); Has 762 Blast hits to 752 proteins in 13 species: Archae - 0; Bacteria - 0; Metazoa - 2; Fungi - 0; Plants - 760;…	0.014864	-2.0628	0.230688	1.37514	0.0538258	1.71938	uORF
AT5G49410.1	protein_coding		unknown protein; BEST Arabidopsis thaliana protein match is: unknown protein (TAIR:AT1G73940.1); Has 1807 Blast hits to 1807 proteins in 277 species: Archae - 0; Bacteria - 0; Metazoa - 736; Fungi - 347; Plants - 385; Viruses - 0; Other Eukaryotes - 339 (source: NCBI BLink).	0.00826619	-2.05994	0.714304	-1.08818	0.858953	1.04177	uORF
AT3G56275.1	pseudogene		pseudogene of unknown protein	0.00276832	-2.0599	0.118726	1.3755	0.261015	1.25015	Pseudogene
AT3G47350.1	protein_coding	HYDROXYSTEROID DEHYDROGENASE 2 (HSD2)	Encodes a putative hydroxysteroid dehydrogenase (HSD). Genes that encode HSD include: At5g50600 and At5g50700 (HSD1), At3g47350(HSD2), At3g47360(HSD3), At5g50590 and At5g50690(HSD4), At5g50770(HSD6) (Plant Cell Physiology 50:1463). Two copies of HSD1 and HSD4 exist due to a gene duplication event. In Plant Physiology 145:87, At5g50690 is HSD7, At4g10020 is HSD5.	0.0024155	-2.05776	0.00740223	1.82885	0.999005	-1.00024	uORF
AT1G29790.2	protein_coding		S-adenosyl-L-methionine-dependent methyltransferases superfamily protein; FUNCTIONS IN: molecular_function unknown; INVOLVED IN: biological_process unknown; LOCATED IN: Golgi apparatus, plasma membrane; EXPRESSED IN: 23 plant structures; EXPRESSED DURING: 12 growth stages; CONTAINS InterPro DOMAIN/s: Protein of unknown function DUF248, methyltransferase putative (InterPro:IPR004159); BEST Arabido…	0.01181	-2.04404	0.0679718	-1.6165	0.880642	-1.03714	3' UTR
AT5G15500.2	protein_coding		Ankyrin repeat family protein; CONTAINS InterPro DOMAIN/s: Ankyrin repeat-containing domain (InterPro:IPR020683), Ankyrin repeat (InterPro:IPR002110); BEST Arabidopsis thaliana protein match is: Ankyrin repeat family protein (TAIR:AT4G10720.1); Has 18283 Blast hits to 10029 proteins in 436 species: Archae - 21; Bacteria - 1142; Metazoa - 9586; Fungi - 1012; Plants - 1920; Viruses - 51; Other Euka…	0.000622992	-2.03759	0.0027558	1.78245	0.0599208	1.37133	uORF
AT4G14800.2	protein_coding	20S PROTEASOME BETA SUBUNIT D2 (PBD2)	Encodes 20S proteasome beta subunit PBD2 (PBD2).	0.0399809	-2.03703	0.71925	1.1193	0.642461	-1.15704
AT5G66210.4	protein_coding	CALCIUM-DEPENDENT PROTEIN KINASE 28 (CPK28)	member of Calcium Dependent Protein Kinase	0.00239321	-2.02816	0.0305691	-1.56423	0.535166	-1.12242	3' UTR + Intron
AT5G53420.2	protein_coding		CCT motif family protein; FUNCTIONS IN: molecular_function unknown; INVOLVED IN: biological_process unknown; LOCATED IN: cellular_component unknown; EXPRESSED IN: 23 plant structures; EXPRESSED DURING: 13 growth stages; CONTAINS InterPro DOMAIN/s: CCT domain (InterPro:IPR010402); BEST Arabidopsis thaliana protein match is: CCT motif family protein (TAIR:AT4G27900.2); Has 1575 Blast hits to 1575 p…	0.00125576	-2.02691	0.381118	-1.16173	0.982948	1.0036	uORF
AT3G03240.1	protein_coding		alpha/beta-Hydrolases superfamily protein; FUNCTIONS IN: catalytic activity; INVOLVED IN: biological_process unknown; LOCATED IN: endomembrane system; EXPRESSED IN: embryo, sepal, carpel; EXPRESSED DURING: 4 anthesis, C globular stage; BEST Arabidopsis thaliana protein match is: alpha/beta-Hydrolases superfamily protein (TAIR:AT3G03230.1); Has 714 Blast hits to 712 proteins in 165 species: Archae…	5.88309e-05	-2.0265	0.199226	1.16565	0.624258	-1.05818
AT3G12720.1	protein_coding	MYB DOMAIN PROTEIN 67 (MYB67)	Member of the R2R3 factor gene family.	0.00196709	-2.01628	0.849516	1.03434	0.252389	-1.23364
AT4G16230.1	protein_coding		GDSL-like Lipase/Acylhydrolase superfamily protein; FUNCTIONS IN: hydrolase activity, acting on ester bonds, carboxylesterase activity; INVOLVED IN: lipid metabolic process; LOCATED IN: endomembrane system; EXPRESSED IN: 16 plant structures; EXPRESSED DURING: 6 growth stages; CONTAINS InterPro DOMAIN/s: Lipase, GDSL (InterPro:IPR001087); BEST Arabidopsis thaliana protein match is: GDSL-like Lipas…	1.18844e-05	-2.00672	0.703742	1.03688	0.00650962	-1.36414	Intron
AT3G48070.2	protein_coding		RING/U-box superfamily protein; FUNCTIONS IN: zinc ion binding; LOCATED IN: chloroplast; EXPRESSED IN: 24 plant structures; EXPRESSED DURING: 15 growth stages; CONTAINS InterPro DOMAIN/s: Zinc finger, RING-type (InterPro:IPR001841); BEST Arabidopsis thaliana protein match is: RING/U-box superfamily protein (TAIR:AT5G62910.1); Has 35333 Blast hits to 34131 proteins in 2444 species: Archae - 798; B…	0.00111172	-2.0035	0.992944	1.00144	0.87089	-1.02679
AT1G49590.3	protein_coding		C2H2 and C2HC zinc fingers superfamily protein; FUNCTIONS IN: zinc ion binding, nucleic acid binding; INVOLVED IN: biological_process unknown; LOCATED IN: nucleus; EXPRESSED IN: 23 plant structures; EXPRESSED DURING: 13 growth stages; CONTAINS InterPro DOMAIN/s: Zinc finger, U1-C type (InterPro:IPR013085), Zinc finger, U1-type (InterPro:IPR003604), Zinc finger, C2H2-type matrin (InterPro:IPR00069…	0.0146649	-2.00259	0.239643	1.34793	0.296321	-1.30124	uORF
AT4G00350.1	protein_coding		MATE efflux family protein; FUNCTIONS IN: antiporter activity, drug transmembrane transporter activity, transporter activity; INVOLVED IN: drug transmembrane transport, transmembrane transport; LOCATED IN: membrane; EXPRESSED IN: 9 plant structures; EXPRESSED DURING: L mature pollen stage, M germinated pollen stage, 4 anthesis, C globular stage, petal differentiation and expansion stage; CONTAINS…	0.0013909	-2.00034	0.140902	1.29628	0.181859	-1.2625
AT3G48510.1	protein_coding		unknown protein; BEST Arabidopsis thaliana protein match is: unknown protein (TAIR:AT5G63350.1); Has 98 Blast hits to 98 proteins in 11 species: Archae - 0; Bacteria - 0; Metazoa - 0; Fungi - 0; Plants - 98; Viruses - 0; Other Eukaryotes - 0 (source: NCBI BLink).	0.000349181	-1.99768	0.435167	1.11638	0.0282241	1.4095
AT1G32583.1	protein_coding		FUNCTIONS IN: molecular_function unknown; INVOLVED IN: biological_process unknown; LOCATED IN: endomembrane system; BEST Arabidopsis thaliana protein match is: tapetum determinant 1 (TAIR:AT4G24972.1); Has 35333 Blast hits to 34131 proteins in 2444 species: Archae - 798; Bacteria - 22429; Metazoa - 974; Fungi - 991; Plants - 531; Viruses - 0; Other Eukaryotes - 9610 (source: NCBI BLink).	7.50867e-06	-1.9957	0.312432	1.09724	0.0458327	1.21808	uORF
AT5G39473.1	pseudogene		pseudogene of DC1 (domain-containing protein)	0.00593589	-1.99353	0.189942	1.32781	0.206786	-1.31294	Pseudogene
AT5G67550.1	protein_coding		unknown protein; FUNCTIONS IN: molecular_function unknown; INVOLVED IN: biological_process unknown; LOCATED IN: endomembrane system; EXPRESSED IN: flower; EXPRESSED DURING: 4 anthesis; BEST Arabidopsis thaliana protein match is: unknown protein (TAIR:AT1G71110.1); Has 161 Blast hits to 154 proteins in 16 species: Archae - 0; Bacteria - 0; Metazoa - 0; Fungi - 0; Plants - 161; Viruses - 0; Other E…	0.00675927	-1.98624	0.0712095	1.50979	0.804211	1.0538	uORF
AT5G26040.2	protein_coding	HISTONE DEACETYLASE 2 (HDA2)	Class III RPD3 type protein. Encodes HDA2, a member of the histone deacetylase family proteins.	0.00930391	-1.98475	0.2064	1.33984	0.0867502	1.50642
AT1G14182.1	pseudogene	SCR-LIKE 28 (SCRL28)	Encodes a member of a family of small, secreted, cysteine rich proteins with sequence similarity to SCR (S locus cysteine-rich protein).	0.000134427	-1.98204	0.00654868	1.49186	0.0393587	1.32262	Pseudogene
AT4G39753.1	protein_coding		Galactose oxidase/kelch repeat superfamily protein; FUNCTIONS IN: molecular_function unknown; INVOLVED IN: biological_process unknown; LOCATED IN: chloroplast; EXPRESSED IN: 6 plant structures; EXPRESSED DURING: L mature pollen stage, M germinated pollen stage, 4 anthesis, petal differentiation and expansion stage; CONTAINS InterPro DOMAIN/s: F-box domain, cyclin-like (InterPro:IPR001810), Galact…	0.000788858	-1.9809	0.985727	-1.00273	0.120601	-1.28537	uORF
AT5G04510.2	protein_coding	3'-PHOSPHOINOSITIDE-DEPENDENT PROTEIN KINASE 1 (PDK1)	Encodes 3-phosphoinositide-dependent protein kinase that contains pleckstrin homology domain and binds 3-phosphoinositides. It activates the protein kinase AGC2-1 in a phosphatidic acid dependent manner. Phosphorylates S6K1. Interacts with PID, and transphosphorylation by PDK1 increases PID autophosphorylation.	0.00753631	-1.97694	0.00219007	-2.29134	0.346592	-1.22787	3' UTR + Intron + uORF
AT1G11270.1	protein_coding		F-box and associated interaction domains-containing protein; CONTAINS InterPro DOMAIN/s: F-box domain, cyclin-like (InterPro:IPR001810), F-box domain, Skp2-like (InterPro:IPR022364), F-box associated domain, type 1 (InterPro:IPR006527); BEST Arabidopsis thaliana protein match is: F-box and associated interaction domains-containing protein (TAIR:AT2G34280.1); Has 1191 Blast hits to 1176 proteins i…	0.00323758	-1.97512	0.987141	-1.003	0.875122	-1.02967	3' UTR + Intron + uORF
AT3G52260.3	protein_coding		Pseudouridine synthase family protein; FUNCTIONS IN: pseudouridine synthase activity, RNA binding; INVOLVED IN: pseudouridine synthesis, RNA modification; LOCATED IN: cellular_component unknown; EXPRESSED IN: 21 plant structures; EXPRESSED DURING: 13 growth stages; CONTAINS InterPro DOMAIN/s: Pseudouridine synthase, catalytic domain (InterPro:IPR020103), Pseudouridine synthase, RsuA and RluB/C/D/…	0.000771733	-1.96922	0.203103	-1.22091	0.0330804	-1.4322	uORF
AT1G13630.1	protein_coding		Tetratricopeptide repeat (TPR)-like superfamily protein; CONTAINS InterPro DOMAIN/s: Pentatricopeptide repeat (InterPro:IPR002885); BEST Arabidopsis thaliana protein match is: Pentatricopeptide repeat (PPR) superfamily protein (TAIR:AT3G22470.1); Has 58870 Blast hits to 14575 proteins in 299 species: Archae - 3; Bacteria - 47; Metazoa - 773; Fungi - 914; Plants - 55536; Viruses - 0; Other Eukaryo…	0.000709654	-1.96863	0.0116691	1.553	0.166835	1.24088	Intron + uORF
AT5G58970.2	protein_coding	UNCOUPLING PROTEIN 2 (UCP2)	uncoupling protein	0.00208322	-1.96854	0.69674	1.07008	0.306883	-1.19889	3' UTR + Intron
AT5G46770.1	protein_coding		unknown protein; Has 30201 Blast hits to 17322 proteins in 780 species: Archae - 12; Bacteria - 1396; Metazoa - 17338; Fungi - 3422; Plants - 5037; Viruses - 0; Other Eukaryotes - 2996 (source: NCBI BLink).	0.00456394	-1.96218	0.630611	1.09851	0.496936	-1.14277
AT1G55035.1	pseudogene		pseudogene, putative importin alpha, similar to importin alpha GI:3342556 from (Arabidopsis thaliana); blastp match of 66% identity and 2.6e-167 P-value to GP|13752562|gb|AAK38727.1|AF369707_1|AF369707 importin alpha 2 {Capsicum annuum}	1.6123e-05	-1.96193	0.0401877	1.24074	0.484849	1.06935	Pseudogene
AT3G11000.2	protein_coding		DCD (Development and Cell Death) domain protein; EXPRESSED IN: 10 plant structures; EXPRESSED DURING: 6 growth stages; CONTAINS InterPro DOMAIN/s: Development/cell death domain (InterPro:IPR013989), Kelch related (InterPro:IPR013089); BEST Arabidopsis thaliana protein match is: unknown protein (TAIR:AT5G01660.1); Has 324 Blast hits to 315 proteins in 40 species: Archae - 0; Bacteria - 6; Metazoa …	1.17344e-06	-1.95926	0.0022771	-1.32077	0.152018	-1.11454	3' UTR + uORF
AT1G29715.1	pseudogene		pseudogene, putative receptor-related serine/threonine kinase, blastp match of 67% identity and 2.6e-98 P-value to GP|8671882|gb|AAF78445.1|AC018748_24|AC018748 Contains a weak similarity to disease resistance protein (cf-5) gene from Lycopersicon esculentum gb|AF053993 and contains multiple leucine rich PF|00560 repeats and protein kinase PF|00069 domain. EST gb|T0-TRUNCATED-	0.00344536	-1.95673	0.763188	1.05749	0.0474854	-1.49728	Pseudogene
AT4G27590.1	protein_coding		Heavy metal transport/detoxification superfamily protein ; FUNCTIONS IN: copper ion binding, metal ion binding; INVOLVED IN: copper ion transport, metal ion transport; LOCATED IN: cellular_component unknown; EXPRESSED IN: 8 plant structures; EXPRESSED DURING: 6 growth stages; CONTAINS InterPro DOMAIN/s: Heavy metal transport/detoxification protein (InterPro:IPR006121); BEST Arabidopsis thaliana p…	3.61183e-05	-1.956	0.624478	-1.05212	0.0118587	-1.35488
AT2G27035.1	protein_coding	EARLY NODULIN-LIKE PROTEIN 20 (ENODL20)	Has been classified as a stellacyanin. Has also been classified as an early nodulin-like protein (ENODL), because it does not have a His residue involved in Cu binding. ENODLs are proteins having one plastocyanin-like (PCNL) domain lacking the amino acid residues necessary for Cu binding.	1.02436e-05	-1.95565	0.663547	1.04009	0.789223	-1.02438
AT5G07890.2	protein_coding		myosin heavy chain-related; BEST Arabidopsis thaliana protein match is: unknown protein (TAIR:AT5G61200.3); Has 30209 Blast hits to 18141 proteins in 1301 species: Archae - 452; Bacteria - 2879; Metazoa - 15591; Fungi - 2095; Plants - 1254; Viruses - 66; Other Eukaryotes - 7872 (source: NCBI BLink).	0.0164608	-1.95554	0.734785	-1.08593	0.963084	1.0113	3' UTR + uORF
AT1G67890.2	protein_coding		PAS domain-containing protein tyrosine kinase family protein; FUNCTIONS IN: protein serine/threonine/tyrosine kinase activity, kinase activity; INVOLVED IN: signal transduction, protein amino acid phosphorylation, regulation of transcription, DNA-dependent; EXPRESSED IN: 22 plant structures; EXPRESSED DURING: 13 growth stages; CONTAINS InterPro DOMAIN/s: PAC motif (InterPro:IPR001610), Protein ki…	0.000296181	-1.95261	0.0081918	-1.51343	0.51258	-1.09105
AT3G05560.3	protein_coding		Ribosomal L22e protein family; FUNCTIONS IN: structural constituent of ribosome; INVOLVED IN: translation; LOCATED IN: cytosolic ribosome, ribosome, cytosolic large ribosomal subunit, plasma membrane; EXPRESSED IN: 22 plant structures; EXPRESSED DURING: 13 growth stages; CONTAINS InterPro DOMAIN/s: Ribosomal protein L22e (InterPro:IPR002671); BEST Arabidopsis thaliana protein match is: Ribosomal …	0.00822957	-1.94164	0.0533151	1.56304	0.0068594	1.98316	uORF
AT1G40089.1	pseudogene		pseudogene, putative fructose-2,6-bisphosphatase, similar to fructose-2,6-bisphosphatase GI:13096098 from (Arabidopsis thaliana); blastp match of 75% identity and 5.7e-42 P-value to GP|14149116|dbj|BAB55655.1||AB061797 fructose-6-phosphate 2-kinase/fructose-2,6-bisphosphatase {Bruguiera gymnorrhiza}	0.00476434	-1.94128	0.816095	-1.04586	0.0653286	-1.47004	Pseudogene
AT4G01360.1	protein_coding	BYPASS 3 (BPS3)	Encodes a protein related to BYPASS1 (BPS1). Regulates production of mobile compound: bps signal.	0.0406532	-1.93916	0.00516848	2.69988	0.21277	-1.459
AT2G23140.2	protein_coding	PLANT U-BOX 4 (PUB4)	RING/U-box superfamily protein with ARM repeat domain; FUNCTIONS IN: ubiquitin-protein ligase activity, binding; INVOLVED IN: protein ubiquitination; LOCATED IN: ubiquitin ligase complex; EXPRESSED IN: male gametophyte, pollen tube; EXPRESSED DURING: L mature pollen stage, M germinated pollen stage; CONTAINS InterPro DOMAIN/s: U box domain (InterPro:IPR003613), Armadillo-like helical (InterPro:IP…	4.50568e-05	-1.93555	0.00703861	-1.39969	0.948045	1.00681	uORF
AT1G13860.3	protein_coding	QUASIMODO2 LIKE 1 (QUL1)	Encodes QUASIMODO2 LIKE1 (QUL1), a paralog of QUASIMODO2 (QUA2). AT1G78240 (QUA2), AT1G13860 (QUL1) and AT2G03480 (QUL2) form a clade with a possible role in plant vasculature development.	0.000814039	-1.93066	0.305344	-1.1677	0.841982	-1.02987	3' UTR + Intron + uORF
AT5G27230.1	protein_coding		Frigida-like protein; CONTAINS InterPro DOMAIN/s: Frigida-like (InterPro:IPR012474); BEST Arabidopsis thaliana protein match is: FRIGIDA-like protein (TAIR:AT5G48385.1); Has 1807 Blast hits to 1807 proteins in 277 species: Archae - 0; Bacteria - 0; Metazoa - 736; Fungi - 347; Plants - 385; Viruses - 0; Other Eukaryotes - 339 (source: NCBI BLink).	0.000124863	-1.92479	0.172295	-1.18023	0.115263	1.21424
AT4G16160.2	protein_coding	(ATOEP16-2)	Homologous to pea OEP16 and barley pPORA (OEP16), a member of Arabidopsis OEP16 family. Two OEP16 genes are closely related to each other and are conserved in all land plants, OEP16-2, also named OEP16-S, and OEP16-1 (renamed OEP16-L) are result of the gene duplication event that occurred prior to divergence of bryophytes and seed plants. Predominantly expressed in seed and is not inducible by co…	0.0176589	-1.92355	0.590606	1.13886	0.00207946	2.55767
AT2G35550.1	protein_coding	BASIC PENTACYSTEINE 7 (BPC7)	basic pentacysteine 7 (BPC7); CONTAINS InterPro DOMAIN/s: GAGA binding-like (InterPro:IPR010409); BEST Arabidopsis thaliana protein match is: basic pentacysteine1 (TAIR:AT2G01930.2); Has 222 Blast hits to 222 proteins in 22 species: Archae - 0; Bacteria - 0; Metazoa - 2; Fungi - 0; Plants - 220; Viruses - 0; Other Eukaryotes - 0 (source: NCBI BLink).	3.97326e-05	-1.92028	0.556407	-1.06201	0.0758129	-1.21455	uORF
AT1G55760.1	protein_coding		BTB/POZ domain-containing protein; CONTAINS InterPro DOMAIN/s: BTB/POZ (InterPro:IPR013069), BTB/POZ fold (InterPro:IPR011333), Kelch related (InterPro:IPR013089), BTB/POZ-like (InterPro:IPR000210); BEST Arabidopsis thaliana protein match is: BTB/POZ domain-containing protein (TAIR:AT1G21780.2); Has 5280 Blast hits to 5249 proteins in 149 species: Archae - 0; Bacteria - 0; Metazoa - 3933; Fungi -…	0.000490557	-1.91945	0.361031	-1.13595	0.300518	1.15639	uORF
AT4G23620.2	protein_coding		Ribosomal protein L25/Gln-tRNA synthetase, anti-codon-binding domain; FUNCTIONS IN: cobalt ion binding, zinc ion binding; INVOLVED IN: translation; EXPRESSED IN: 22 plant structures; EXPRESSED DURING: 12 growth stages; CONTAINS InterPro DOMAIN/s: Ribosomal protein L25, beta domain (InterPro:IPR020057), Ribosomal protein L25/Gln-tRNA synthetase, anti-codon-binding domain (InterPro:IPR011035); BEST…	0.00813246	-1.91393	0.478143	1.15945	0.436551	-1.17666
AT4G34060.1	protein_coding	DEMETER-LIKE PROTEIN 3 (DML3)	Encodes a protein with 5-meC and thymine-DNA glycosylase activity with a preference for CpG and CpHpG sequences. Involved in maintaining methylation marks.	0.0051947	-1.91311	0.348564	-1.20056	0.519594	-1.13224
AT1G03055.2	protein_coding		unknown protein; BEST Arabidopsis thaliana protein match is: unknown protein (TAIR:AT1G64680.1); Has 35333 Blast hits to 34131 proteins in 2444 species: Archae - 798; Bacteria - 22429; Metazoa - 974; Fungi - 991; Plants - 531; Viruses - 0; Other Eukaryotes - 9610 (source: NCBI BLink).	0.00190202	-1.91141	0.529531	-1.10931	0.258161	-1.20992	3' UTR + Intron
AT4G25010.1	protein_coding	(SWEET14)	Encodes a member of the SWEET sucrose efflux transporter family proteins.	0.0154982	-1.90992	0.697999	1.09429	0.370092	-1.23539	uORF
AT1G14710.2	protein_coding		hydroxyproline-rich glycoprotein family protein; BEST Arabidopsis thaliana protein match is: oxidoreductase, 2OG-Fe(II) oxygenase family protein (TAIR:AT4G02940.1); Has 6006 Blast hits to 3456 proteins in 374 species: Archae - 2; Bacteria - 410; Metazoa - 1957; Fungi - 511; Plants - 1958; Viruses - 385; Other Eukaryotes - 783 (source: NCBI BLink).	0.0102795	-1.90852	0.956806	1.01166	0.341886	-1.23091	3' UTR + uORF
AT1G03980.1	protein_coding	PHYTOCHELATIN SYNTHASE 2 (PCS2)	Encodes a protein with phytochelatin synthase activity which binds Cd2+ and Cd-glutathione complexes with high affinity. The protein has been postulated to be involved in Cd2+ tolerance. AtPCS2 expression appears to be less than that of AtPCS1, explaining the inability of endogenous AtPCS2 to substitute for AtPCS1 in the cad1-3 mutant (AtPCS1 null).	3.93223e-06	-1.90579	0.102973	1.14562	0.0809915	-1.15821	3' UTR + uORF
AT3G44630.3	protein_coding		Disease resistance protein (TIR-NBS-LRR class) family; FUNCTIONS IN: transmembrane receptor activity, nucleoside-triphosphatase activity, nucleotide binding, ATP binding; INVOLVED IN: defense response; LOCATED IN: intrinsic to membrane; EXPRESSED IN: 22 plant structures; EXPRESSED DURING: 13 growth stages; CONTAINS InterPro DOMAIN/s: ATPase, AAA+ type, core (InterPro:IPR003593), NB-ARC (InterPro:…	0.00266652	-1.90463	0.0270104	-1.53096	0.291449	-1.20334	uORF
AT5G63350.1	protein_coding		unknown protein; BEST Arabidopsis thaliana protein match is: unknown protein (TAIR:AT3G48510.1); Has 103 Blast hits to 102 proteins in 13 species: Archae - 0; Bacteria - 0; Metazoa - 2; Fungi - 0; Plants - 101; Viruses - 0; Other Eukaryotes - 0 (source: NCBI BLink).	0.00191841	-1.90452	0.800723	1.042	0.0090059	1.65448
AT2G33670.1	protein_coding	MILDEW RESISTANCE LOCUS O 5 (MLO5)	A member of a large family of seven-transmembrane domain proteins specific to plants, homologs of the barley mildew resistance locus o (MLO) protein. The Arabidopsis genome contains 15 genes encoding MLO proteins, with localization in plasma membrane. Phylogenetic analysis revealed four clades of closely-related AtMLO genes. ATMLO5 belongs to the clade III, with AtMLO7, AtMLO8, AtMLO9, and AtMLO1…	0.000446962	-1.90143	0.162466	1.21532	0.436585	1.11088
AT5G57810.1	protein_coding	TETRASPANIN15 (TET15)	Member of TETRASPANIN family	0.00484187	-1.90124	0.334952	-1.2024	0.723735	1.06854
AT5G49710.2	protein_coding		unknown protein; BEST Arabidopsis thaliana protein match is: unknown protein (TAIR:AT4G24590.1); Has 35333 Blast hits to 34131 proteins in 2444 species: Archae - 798; Bacteria - 22429; Metazoa - 974; Fungi - 991; Plants - 531; Viruses - 0; Other Eukaryotes - 9610 (source: NCBI BLink).	6.15719e-05	-1.89925	0.819931	-1.02417	0.239449	1.13588	3' UTR + Intron + uORF
AT2G42885.1	protein_coding		Encodes a defensin-like (DEFL) family protein.	0.00247707	-1.89363	0.054584	-1.42206	0.540758	-1.10888
AT1G15240.1	protein_coding		Phox-associated domain;Phox-like;Sorting nexin, C-terminal; CONTAINS InterPro DOMAIN/s: Phox-like (InterPro:IPR001683), Phox-associated domain (InterPro:IPR003114); BEST Arabidopsis thaliana protein match is: Phox-associated domain;Phox-like;Sorting nexin, C-terminal (TAIR:AT2G15900.1); Has 583 Blast hits to 560 proteins in 162 species: Archae - 0; Bacteria - 8; Metazoa - 268; Fungi - 113; Plants…	0.0051608	-1.89165	0.560203	-1.11637	0.81303	-1.0454	uORF
AT1G02813.1	protein_coding		Protein of unknown function, DUF538; INVOLVED IN: biological_process unknown; LOCATED IN: endomembrane system; EXPRESSED IN: leaf whorl, cauline leaf, sepal, flower, seed; EXPRESSED DURING: F mature embryo stage, petal differentiation and expansion stage, E expanded cotyledon stage; CONTAINS InterPro DOMAIN/s: Protein of unknown function DUF538 (InterPro:IPR007493); BEST Arabidopsis thaliana prot…	0.000504844	-1.88979	0.150386	1.22455	0.738158	-1.04595
AT4G11500.1	pseudogene		pseudogene, similar to putative receptor-like serine-threonine protein kinase, blastp match of 59% identity and 6.5e-66 P-value to GP|18076583|emb|CAC84552.1||AJ306626 putative receptor-like serine-threonine protein kinase {Solanum tuberosum}	0.000392415	-1.88956	0.909022	-1.01494	0.146599	-1.21914	Pseudogene
AT4G35410.1	protein_coding		Clathrin adaptor complex small chain family protein; FUNCTIONS IN: protein transporter activity; INVOLVED IN: intracellular protein transport, transport, vesicle-mediated transport, protein transport; LOCATED IN: membrane coat, clathrin vesicle coat, clathrin coat of trans-Golgi network vesicle, clathrin adaptor complex; EXPRESSED IN: 22 plant structures; EXPRESSED DURING: 13 growth stages; CONTA…	0.021768	-1.88939	0.915657	-1.02615	0.544689	-1.16057	3' UTR + Intron
AT4G17915.1	pseudogene		pseudogene of pentatricopeptide (PPR) repeat-containing/C3HC4-type RING finger containing protein	0.000713051	-1.88857	0.0112307	1.5165	0.00713458	1.57033	Pseudogene
AT1G65890.1	protein_coding	ACYL ACTIVATING ENZYME 12 (AAE12)	acyl activating enzyme 12 (AAE12); FUNCTIONS IN: catalytic activity; INVOLVED IN: metabolic process; EXPRESSED IN: leaf apex, hypocotyl, flower; EXPRESSED DURING: petal differentiation and expansion stage; CONTAINS InterPro DOMAIN/s: AMP-dependent synthetase/ligase (InterPro:IPR000873); BEST Arabidopsis thaliana protein match is: benzoyloxyglucosinolate 1 (TAIR:AT1G65880.1); Has 77298 Blast hits …	3.14506e-05	-1.88804	2.12227e-07	2.90068	0.179336	-1.14451
AT2G40340.1	protein_coding	(DREB2C)	Encodes a member of the DREB subfamily A-2 of ERF/AP2 transcription factor family. The protein contains one AP2 domain. There are eight members in this subfamily including DREB2A AND DREB2B that are involved in response to drought.	0.00517278	-1.88697	0.602316	-1.10292	0.12504	1.35418
AT5G66400.1	protein_coding	RESPONSIVE TO ABA 18 (RAB18)	Belongs to the dehydrin protein family, which contains highly conserved stretches of 7-17 residues that are repetitively scattered in their sequences, the K-, S-, Y- and lysine rich segments. ABA- and drought-induced glycine-rice dehydrin protein. The ABA-induced expression of RAB18 was reduced following ACC application, indicating that ethylene inhibits the ABA signaling pathway. RAB18 is also e…	0.000376122	-1.87947	0.1551	1.21046	3.11363e-06	2.94833
AT1G74088.1	protein_coding		FUNCTIONS IN: molecular_function unknown; INVOLVED IN: biological_process unknown; LOCATED IN: endomembrane system; BEST Arabidopsis thaliana protein match is: galacturonosyltransferase 11 (TAIR:AT1G18580.1).	0.00234553	-1.876	0.904992	1.01974	0.647716	1.07807	uORF
AT5G13250.1	protein_coding		RING finger protein; FUNCTIONS IN: molecular_function unknown; INVOLVED IN: biological_process unknown; LOCATED IN: endomembrane system; BEST Arabidopsis thaliana protein match is: RING finger protein (TAIR:AT1G28080.1); Has 1807 Blast hits to 1807 proteins in 277 species: Archae - 0; Bacteria - 0; Metazoa - 736; Fungi - 347; Plants - 385; Viruses - 0; Other Eukaryotes - 339 (source: NCBI BLink).	0.0344266	-1.87022	0.52026	-1.18805	0.734096	-1.09461	uORF
AT5G65080.1	protein_coding	MADS AFFECTING FLOWERING 5 (MAF5)	Is upregulated during vernalization and regulates flowering time. Encodes MADS-domain protein. Two variants encoding proteins of 198 and 184 amino acids have been reported.	7.80062e-05	-1.86946	0.000513851	-1.64464	0.000736272	-1.60745	uORF
AT3G55400.2	protein_coding	OVULE ABORTION 1 (OVA1)	OVULE ABORTION 1 (OVA1); FUNCTIONS IN: methionine-tRNA ligase activity, aminoacyl-tRNA ligase activity, ATP binding; INVOLVED IN: tRNA aminoacylation for protein translation, ovule development; LOCATED IN: mitochondrion, chloroplast; EXPRESSED IN: 23 plant structures; EXPRESSED DURING: 15 growth stages; CONTAINS InterPro DOMAIN/s: Rossmann-like alpha/beta/alpha sandwich fold (InterPro:IPR014729),…	0.000368999	-1.86884	0.159954	-1.20493	0.0206992	-1.39631	3' UTR + Intron + uORF
AT4G21192.1	protein_coding		Cytochrome c oxidase biogenesis protein Cmc1-like; FUNCTIONS IN: molecular_function unknown; INVOLVED IN: biological_process unknown; LOCATED IN: cellular_component unknown; CONTAINS InterPro DOMAIN/s: Cytochrome c oxidase biogenesis protein Cmc1-like (InterPro:IPR013892); Has 168 Blast hits to 168 proteins in 78 species: Archae - 0; Bacteria - 0; Metazoa - 95; Fungi - 41; Plants - 26; Viruses - …	3.26052e-06	-1.86679	0.766863	1.0223	0.818977	1.01716	uORF
AT2G27030.2	protein_coding	CALMODULIN 5 (CAM5)	encodes a calmodulin that has higher affinity to kinesin-like calmodulin binding motor protein than CAM4 or CAM6.	0.000316633	-1.86337	0.525067	-1.0825	0.0356284	-1.33522	3' UTR + uORF
AT5G15430.1	protein_coding		Plant calmodulin-binding protein-related; CONTAINS InterPro DOMAIN/s: Calmodulin-binding protein, plant (InterPro:IPR012417); BEST Arabidopsis thaliana protein match is: Plant calmodulin-binding protein-related (TAIR:AT5G39380.1); Has 2981 Blast hits to 2520 proteins in 284 species: Archae - 2; Bacteria - 98; Metazoa - 1113; Fungi - 263; Plants - 238; Viruses - 17; Other Eukaryotes - 1250 (source…	0.00854147	-1.85627	0.116206	1.39125	0.281481	1.24523	uORF
AT5G65240.2	protein_coding		Leucine-rich repeat protein kinase family protein; FUNCTIONS IN: kinase activity; INVOLVED IN: protein amino acid phosphorylation; EXPRESSED IN: 22 plant structures; EXPRESSED DURING: 12 growth stages; CONTAINS InterPro DOMAIN/s: Protein kinase, ATP binding site (InterPro:IPR017441), Serine/threonine-protein kinase domain (InterPro:IPR002290), Leucine-rich repeat (InterPro:IPR001611), Leucine-ric…	0.000358999	-1.85253	0.80309	-1.03153	0.0411515	1.32446
AT3G28007.1	protein_coding	(SWEET4)	Nodulin MtN3 family protein; LOCATED IN: endomembrane system, integral to membrane, membrane; EXPRESSED IN: 15 plant structures; EXPRESSED DURING: 8 growth stages; CONTAINS InterPro DOMAIN/s: MtN3/saliva-related transmembrane protein, conserved region (InterPro:IPR018169), RAG1-activating protein 1 homologue (InterPro:IPR018179), RAG1-activating protein-1-related (InterPro:IPR004316); BEST Arabid…	4.20537e-05	-1.85121	9.31138e-06	2.06652	0.000685678	1.55214	uORF
AT4G26260.2	protein_coding	MYO-INOSITOL OXYGENASE 4 (MIOX4)	Encodes a myo-inositol oxygenase.	0.00411609	-1.8495	0.92927	1.0156	0.464878	-1.13776
AT5G03900.1	protein_coding		Iron-sulphur cluster biosynthesis family protein; FUNCTIONS IN: molecular_function unknown; INVOLVED IN: biological_process unknown; LOCATED IN: chloroplast envelope; EXPRESSED IN: 22 plant structures; EXPRESSED DURING: 13 growth stages; CONTAINS InterPro DOMAIN/s: FeS cluster biogenesis (InterPro:IPR000361); Has 138 Blast hits to 138 proteins in 58 species: Archae - 0; Bacteria - 67; Metazoa - 0…	0.0382764	-1.84643	0.180819	1.45119	0.0914253	-1.61929	3' UTR + Intron
AT2G47570.1	protein_coding		Ribosomal protein L18e/L15 superfamily protein; FUNCTIONS IN: structural constituent of ribosome; INVOLVED IN: translation; LOCATED IN: cytosolic large ribosomal subunit, large ribosomal subunit; CONTAINS InterPro DOMAIN/s: Ribosomal protein L18e/L15 (InterPro:IPR021131), Ribosomal protein L18e (InterPro:IPR000039); BEST Arabidopsis thaliana protein match is: Ribosomal protein L18e/L15 superfamil…	0.000148896	-1.84351	0.68833	-1.0456	0.464064	1.08559	uORF
AT1G66760.1	protein_coding		MATE efflux family protein; FUNCTIONS IN: antiporter activity, drug transmembrane transporter activity, transporter activity; INVOLVED IN: response to wounding; LOCATED IN: membrane; EXPRESSED IN: 17 plant structures; EXPRESSED DURING: 11 growth stages; CONTAINS InterPro DOMAIN/s: MATE family transporter related protein (InterPro:IPR015521), Multi antimicrobial extrusion protein MatE (InterPro:IP…	0.00190652	-1.84235	0.0320823	-1.44747	0.400656	-1.1409	3' UTR
AT1G54840.1	protein_coding		HSP20-like chaperones superfamily protein; CONTAINS InterPro DOMAIN/s: Heat shock protein Hsp20 (InterPro:IPR002068), HSP20-like chaperone (InterPro:IPR008978); BEST Arabidopsis thaliana protein match is: HSP20-like chaperones superfamily protein (TAIR:AT1G54850.1); Has 96 Blast hits to 86 proteins in 17 species: Archae - 0; Bacteria - 13; Metazoa - 0; Fungi - 0; Plants - 83; Viruses - 0; Other E…	0.0183726	-1.83953	0.0102986	1.97559	0.973541	1.00751	uORF
AT1G29140.1	protein_coding		Pollen Ole e 1 allergen and extensin family protein; FUNCTIONS IN: molecular_function unknown; INVOLVED IN: biological_process unknown; LOCATED IN: endomembrane system; EXPRESSED IN: 9 plant structures; EXPRESSED DURING: L mature pollen stage, M germinated pollen stage, 4 anthesis, C globular stage, petal differentiation and expansion stage; CONTAINS InterPro DOMAIN/s: Pollen Ole e 1 allergen/ext…	0.00010072	-1.83803	0.118163	-1.19052	0.0179483	1.33093
AT2G11983.1	pseudogene		Pseudogene of AT3G17910; SURF1 (SURFEIT 1)	0.00374302	-1.83785	0.391546	1.15978	0.490489	1.12587	Pseudogene
AT2G21195.2	protein_coding		unknown protein; Has 35333 Blast hits to 34131 proteins in 2444 species: Archae - 798; Bacteria - 22429; Metazoa - 974; Fungi - 991; Plants - 531; Viruses - 0; Other Eukaryotes - 9610 (source: NCBI BLink).	0.00139884	-1.8375	0.414522	-1.12953	0.26129	-1.18542	uORF
AT4G29276.1	pseudogene		Pseudogene of AT4G29270; acid phosphatase class B family protein	4.77762e-05	-1.83673	0.120132	1.17229	0.0273596	1.27107	Pseudogene
AT5G63510.2	protein_coding	GAMMA CARBONIC ANHYDRASE LIKE 1 (GAMMA CAL1)	Encodes a mitochondrial gamma carbonic anhydrase-like protein. Component of the NADH dehydrogenase complex.	0.0383545	-1.83665	0.0778236	-1.65311	0.598026	-1.15066
AT2G27630.1	protein_coding		Ubiquitin carboxyl-terminal hydrolase-related protein; FUNCTIONS IN: ubiquitin thiolesterase activity, zinc ion binding; INVOLVED IN: ubiquitin-dependent protein catabolic process; LOCATED IN: intracellular; CONTAINS InterPro DOMAIN/s: Protein of unknown function DUF627 (InterPro:IPR006866), Peptidase C19, ubiquitin carboxyl-terminal hydrolase 2 (InterPro:IPR001394), Zinc finger, C2H2-type (Inter…	9.16801e-05	-1.83576	0.332295	1.10849	7.06585e-05	1.87012	uORF
AT5G19280.2	protein_coding	KINASE ASSOCIATED PROTEIN PHOSPHATASE (KAPP)	kinase associated protein phosphatase composed of three domains: an amino-terminal signal anchor, a kinase interaction (KI) domain, and a type 2C protein phosphatase catalytic region	0.00842164	-1.83176	0.0114394	-1.77327	0.521768	-1.13324
AT1G66020.1	protein_coding		Terpenoid cyclases/Protein prenyltransferases superfamily protein; FUNCTIONS IN: lyase activity, magnesium ion binding; INVOLVED IN: metabolic process; EXPRESSED IN: inflorescence meristem, hypocotyl, root, flower; EXPRESSED DURING: petal differentiation and expansion stage; CONTAINS InterPro DOMAIN/s: Terpene synthase, metal-binding domain (InterPro:IPR005630), Terpenoid synthase (InterPro:IPR00…	0.000435074	-1.83116	0.0264159	1.36763	0.113383	-1.2339
AT1G62090.1	pseudogene		pseudogene, protein kinase family, similar to light repressible receptor protein kinase (LRRPK) (Arabidopsis thaliana) GI:1321686; contains Pfam profiles PF02536: mTERF, PF00069: Protein kinase domain, PF00560: Leucine Rich Repeat; blastp match of 38% identity and 1.7e-162 P-value to GP|9837280|gb|AAG00510.1||AF285172 leaf senescence-associated receptor-like protein kinase {Phaseolus vulgaris}	0.000506983	-1.83095	0.883099	1.01893	0.851241	1.02421	Pseudogene
AT1G36078.1	protein_coding		unknown protein; FUNCTIONS IN: molecular_function unknown; INVOLVED IN: biological_process unknown; LOCATED IN: cellular_component unknown; Has 0 Blast hits to 0 proteins in 0 species (source: NCBI BLink).	0.000152851	-1.82814	0.000104147	1.88001	0.00941837	1.39975	uORF
AT4G35210.1	protein_coding		Arabidopsis protein of unknown function (DUF241); CONTAINS InterPro DOMAIN/s: Protein of unknown function DUF241, plant (InterPro:IPR004320); BEST Arabidopsis thaliana protein match is: Arabidopsis protein of unknown function (DUF241) (TAIR:AT4G35200.1); Has 1807 Blast hits to 1807 proteins in 277 species: Archae - 0; Bacteria - 0; Metazoa - 736; Fungi - 347; Plants - 385; Viruses - 0; Other Euka…	0.00329971	-1.82378	0.17519	1.26265	0.0408731	-1.45162	uORF
AT1G72870.1	protein_coding		Disease resistance protein (TIR-NBS class); FUNCTIONS IN: transmembrane receptor activity, ATP binding; INVOLVED IN: signal transduction, defense response, apoptosis, innate immune response; LOCATED IN: intrinsic to membrane; EXPRESSED IN: stem, sperm cell, root; CONTAINS InterPro DOMAIN/s: NB-ARC (InterPro:IPR002182), Disease resistance protein (InterPro:IPR000767), Toll-Interleukin receptor (In…	0.00289909	-1.82308	0.315236	-1.18047	0.353008	-1.16521
AT1G33740.1	pseudogene		pseudogene, putative chaperonin 60 beta precursor, similar to chaperonin 60 beta precursor GB:JT0901 GI:81601 from (Arabidopsis thaliana); blastp match of 78% identity and 1.2e-11 P-value to PIR|JT0902|JT0902 chaperonin 60 beta - wheat (fragment)	0.00045548	-1.82172	0.267539	1.15294	0.0527815	-1.30269	Pseudogene
AT1G48110.2	protein_coding	EVOLUTIONARILY CONSERVED C-TERMINAL REGION 7 (ECT7)	evolutionarily conserved C-terminal region 7 (ECT7); FUNCTIONS IN: molecular_function unknown; INVOLVED IN: biological_process unknown; LOCATED IN: cellular_component unknown; EXPRESSED IN: 24 plant structures; EXPRESSED DURING: 15 growth stages; CONTAINS InterPro DOMAIN/s: YTH domain (InterPro:IPR007275); BEST Arabidopsis thaliana protein match is: evolutionarily conserved C-terminal region 6 (T…	0.00554817	-1.82125	0.198236	-1.26972	0.841864	1.03627	3' UTR + uORF
AT4G21130.1	protein_coding	EMBRYO DEFECTIVE 2271 (EMB2271)	similar to man and yeast U3-55K genes, involved in processing of pre-ribosomal RNA.	0.00132026	-1.82056	0.335187	-1.1519	0.203505	-1.20889
AT1G62835.1	pseudogene		pseudogene, similar to putative AP endonuclease/reverse transcriptase, blastp match of 39% identity and 1.2e-35 P-value to GP|21952510|gb|AAM82604.1|AF525305_2|AF525305 putative AP endonuclease/reverse transcriptase {Brassica napus}	0.00199428	-1.8155	0.69422	-1.06161	0.633036	1.07544	Pseudogene
AT2G17770.2	protein_coding	BASIC REGION/LEUCINE ZIPPER MOTIF 27 (BZIP27)	Encodes a paralog of bZIP transcription factor FD. This protein interacts with FD and FT.	0.000938391	-1.81412	0.831334	-1.02945	0.923898	1.01309	3' UTR
AT5G60430.1	protein_coding		drug transmembrane transporters;antiporters; FUNCTIONS IN: antiporter activity, drug transmembrane transporter activity; INVOLVED IN: drug transmembrane transport, transmembrane transport; LOCATED IN: membrane; CONTAINS InterPro DOMAIN/s: Multi antimicrobial extrusion protein MatE (InterPro:IPR002528); BEST Arabidopsis thaliana protein match is: proteinaceous RNase P 3 (TAIR:AT4G21900.1); Has 180…	0.0158161	-1.81356	0.337156	1.23327	0.743993	1.07248	uORF
AT3G61030.1	protein_coding		Calcium-dependent lipid-binding (CaLB domain) family protein; CONTAINS InterPro DOMAIN/s: C2 membrane targeting protein (InterPro:IPR018029), C2 calcium/lipid-binding domain, CaLB (InterPro:IPR008973), C2 calcium-dependent membrane targeting (InterPro:IPR000008); BEST Arabidopsis thaliana protein match is: C2 calcium/lipid-binding endonuclease/exonuclease/phosphatase (TAIR:AT3G60950.1); Has 4067 …	1.93613e-05	-1.81079	0.513055	1.05796	0.735208	-1.02934	3' UTR + Intron
AT5G07410.1	protein_coding		Pectin lyase-like superfamily protein; FUNCTIONS IN: pectinesterase activity; INVOLVED IN: cell wall modification; LOCATED IN: endomembrane system, cell wall, plant-type cell wall; EXPRESSED IN: male gametophyte, flower, pollen tube; EXPRESSED DURING: L mature pollen stage, M germinated pollen stage; CONTAINS InterPro DOMAIN/s: Pectin lyase fold/virulence factor (InterPro:IPR011050), Pectinestera…	0.00213335	-1.8105	0.059401	1.36746	0.00679598	1.64007
AT5G22555.1	protein_coding		unknown protein; Has 30201 Blast hits to 17322 proteins in 780 species: Archae - 12; Bacteria - 1396; Metazoa - 17338; Fungi - 3422; Plants - 5037; Viruses - 0; Other Eukaryotes - 2996 (source: NCBI BLink).	0.00986796	-1.80911	0.31919	-1.21978	0.0698259	1.46578
AT4G36740.1	protein_coding	HOMEOBOX PROTEIN 40 (HB40)	Encodes a homeodomain leucine zipper class I (HD-Zip I) protein.	0.00180219	-1.7969	0.0581533	-1.35426	0.389441	-1.13714
AT4G14149.1	pseudogene		Pseudogene of AT2G24480; zinc finger (C3HC4-type RING finger) family protein	0.00096471	-1.79661	0.0623872	-1.31322	0.507989	1.09408	Pseudogene
AT5G09250.2	protein_coding	(KIWI)	putative transcriptional co-activator (KIWI) mRNA, complete	0.0423428	-1.79366	0.979305	1.00678	0.319551	-1.30383
AT5G39680.1	protein_coding	EMBRYO DEFECTIVE 2744 (EMB2744)	EMBRYO DEFECTIVE 2744 (EMB2744); CONTAINS InterPro DOMAIN/s: Pentatricopeptide repeat (InterPro:IPR002885); BEST Arabidopsis thaliana protein match is: Tetratricopeptide repeat (TPR)-like superfamily protein (TAIR:AT2G27610.1); Has 37711 Blast hits to 13427 proteins in 206 species: Archae - 0; Bacteria - 0; Metazoa - 37; Fungi - 23; Plants - 37282; Viruses - 0; Other Eukaryotes - 369 (source: NCB…	4.8904e-05	-1.7926	0.00344493	1.4005	0.0163305	1.29319
AT1G05100.1	protein_coding	MITOGEN-ACTIVATED PROTEIN KINASE KINASE KINASE 18 (MAPKKK18)	member of MEKK subfamily	0.00174545	-1.79238	0.235874	1.19514	0.564178	-1.0882
AT5G24780.1	protein_coding	VEGETATIVE STORAGE PROTEIN 1 (VSP1)	encodes an acid phosphatase similar to soybean vegetative storage proteins. Gene expression is induced by wounding and jasmonic acid.	0.0108068	-1.79036	8.82816e-05	3.13488	0.019625	-1.68028	3' UTR
AT1G19480.2	protein_coding		DNA glycosylase superfamily protein; FUNCTIONS IN: catalytic activity; INVOLVED IN: DNA repair, base-excision repair; LOCATED IN: chloroplast; EXPRESSED IN: 22 plant structures; EXPRESSED DURING: 13 growth stages; CONTAINS InterPro DOMAIN/s: DNA glycosylase (InterPro:IPR011257), HhH-GPD domain (InterPro:IPR003265); BEST Arabidopsis thaliana protein match is: DNA glycosylase superfamily protein (T…	0.00100738	-1.78522	0.820102	-1.03092	0.952737	-1.00796	3' UTR
AT5G45540.1	protein_coding		Protein of unknown function (DUF594); CONTAINS InterPro DOMAIN/s: Protein of unknown function DUF594 (InterPro:IPR007658); BEST Arabidopsis thaliana protein match is: Protein of unknown function (DUF594) (TAIR:AT5G45480.1); Has 1285 Blast hits to 857 proteins in 12 species: Archae - 0; Bacteria - 0; Metazoa - 0; Fungi - 0; Plants - 1285; Viruses - 0; Other Eukaryotes - 0 (source: NCBI BLink).	0.0106711	-1.7786	0.646697	-1.09243	0.131119	-1.35801	uORF
AT5G55132.1	protein_coding		Encodes a defensin-like (DEFL) family protein.	0.0150662	-1.7775	0.698522	1.08276	0.0253058	1.67728
AT1G53130.1	protein_coding	GRIM REAPER (GRI)	Encodes GRIM REAPER (GRI), involved in the regulation of cell death induced by extracellular ROS (reactive oxygen species). Secreted into the extracellular space.	0.000827813	-1.77717	0.77017	1.03856	0.755946	-1.04108
AT2G30985.1	protein_coding		unknown protein; Has 35333 Blast hits to 34131 proteins in 2444 species: Archae - 798; Bacteria - 22429; Metazoa - 974; Fungi - 991; Plants - 531; Viruses - 0; Other Eukaryotes - 9610 (source: NCBI BLink).	7.16633e-05	-1.77534	0.0127051	-1.3194	0.010579	1.33208	uORF
AT1G12140.1	protein_coding	FLAVIN-MONOOXYGENASE GLUCOSINOLATE S-OXYGENASE 5 (FMO GS-OX5)	belongs to the flavin-monooxygenase (FMO) family, encodes a glucosinolate S-oxygenase that catalyzes the conversion of methylthioalkyl glucosinolates to methylsulfinylalkyl glucosinolates	0.00142779	-1.77379	0.700627	-1.05502	0.97418	-1.0045	3' UTR + Intron
AT5G01300.1	protein_coding		PEBP (phosphatidylethanolamine-binding protein) family protein; FUNCTIONS IN: phosphatidylethanolamine binding; INVOLVED IN: biological_process unknown; LOCATED IN: cellular_component unknown; EXPRESSED IN: 7 plant structures; EXPRESSED DURING: LP.04 four leaves visible, 4 anthesis, 4 leaf senescence stage, petal differentiation and expansion stage, LP.08 eight leaves visible; CONTAINS InterPro D…	7.319e-05	-1.7706	0.137696	1.16066	0.00793552	1.35136	uORF
AT5G57790.1	protein_coding		unknown protein; Has 13 Blast hits to 11 proteins in 5 species: Archae - 0; Bacteria - 0; Metazoa - 0; Fungi - 0; Plants - 13; Viruses - 0; Other Eukaryotes - 0 (source: NCBI BLink).	0.00464997	-1.76907	0.381057	1.15851	0.318063	1.18369	3' UTR + uORF
AT2G03020.1	protein_coding		Heat shock protein HSP20/alpha crystallin family; FUNCTIONS IN: aspartic-type endopeptidase activity; INVOLVED IN: proteolysis; LOCATED IN: cellular_component unknown; CONTAINS InterPro DOMAIN/s: Heat shock protein Hsp20 (InterPro:IPR002068), Small heat shock protein, predicted, plant (InterPro:IPR016952), Peptidase A1 (InterPro:IPR001461), HSP20-like chaperone (InterPro:IPR008978); BEST Arabidop…	0.000207784	-1.76565	0.0101347	-1.38339	0.0415644	-1.27327	uORF
AT2G32650.2	protein_coding		RmlC-like cupins superfamily protein; CONTAINS InterPro DOMAIN/s: Cupin, RmlC-type (InterPro:IPR011051), Protein of unknown function DUF861, cupin-3 (InterPro:IPR008579), RmlC-like jelly roll fold (InterPro:IPR014710); BEST Arabidopsis thaliana protein match is: plastid transcriptionally active 18 (TAIR:AT2G32180.1); Has 35333 Blast hits to 34131 proteins in 2444 species: Archae - 798; Bacteria -…	0.00334512	-1.76326	0.012969	1.56921	0.437036	1.13061	uORF
AT4G14905.2	protein_coding		Galactose oxidase/kelch repeat superfamily protein; FUNCTIONS IN: molecular_function unknown; INVOLVED IN: biological_process unknown; LOCATED IN: chloroplast; CONTAINS InterPro DOMAIN/s: F-box domain, cyclin-like (InterPro:IPR001810), Galactose oxidase/kelch, beta-propeller (InterPro:IPR011043), Kelch repeat type 1 (InterPro:IPR006652), Kelch related (InterPro:IPR013089), Kelch-type beta propell…	2.99363e-05	-1.7612	0.030598	-1.2296	0.163845	-1.13242	3' UTR
AT5G08391.1	protein_coding		Protein of unknown function (DUF 3339); FUNCTIONS IN: molecular_function unknown; INVOLVED IN: biological_process unknown; LOCATED IN: endomembrane system; CONTAINS InterPro DOMAIN/s: Protein of unknown function DUF3339 (InterPro:IPR021775); BEST Arabidopsis thaliana protein match is: unknown protein (TAIR:AT3G27030.1); Has 30201 Blast hits to 17322 proteins in 780 species: Archae - 12; Bacteria …	0.0013769	-1.7573	0.966183	-1.00578	0.248624	-1.17561
AT4G23930.1	protein_coding		Late embryogenesis abundant (LEA) hydroxyproline-rich glycoprotein family; FUNCTIONS IN: molecular_function unknown; INVOLVED IN: biological_process unknown; LOCATED IN: endomembrane system; EXPRESSED IN: 11 plant structures; EXPRESSED DURING: 6 growth stages; CONTAINS InterPro DOMAIN/s: Late embryogenesis abundant protein, group 2 (InterPro:IPR004864); BEST Arabidopsis thaliana protein match is:…	0.00300773	-1.75717	0.743313	-1.05125	0.00334294	-1.74133
AT5G24770.1	protein_coding	VEGETATIVE STORAGE PROTEIN 2 (VSP2)	Has acid phosphatase activity dependent on the presence of divalent cations (Mg2+, Co2+, Zn2+, Mn2+) and anti-insect activity. Insects fed with the protein show a retarded development. Induced in response to abscisic acid, jasmonic acid, salt, water deficiency and wounding.	0.0117002	-1.74987	0.000398363	2.53014	0.0245201	-1.62061	3' UTR + uORF
AT1G61542.1	pseudogene		pseudogenen of kelch repeat-containing F-box family protein	0.00931487	-1.74979	0.19336	-1.27945	0.37566	-1.17848	Pseudogene
AT1G23070.1	protein_coding		Protein of unknown function (DUF300); CONTAINS InterPro DOMAIN/s: Protein of unknown function DUF300 (InterPro:IPR005178); BEST Arabidopsis thaliana protein match is: Protein of unknown function (DUF300) (TAIR:AT4G38360.2); Has 840 Blast hits to 837 proteins in 189 species: Archae - 0; Bacteria - 0; Metazoa - 286; Fungi - 190; Plants - 245; Viruses - 0; Other Eukaryotes - 119 (source: NCBI BLink).	0.00440582	-1.74917	0.029145	-1.48111	0.139752	-1.28325	uORF
AT3G20155.1	protein_coding		unknown protein; Has 36 Blast hits to 36 proteins in 5 species: Archae - 0; Bacteria - 0; Metazoa - 0; Fungi - 0; Plants - 36; Viruses - 0; Other Eukaryotes - 0 (source: NCBI BLink).	0.00540776	-1.74791	0.655049	-1.07711	0.244008	1.22033
AT2G02610.1	protein_coding		Cysteine/Histidine-rich C1 domain family protein; CONTAINS InterPro DOMAIN/s: DC1 (InterPro:IPR004146), C1-like (InterPro:IPR011424); BEST Arabidopsis thaliana protein match is: Cysteine/Histidine-rich C1 domain family protein (TAIR:AT2G02640.1); Has 1583 Blast hits to 622 proteins in 25 species: Archae - 0; Bacteria - 0; Metazoa - 6; Fungi - 0; Plants - 1569; Viruses - 0; Other Eukaryotes - 8 (s…	0.00067829	-1.74603	0.194925	-1.17891	0.023008	-1.36994
AT3G21100.2	protein_coding		RNA-binding (RRM/RBD/RNP motifs) family protein; FUNCTIONS IN: RNA binding, nucleotide binding, nucleic acid binding; INVOLVED IN: biological_process unknown; LOCATED IN: cellular_component unknown; EXPRESSED IN: shoot apex, embryo, leaf whorl, flower, seed; EXPRESSED DURING: F mature embryo stage, petal differentiation and expansion stage, E expanded cotyledon stage, D bilateral stage; CONTAINS …	0.0219287	-1.74398	0.913387	1.02348	0.632143	1.10815	3' UTR
AT4G10610.2	protein_coding	CTC-INTERACTING DOMAIN 12 (CID12)	RNA-binding protein, putative. Member of a family of proteins having an PABC binding domain (PAM motif).	0.0108386	-1.74307	0.828902	-1.041	0.5422	1.12096	3' UTR
AT5G65158.1	protein_coding	PLAT DOMAIN PROTEIN 3 (PLAT3)	Lipase/lipooxygenase, PLAT/LH2 family protein; CONTAINS InterPro DOMAIN/s: Lipoxygenase, LH2 (InterPro:IPR001024), Lipase/lipooxygenase, PLAT/LH2 (InterPro:IPR008976); BEST Arabidopsis thaliana protein match is: Lipase/lipooxygenase, PLAT/LH2 family protein (TAIR:AT2G22170.1); Has 122 Blast hits to 122 proteins in 19 species: Archae - 0; Bacteria - 0; Metazoa - 2; Fungi - 0; Plants - 120; Viruses…	0.000516151	-1.74272	0.0179383	1.37532	0.00458934	1.50168	uORF
AT3G19020.1	protein_coding		Leucine-rich repeat (LRR) family protein; FUNCTIONS IN: structural constituent of cell wall; LOCATED IN: endomembrane system; EXPRESSED IN: 10 plant structures; EXPRESSED DURING: L mature pollen stage, M germinated pollen stage, 4 anthesis, C globular stage, petal differentiation and expansion stage; CONTAINS InterPro DOMAIN/s: Leucine-rich repeat-containing N-terminal domain, type 2 (InterPro:IP…	0.000395891	-1.74088	0.00169141	-1.57809	0.0334239	1.30844
AT4G26580.2	protein_coding		RING/U-box superfamily protein; FUNCTIONS IN: zinc ion binding; LOCATED IN: chloroplast; CONTAINS InterPro DOMAIN/s: Zinc finger, RING-type (InterPro:IPR001841), Zinc finger, C3HC4 RING-type (InterPro:IPR018957); BEST Arabidopsis thaliana protein match is: RING/U-box superfamily protein (TAIR:AT5G55970.2).	0.00149743	-1.73748	0.276817	1.16262	0.94844	-1.00875	uORF
AT2G01640.1	protein_coding		unknown protein; Has 51 Blast hits to 51 proteins in 21 species: Archae - 0; Bacteria - 0; Metazoa - 1; Fungi - 2; Plants - 41; Viruses - 0; Other Eukaryotes - 7 (source: NCBI BLink).	0.0108786	-1.73509	0.588975	-1.10547	0.502909	-1.13291
AT5G41494.1	pseudogene		pseudogene of F-box family protein	0.00381074	-1.73467	0.458234	1.12295	0.0152253	-1.5419	Pseudogene
AT4G22820.2	protein_coding		A20/AN1-like zinc finger family protein; FUNCTIONS IN: DNA binding, zinc ion binding; INVOLVED IN: biological_process unknown; LOCATED IN: cellular_component unknown; EXPRESSED IN: 23 plant structures; EXPRESSED DURING: 15 growth stages; CONTAINS InterPro DOMAIN/s: Zinc finger, AN1-type (InterPro:IPR000058), Zinc finger, A20-type (InterPro:IPR002653); BEST Arabidopsis thaliana protein match is: A…	0.0150973	-1.73397	0.0994516	1.41116	0.350965	-1.20498	uORF
AT2G46450.1	protein_coding	CYCLIC NUCLEOTIDE-GATED CHANNEL 12 (CNGC12)	Member of Cyclic nucleotide gated channel family.Positive regulator of resistance against avirulent fungal pathogen.Suppresses the phenotype conferred by cpr22 in a dosage-dependent manner.	0.0252391	-1.73389	0.577571	-1.12982	0.554518	-1.13843	3' UTR + Intron
AT1G23965.1	protein_coding		unknown protein; FUNCTIONS IN: molecular_function unknown; INVOLVED IN: biological_process unknown; LOCATED IN: cellular_component unknown; BEST Arabidopsis thaliana protein match is: unknown protein (TAIR:AT1G70270.1); Has 30 Blast hits to 30 proteins in 8 species: Archae - 0; Bacteria - 0; Metazoa - 0; Fungi - 0; Plants - 30; Viruses - 0; Other Eukaryotes - 0 (source: NCBI BLink).	0.00115037	-1.73132	0.162288	1.20792	0.0714403	1.28602	uORF
AT2G19070.1	protein_coding	SPERMIDINE HYDROXYCINNAMOYL TRANSFERASE (SHT)	encodes a protein whose sequence is similar to anthranilate N-hydroxycinnamoyl/benzoyltransferase from Dianthus caryophyllus (gi:2239091)	0.0003488	-1.73041	0.653123	1.05101	0.0733514	1.23762
AT5G52390.1	protein_coding		PAR1 protein; FUNCTIONS IN: molecular_function unknown; INVOLVED IN: biological_process unknown; LOCATED IN: endomembrane system; EXPRESSED IN: 13 plant structures; EXPRESSED DURING: 8 growth stages; CONTAINS InterPro DOMAIN/s: PAR1 (InterPro:IPR009489); BEST Arabidopsis thaliana protein match is: PAR1 protein (TAIR:AT3G54040.1); Has 1807 Blast hits to 1807 proteins in 277 species: Archae - 0; Ba…	0.0221453	-1.72977	0.0010247	2.486	0.4834	-1.1611	3' UTR
AT1G51680.2	protein_coding	4-COUMARATE:COA LIGASE 1 (4CL1)	encodes an isoform of 4-coumarate:CoA ligase (4CL), which is involved in the last step of the general phenylpropanoid pathway. In addition to 4-coumarate, it also converts ferulate. The catalytic efficiency was in the following (descending) order: p-coumaric acid, ferulic acid, caffeic acid and 5-OH-ferulic acid. At4CL1 was unable to use sinapic acid as substrate.	0.0226553	-1.72408	0.641212	-1.10357	0.631442	-1.10681
AT3G51810.1	protein_coding	LATE EMBRYOGENESIS ABUNDANT 1 (EM1)	Encodes a ABA-inducible protein that accumulates during seed maturation, in parallel with its corresponding mRNA but with a 3 d delay. During germination, AtEm1 protein undergoes two successive cleavages before being degraded. Both proteins are more stable than the corresponding mRNA. The gene can be activated by the basic leucine zipper transcription factor ABI5. Expressed predominantly in prova…	0.00900717	-1.72189	0.0342798	1.51408	1.27846e-05	3.59392	3' UTR
AT5G16300.4	protein_coding		Vps51/Vps67 family (components of vesicular transport) protein; FUNCTIONS IN: molecular_function unknown; INVOLVED IN: biological_process unknown; LOCATED IN: cellular_component unknown; EXPRESSED IN: 23 plant structures; EXPRESSED DURING: 13 growth stages; CONTAINS InterPro DOMAIN/s: Vps51/Vps67 (InterPro:IPR014812).	0.0104042	-1.72179	0.674742	1.07892	0.265206	-1.22981	uORF
AT5G14320.2	protein_coding	EMBRYO DEFECTIVE 3137 (EMB3137)	Ribosomal protein S13/S18 family; FUNCTIONS IN: structural constituent of ribosome, RNA binding, nucleic acid binding; INVOLVED IN: translation; LOCATED IN: small ribosomal subunit, chloroplast; EXPRESSED IN: 22 plant structures; EXPRESSED DURING: 13 growth stages; CONTAINS InterPro DOMAIN/s: Ribosomal protein S13-like, H2TH (InterPro:IPR010979), Ribosomal protein S13 (InterPro:IPR001892); BEST A…	0.00053899	-1.72066	0.0207431	-1.35523	0.000379753	-1.76397	3' UTR
AT5G26717.1	protein_coding		Encodes a Plant thionin family protein	0.0285602	-1.71772	0.954223	1.0127	0.694985	1.09033
AT3G17520.1	protein_coding		Late embryogenesis abundant protein (LEA) family protein; INVOLVED IN: embryo development ending in seed dormancy; LOCATED IN: endomembrane system; EXPRESSED IN: cultured cell, seed, leaf; EXPRESSED DURING: dry seed stage, LP.04 four leaves visible, seed development stages; BEST Arabidopsis thaliana protein match is: late embryogenesis abundant domain-containing protein / LEA domain-containing pr…	0.00388534	-1.71668	0.837465	1.03167	2.01202e-05	2.86586
AT5G06265.2	protein_coding		hyaluronan mediated motility receptor-related; FUNCTIONS IN: molecular_function unknown; INVOLVED IN: biological_process unknown; LOCATED IN: endomembrane system; EXPRESSED IN: 22 plant structures; EXPRESSED DURING: 13 growth stages; BEST Arabidopsis thaliana protein match is: unknown protein (TAIR:AT5G22280.1); Has 30201 Blast hits to 17322 proteins in 780 species: Archae - 12; Bacteria - 1396; …	0.00304785	-1.71419	0.0094974	-1.56355	0.234143	-1.19661	uORF
AT3G62670.1	protein_coding	RESPONSE REGULATOR 20 (RR20)	member of Response Regulator: B- Type	1.5948e-05	-1.70496	0.948975	-1.00481	0.330884	1.07747	uORF
AT4G19520.1	protein_coding		disease resistance protein (TIR-NBS-LRR class) family; FUNCTIONS IN: transmembrane receptor activity, ATP binding; INVOLVED IN: signal transduction, apoptosis, defense response, innate immune response; LOCATED IN: intrinsic to membrane; CONTAINS InterPro DOMAIN/s: NB-ARC (InterPro:IPR002182), Leucine-rich repeat (InterPro:IPR001611), Disease resistance protein (InterPro:IPR000767), Toll-Interleuk…	0.0100924	-1.70409	0.0334613	-1.5183	0.465741	-1.13872
AT4G02140.1	protein_coding		unknown protein; FUNCTIONS IN: molecular_function unknown; INVOLVED IN: biological_process unknown; LOCATED IN: mitochondrion; EXPRESSED IN: 13 plant structures; EXPRESSED DURING: 4 anthesis, F mature embryo stage, petal differentiation and expansion stage, D bilateral stage; BEST Arabidopsis thaliana protein match is: unknown protein (TAIR:AT1G02700.1); Has 19 Blast hits to 19 proteins in 5 spec…	0.000372089	-1.70022	0.571614	1.0632	0.0157675	1.34938	3' UTR + uORF
AT3G01085.1	protein_coding		Protein kinase superfamily protein; FUNCTIONS IN: protein serine/threonine kinase activity, protein kinase activity, kinase activity, ATP binding; INVOLVED IN: protein amino acid phosphorylation, N-terminal protein myristoylation; LOCATED IN: chloroplast; CONTAINS InterPro DOMAIN/s: Protein kinase, ATP binding site (InterPro:IPR017441), Protein kinase, catalytic domain (InterPro:IPR000719), Serin…	0.0020586	-1.70021	0.763495	1.0417	0.146906	1.22958
AT4G18350.1	protein_coding	NINE-CIS-EPOXYCAROTENOID DIOXYGENASE 2 (NCED2)	Encodes 9-cis-epoxycarotenoid dioxygenase, a key enzyme in the biosynthesis of abscisic acid. The expression of this gene declines during the first 12h of imbibition.	0.000550994	-1.69992	0.162539	1.17984	0.70371	-1.04407
AT1G78330.1	pseudogene		pseudogene, putative serine acetyltransferase, blastp match of 78% identity and 4.2e-32 P-value to GP|22758278|gb|AAN05506.1||AC099399 Putative serine acetyltransferase {Oryza sativa (japonica cultivar-group)}	0.000677337	-1.69894	0.203664	-1.1656	0.162687	-1.18489	Pseudogene
AT1G09950.1	protein_coding	RESPONSE TO ABA AND SALT 1 (RAS1)	RESPONSE TO ABA AND SALT 1 (RAS1); FUNCTIONS IN: molecular_function unknown; INVOLVED IN: biological_process unknown; LOCATED IN: endomembrane system; EXPRESSED IN: leaf apex, root, flower, leaf; EXPRESSED DURING: petal differentiation and expansion stage; BEST Arabidopsis thaliana protein match is: transcription factor-related (TAIR:AT1G58330.1); Has 520 Blast hits to 520 proteins in 34 species:…	0.00176784	-1.6971	0.697519	-1.05286	0.102704	1.25831	uORF
AT4G31620.1	protein_coding		Transcriptional factor B3 family protein; FUNCTIONS IN: DNA binding, sequence-specific DNA binding transcription factor activity; INVOLVED IN: regulation of transcription, DNA-dependent; LOCATED IN: cellular_component unknown; CONTAINS InterPro DOMAIN/s: Transcriptional factor B3 (InterPro:IPR003340); BEST Arabidopsis thaliana protein match is: Transcriptional factor B3 family protein (TAIR:AT4G3…	5.16184e-05	-1.69293	0.764059	1.02568	0.0052469	1.33095	3' UTR
AT1G16705.2	protein_coding		p300/CBP acetyltransferase-related protein-related; BEST Arabidopsis thaliana protein match is: histone acetyltransferase of the CBP family 12 (TAIR:AT1G16710.2); Has 35333 Blast hits to 34131 proteins in 2444 species: Archae - 798; Bacteria - 22429; Metazoa - 974; Fungi - 991; Plants - 531; Viruses - 0; Other Eukaryotes - 9610 (source: NCBI BLink).	3.40338e-05	-1.69214	0.0735691	-1.16812	0.0213297	-1.2346
AT1G56640.1	pseudogene		pseudogene, similar to An2 truncated protein, blastp match of 70% identity and 7.4e-11 P-value to GP|7673092|gb|AAF66731.1|AF146706_1|AF146706 An2 truncated protein {Petunia x hybrida}	0.00120381	-1.68496	0.527411	1.0819	0.974957	-1.00388	Pseudogene
AT5G18740.1	protein_coding		CONTAINS InterPro DOMAIN/s: Molecular chaperone, heat shock protein, Hsp40, DnaJ (InterPro:IPR015609); BEST Arabidopsis thaliana protein match is: unknown protein (TAIR:AT5G18730.1); Has 396 Blast hits to 293 proteins in 13 species: Archae - 0; Bacteria - 0; Metazoa - 0; Fungi - 0; Plants - 396; Viruses - 0; Other Eukaryotes - 0 (source: NCBI BLink).	0.00210883	-1.68154	0.0126209	1.47286	0.000479495	1.88947	3' UTR
AT5G60610.1	protein_coding		F-box/RNI-like superfamily protein; CONTAINS InterPro DOMAIN/s: F-box domain, cyclin-like (InterPro:IPR001810), FBD (InterPro:IPR013596), F-box domain, Skp2-like (InterPro:IPR022364), Leucine-rich repeat 2 (InterPro:IPR013101); BEST Arabidopsis thaliana protein match is: FBD, F-box and Leucine Rich Repeat domains containing protein (TAIR:AT2G26860.1); Has 1807 Blast hits to 1807 proteins in 277 s…	0.0103939	-1.68045	0.0556001	1.43357	0.00495294	1.80288	uORF
AT4G30430.1	protein_coding	TETRASPANIN9 (TET9)	Member of TETRASPANIN family	0.000282968	-1.67849	0.100784	1.19424	0.0272407	-1.28687
AT5G27100.1	protein_coding	GLUTAMATE RECEPTOR 2.1 (GLR2.1)	member of Putative ligand-gated ion channel subunit family	0.0187341	-1.67655	0.365873	-1.19353	0.333322	-1.20903
AT5G57880.1	protein_coding	MULTIPOLAR SPINDLE 1 (MPS1)	Encodes MULTIPOLAR SPINDLE 1 (MPS1), involved in meiotic spindle organization.	0.0026325	-1.67611	0.198265	-1.20078	0.0794121	1.29473	3' UTR
AT5G16080.1	protein_coding	CARBOXYESTERASE 17 (CXE17)	carboxyesterase 17 (CXE17); FUNCTIONS IN: hydrolase activity; INVOLVED IN: metabolic process; LOCATED IN: cellular_component unknown; EXPRESSED IN: 11 plant structures; EXPRESSED DURING: 4 anthesis, petal differentiation and expansion stage; CONTAINS InterPro DOMAIN/s: Lipase, GDXG, active site (InterPro:IPR002168), Alpha/beta hydrolase fold-3 (InterPro:IPR013094); BEST Arabidopsis thaliana prote…	0.0430752	-1.67167	0.0429499	1.67229	0.774167	1.06833
AT3G21350.2	protein_coding	(MED6)	MED6; FUNCTIONS IN: RNA polymerase II transcription mediator activity; INVOLVED IN: regulation of transcription from RNA polymerase II promoter; LOCATED IN: mediator complex; EXPRESSED IN: 22 plant structures; EXPRESSED DURING: 13 growth stages; CONTAINS InterPro DOMAIN/s: Mediator complex, subunit Med6 (InterPro:IPR007018), Mediator complex, subunit Med6, metazoa/plant (InterPro:IPR016820); Has …	0.00365987	-1.67115	0.220728	1.19894	0.289875	-1.16811
AT3G14520.1	protein_coding		Terpenoid cyclases/Protein prenyltransferases superfamily protein; FUNCTIONS IN: lyase activity, magnesium ion binding; INVOLVED IN: metabolic process; EXPRESSED IN: embryo, sepal, pedicel; EXPRESSED DURING: 4 anthesis, C globular stage; CONTAINS InterPro DOMAIN/s: Terpene synthase, metal-binding domain (InterPro:IPR005630), Terpenoid synthase (InterPro:IPR008949), Terpenoid cylases/protein preny…	0.00469937	-1.67089	0.230349	-1.2027	0.957359	-1.00798
AT4G31610.1	protein_coding	REPRODUCTIVE MERISTEM 1 (REM1)	Expressed specifically in reproductive meristems, member of a moderately sized gene family distantly related to known plant DNA binding proteins	0.0196959	-1.67049	0.000410236	-2.55656	0.618306	1.10129	uORF
AT4G02690.1	protein_coding		Bax inhibitor-1 family protein; CONTAINS InterPro DOMAIN/s: Inhibitor of apoptosis-promoting Bax1 related (InterPro:IPR006214); BEST Arabidopsis thaliana protein match is: Bax inhibitor-1 family protein (TAIR:AT1G03070.2); Has 4713 Blast hits to 4713 proteins in 1352 species: Archae - 0; Bacteria - 2545; Metazoa - 840; Fungi - 138; Plants - 214; Viruses - 83; Other Eukaryotes - 893 (source: NCBI …	0.0346735	-1.66836	0.0235377	-1.74739	0.755615	-1.07015	uORF
AT3G57920.1	protein_coding	SQUAMOSA PROMOTER BINDING PROTEIN-LIKE 15 (SPL15)	Encodes a putative transcriptional regulator that is involved in the vegetative to reproductive phase transition. Expression is regulated by MIR156b.	0.00166951	-1.66809	0.268823	-1.15518	0.00399925	-1.56655	uORF
AT1G52942.1	pseudogene		Pseudogene of AT2G18120; SRS4 (SHI-RELATED SEQUENCE 4)	0.0117924	-1.66624	0.173634	1.27954	0.238069	1.23539	Pseudogene
AT1G66090.1	protein_coding		Disease resistance protein (TIR-NBS class); FUNCTIONS IN: transmembrane receptor activity, nucleoside-triphosphatase activity, nucleotide binding, ATP binding; INVOLVED IN: signal transduction, defense response, apoptosis, innate immune response; LOCATED IN: intrinsic to membrane, chloroplast; EXPRESSED IN: 22 plant structures; EXPRESSED DURING: 10 growth stages; CONTAINS InterPro DOMAIN/s: ATPas…	0.00456649	-1.66583	0.129205	1.26606	0.60962	1.07852	uORF
AT1G12980.1	protein_coding	ENHANCER OF SHOOT REGENERATION 1 (ESR1)	Encodes an AP2/ERF protein, is expressed in a subdomain of meristem stem cells, in lateral organ anlagen, and transiently in the distal domain of organ primordia. It is a member of the ERF (ethylene response factor) subfamily B-1 of ERF/AP2 transcription factor family (ESR1). The protein contains one AP2 domain. There are 15 members in this subfamily including ATERF-3, ATERF-4, ATERF-7, and leafy…	0.00123338	-1.66445	0.735166	1.04186	0.443811	1.09843
AT1G78260.2	protein_coding		RNA-binding (RRM/RBD/RNP motifs) family protein; FUNCTIONS IN: RNA binding, nucleotide binding, nucleic acid binding; INVOLVED IN: biological_process unknown; LOCATED IN: cellular_component unknown; EXPRESSED IN: 21 plant structures; EXPRESSED DURING: 11 growth stages; CONTAINS InterPro DOMAIN/s: RNA recognition motif, RNP-1 (InterPro:IPR000504), Nucleotide-binding, alpha-beta plait (InterPro:IPR…	0.0332192	-1.66281	0.704704	-1.08469	0.177945	1.35089	3' UTR + uORF
AT5G57170.2	protein_coding		Tautomerase/MIF superfamily protein; INVOLVED IN: inflammatory response, response to other organism; EXPRESSED IN: 22 plant structures; EXPRESSED DURING: 13 growth stages; CONTAINS InterPro DOMAIN/s: Tautomerase (InterPro:IPR014347), Macrophage migration inhibitory factor (InterPro:IPR001398); BEST Arabidopsis thaliana protein match is: Tautomerase/MIF superfamily protein (TAIR:AT5G01650.2).	0.0103911	-1.66084	0.34538	-1.17605	0.0207035	-1.55877	3' UTR
AT2G46170.2	protein_coding		Reticulon family protein; INVOLVED IN: response to karrikin; LOCATED IN: endoplasmic reticulum, plasma membrane; EXPRESSED IN: 25 plant structures; EXPRESSED DURING: 15 growth stages; CONTAINS InterPro DOMAIN/s: Reticulon (InterPro:IPR003388); BEST Arabidopsis thaliana protein match is: Reticulon family protein (TAIR:AT3G61560.1); Has 30201 Blast hits to 17322 proteins in 780 species: Archae - 12…	0.0457104	-1.6608	0.096709	1.50535	0.18649	-1.37349
AT3G53200.1	protein_coding	MYB DOMAIN PROTEIN 27 (MYB27)	Member of the R2R3 factor gene family.	0.00472945	-1.66058	0.803535	1.03731	0.660458	1.06704
AT1G67370.1	protein_coding	ASYNAPTIC 1 (ASY1)	meiotic asynaptic mutant 1 (ASY1). ASY1 protein is initially distributed as numerous foci throughout the chromatin. During early G2, the foci are juxtaposed to the nascent chromosome axes to form a continuous axis associated signal.	0.00419357	-1.65804	0.0782466	1.31381	0.223409	1.19889
AT3G04181.1	protein_coding		unknown protein; FUNCTIONS IN: molecular_function unknown; INVOLVED IN: biological_process unknown; LOCATED IN: cellular_component unknown; Has 30201 Blast hits to 17322 proteins in 780 species: Archae - 12; Bacteria - 1396; Metazoa - 17338; Fungi - 3422; Plants - 5037; Viruses - 0; Other Eukaryotes - 2996 (source: NCBI BLink).	0.00552847	-1.65569	0.539121	1.09737	0.614293	1.07899	uORF
AT1G64340.1	protein_coding		unknown protein; BEST Arabidopsis thaliana protein match is: unknown protein (TAIR:AT5G41810.1); Has 30201 Blast hits to 17322 proteins in 780 species: Archae - 12; Bacteria - 1396; Metazoa - 17338; Fungi - 3422; Plants - 5037; Viruses - 0; Other Eukaryotes - 2996 (source: NCBI BLink).	0.0010214	-1.65525	0.867344	-1.01967	0.00718647	1.45488	3' UTR
AT1G63910.1	protein_coding	MYB DOMAIN PROTEIN 103 (AtMYB103)	member of MYB3R- and R2R3- type MYB- encoding genes	0.0189247	-1.65508	0.91913	1.01922	0.984003	1.00377
AT3G28790.1	protein_coding		Protein of unknown function (DUF1216); FUNCTIONS IN: molecular_function unknown; INVOLVED IN: biological_process unknown; LOCATED IN: endomembrane system; EXPRESSED IN: 9 plant structures; EXPRESSED DURING: L mature pollen stage, M germinated pollen stage, 4 anthesis, C globular stage, petal differentiation and expansion stage; CONTAINS InterPro DOMAIN/s: Protein of unknown function DUF1216 (Inte…	0.0199527	-1.65331	0.481267	-1.14427	0.374732	1.18655
AT2G26455.1	pseudogene		pseudogene, similar to Ubiquitin conjugating enzyme 7 interacting protein 4 (UbcM4- interacting protein 4) (RING finger protein 144). (Mouse), contains a Prosite:PS00518: Zinc finger, C3HC4 type (RING finger), signature and Pfam:PF01485 IBR domain; blastp match of 25% identity and 5.7e-18 P-value to SP|Q925F3|U7I4_MOUSE Ubiquitin conjugating enzyme 7 interacting protein 4 (UbcM4- interacting prot…	0.0301126	-1.65312	0.593396	1.11747	0.393583	1.19644	Pseudogene
AT4G19440.1	protein_coding		Tetratricopeptide repeat (TPR)-like superfamily protein; INVOLVED IN: biological_process unknown; EXPRESSED IN: 19 plant structures; EXPRESSED DURING: 10 growth stages; CONTAINS InterPro DOMAIN/s: Pentatricopeptide repeat (InterPro:IPR002885); BEST Arabidopsis thaliana protein match is: Pentatricopeptide repeat (PPR) superfamily protein (TAIR:AT5G55840.1); Has 30201 Blast hits to 17322 proteins i…	0.0185312	-1.65232	0.897315	-1.02431	0.275048	-1.23238	3' UTR + Intron
AT1G52500.1	protein_coding	(MMH-2)	Encodes one of the splice variants of Arabidopsis thaliana MutM homolog. Has abasic lyase activity and does not exhibit significant cleavage of a double-stranded oligonucleotide that contained 8-oxo-guanine. Sequence similarity to atmmh-1.	0.0200599	-1.65145	0.991743	1.00196	0.896201	-1.02496	3' UTR + Intron
AT3G59950.2	protein_coding		Peptidase family C54 protein; FUNCTIONS IN: peptidase activity; INVOLVED IN: autophagy; LOCATED IN: chloroplast; EXPRESSED IN: 23 plant structures; EXPRESSED DURING: 13 growth stages; CONTAINS InterPro DOMAIN/s: Peptidase C54 (InterPro:IPR005078); BEST Arabidopsis thaliana protein match is: Peptidase family C54 protein (TAIR:AT2G44140.1); Has 737 Blast hits to 737 proteins in 201 species: Archae …	0.0166199	-1.6474	0.348293	-1.18926	0.422595	-1.15878	3' UTR + Intron + uORF
AT2G43990.1	protein_coding		unknown protein; FUNCTIONS IN: molecular_function unknown; INVOLVED IN: biological_process unknown; LOCATED IN: chloroplast; EXPRESSED IN: 9 plant structures; EXPRESSED DURING: 6 growth stages; Has 1419 Blast hits to 494 proteins in 144 species: Archae - 0; Bacteria - 300; Metazoa - 246; Fungi - 102; Plants - 31; Viruses - 2; Other Eukaryotes - 738 (source: NCBI BLink).	0.0177714	-1.64664	0.354995	-1.18883	0.672171	-1.08099	uORF
AT2G25380.1	pseudogene		pseudogene of zinc finger protein-related	0.00816467	-1.64524	0.901151	1.01985	0.0321942	1.46084	Pseudogene
AT2G41451.1	protein_coding		unknown protein; FUNCTIONS IN: molecular_function unknown; INVOLVED IN: biological_process unknown; LOCATED IN: endomembrane system; BEST Arabidopsis thaliana protein match is: unknown protein (TAIR:AT3G57200.1); Has 30201 Blast hits to 17322 proteins in 780 species: Archae - 12; Bacteria - 1396; Metazoa - 17338; Fungi - 3422; Plants - 5037; Viruses - 0; Other Eukaryotes - 2996 (source: NCBI BLin…	0.000530274	-1.64418	0.898148	-1.01359	0.731551	1.03692
AT3G19460.2	protein_coding		Reticulon family protein; FUNCTIONS IN: molecular_function unknown; INVOLVED IN: biological_process unknown; LOCATED IN: endoplasmic reticulum; EXPRESSED IN: 24 plant structures; EXPRESSED DURING: 15 growth stages; CONTAINS InterPro DOMAIN/s: Reticulon (InterPro:IPR003388); BEST Arabidopsis thaliana protein match is: Reticulon family protein (TAIR:AT2G15280.1); Has 985 Blast hits to 985 proteins …	0.0224067	-1.64362	0.0820788	-1.43069	0.500243	-1.13938	3' UTR + uORF
AT1G80100.1	protein_coding	HISTIDINE PHOSPHOTRANSFER PROTEIN 6 (HP6)	AHP6 lacks the conserved histidine residue (Asn83 in AHP6b), which is required for phosphotransfer, present in the other AHPs. AHP6 does not appear to have phosphotransfer activity. Acts as an inhibitor of cytokinin signaling by interacting with the phosphorelay machinery. Expressed in developing protoxylem and associated pericycle cell files. Negative regulator of cytokinin signaling. Expression…	0.00411058	-1.64114	0.0185933	-1.46051	0.935718	1.01139
AT3G21990.1	protein_coding		Domain of unknown function (DUF26); FUNCTIONS IN: molecular_function unknown; INVOLVED IN: biological_process unknown; LOCATED IN: endomembrane system; CONTAINS InterPro DOMAIN/s: Protein of unknown function DUF26 (InterPro:IPR002902); BEST Arabidopsis thaliana protein match is: Domain of unknown function (DUF26) (TAIR:AT4G20670.1); Has 1420 Blast hits to 1390 proteins in 20 species: Archae - 0; …	0.0080392	-1.64094	0.17565	-1.24865	0.0183199	-1.52885	uORF
AT1G68540.1	protein_coding	TETRAKETIDE ALPHA-PYRONE REDUCTASE 2 (TKPR2)	NAD(P)-binding Rossmann-fold superfamily protein; FUNCTIONS IN: coenzyme binding, oxidoreductase activity, binding, catalytic activity; INVOLVED IN: cellular metabolic process, metabolic process; LOCATED IN: cellular_component unknown; EXPRESSED IN: 21 plant structures; EXPRESSED DURING: 13 growth stages; CONTAINS InterPro DOMAIN/s: NAD-dependent epimerase/dehydratase (InterPro:IPR001509), NAD(P)…	0.00102471	-1.63817	0.184766	-1.17108	0.000173229	-1.85754
AT2G03480.1	protein_coding	QUASIMODO2 LIKE 2 (QUL2)	Encodes QUASIMODO2 LIKE2 (QUL2), a paralog of QUASIMODO2 (QUA2). AT1G78240 (QUA2), AT1G13860 (QUL1) and AT2G03480 (QUL2) form a clade with a possible role in plant vasculature development.	0.0131751	-1.63654	0.453401	1.13851	0.278126	-1.20976	3' UTR + Intron + uORF
AT1G71760.1	protein_coding		unknown protein; Has 92 Blast hits to 92 proteins in 41 species: Archae - 0; Bacteria - 0; Metazoa - 44; Fungi - 0; Plants - 32; Viruses - 0; Other Eukaryotes - 16 (source: NCBI BLink).	0.0416206	-1.63298	0.0612103	1.558	0.095312	-1.47418
AT3G23240.1	protein_coding	ETHYLENE RESPONSE FACTOR 1 (ERF1)	encodes a member of the ERF (ethylene response factor) subfamily B-3 of ERF/AP2 transcription factor family (ERF1). The protein contains one AP2 domain. There are 18 members in this subfamily including ATERF-1, ATERF-2, AND ATERF-5. EREBP like protein that binds GCC box of ethylene regulated promoters such as basic chitinases. Constitutive expression of ERF1 phenocopies ethylene over production. …	0.0392167	-1.62944	0.0200233	1.76323	0.903151	1.02633
AT2G36920.1	protein_coding		unknown protein; FUNCTIONS IN: molecular_function unknown; INVOLVED IN: biological_process unknown; LOCATED IN: chloroplast; BEST Arabidopsis thaliana protein match is: unknown protein (TAIR:AT4G02870.1); Has 13 Blast hits to 11 proteins in 2 species: Archae - 0; Bacteria - 0; Metazoa - 0; Fungi - 0; Plants - 13; Viruses - 0; Other Eukaryotes - 0 (source: NCBI BLink).	0.0119572	-1.62611	0.984652	-1.00319	0.126242	1.30686	3' UTR
AT2G38500.1	protein_coding		2-oxoglutarate (2OG) and Fe(II)-dependent oxygenase superfamily protein; Has 51 Blast hits to 51 proteins in 10 species: Archae - 0; Bacteria - 0; Metazoa - 0; Fungi - 0; Plants - 51; Viruses - 0; Other Eukaryotes - 0 (source: NCBI BLink).	0.000480335	-1.62569	0.806172	-1.0253	0.0324521	-1.2753
AT5G39870.1	protein_coding		Protein of unknown function (DUF1216); LOCATED IN: endomembrane system; EXPRESSED IN: petal, male gametophyte, flower, cultured cell; EXPRESSED DURING: L mature pollen stage, M germinated pollen stage, 4 anthesis, petal differentiation and expansion stage; CONTAINS InterPro DOMAIN/s: Protein of unknown function DUF1216 (InterPro:IPR009605); BEST Arabidopsis thaliana protein match is: Protein of u…	0.0166559	-1.62225	0.51809	-1.12135	0.282781	1.21376	uORF
AT5G43990.5	protein_coding	(SUVR2)	Encodes SUVR2, one of the four closely related Arabidopsis SUVR proteins that belong to the SU(VAR)3-9 subgroup of SET-domain proteins. Proteins containing the evolutionarily conserved SET domain are involved in regulation of eukaryotic gene expression and chromatin structure through their histone lysine methyltransferase (HMTase) activity. SUVR1, SUVR2 and SUVR4 proteins contain a novel domain a…	0.0193934	-1.6219	0.170075	-1.29636	0.98139	1.00423	uORF
AT5G48350.1	protein_coding		Polynucleotidyl transferase, ribonuclease H-like superfamily protein; FUNCTIONS IN: 3'-5' exonuclease activity, nucleic acid binding; INVOLVED IN: nucleobase, nucleoside, nucleotide and nucleic acid metabolic process; LOCATED IN: intracellular; EXPRESSED IN: shoot apex, sperm cell, egg cell, seed; EXPRESSED DURING: E expanded cotyledon stage; CONTAINS InterPro DOMAIN/s: Polynucleotidyl transferas…	0.00945969	-1.62099	0.633674	1.07839	0.458199	1.12567	uORF
AT5G06130.1	protein_coding		chaperone protein dnaJ-related; BEST Arabidopsis thaliana protein match is: unknown protein (TAIR:AT5G61670.2); Has 35333 Blast hits to 34131 proteins in 2444 species: Archae - 798; Bacteria - 22429; Metazoa - 974; Fungi - 991; Plants - 531; Viruses - 0; Other Eukaryotes - 9610 (source: NCBI BLink).	0.0338921	-1.61965	0.0566908	1.52786	0.520273	-1.14138	3' UTR + uORF
AT4G12420.2	protein_coding	(SKU5)	Encodes a protein of unknown function involved in directed root tip growth. It is a member of 19-member gene family and is distantly related structurally to the multiple-copper oxidases ascorbate oxidase and laccase, though it lacks the copper-binding domains. The protein is glycosylated and GPI-anchored. It is localized to the plasma membrane and the cell wall. The gene is expressed most strongl…	0.00409415	-1.61953	0.0941128	-1.27719	0.622076	-1.07007	3' UTR + Intron + uORF
AT5G20640.1	protein_coding		Protein of unknown function (DUF567); FUNCTIONS IN: molecular_function unknown; INVOLVED IN: N-terminal protein myristoylation; EXPRESSED IN: leaf whorl, hypocotyl, root, seed; EXPRESSED DURING: E expanded cotyledon stage; CONTAINS InterPro DOMAIN/s: Protein of unknown function DUF567 (InterPro:IPR007612); BEST Arabidopsis thaliana protein match is: Protein of unknown function (DUF567) (TAIR:AT2G…	0.00760035	-1.61935	0.101097	-1.30288	0.432644	-1.12799
AT1G29540.1	protein_coding		unknown protein; BEST Arabidopsis thaliana protein match is: unknown protein (TAIR:AT2G34330.1); Has 10 Blast hits to 10 proteins in 2 species: Archae - 0; Bacteria - 0; Metazoa - 0; Fungi - 0; Plants - 10; Viruses - 0; Other Eukaryotes - 0 (source: NCBI BLink).	0.000322864	-1.61913	0.000684976	1.54892	0.0982952	-1.18449
AT3G03270.1	protein_coding		Adenine nucleotide alpha hydrolases-like superfamily protein; INVOLVED IN: response to stress; LOCATED IN: plasma membrane, membrane; EXPRESSED IN: 23 plant structures; EXPRESSED DURING: 13 growth stages; CONTAINS InterPro DOMAIN/s: UspA (InterPro:IPR006016), Rossmann-like alpha/beta/alpha sandwich fold (InterPro:IPR014729); BEST Arabidopsis thaliana protein match is: Adenine nucleotide alpha hyd…	6.94716e-05	-1.61872	0.970271	1.00298	0.0491266	-1.18819
AT3G49920.2	protein_coding	VOLTAGE DEPENDENT ANION CHANNEL 5 (VDAC5)	Encodes a voltage-dependent anion channel (VDAC: AT3G01280/VDAC1, AT5G67500/VDAC2, AT5G15090/VDAC3, AT5G57490/VDAC4, AT5G15090/VDAC5). VDACs are reported to be porin-type, beta-barrel diffusion pores. They are prominently localized in the outer mitochondrial membrane and are involved in metabolite exchange between the organelle and the cytosol.	0.00991955	-1.61292	0.866998	-1.0267	0.335035	1.1676
AT1G54330.1	protein_coding	NAC DOMAIN CONTAINING PROTEIN 20 (NAC020)	NAC domain containing protein 20 (NAC020); FUNCTIONS IN: sequence-specific DNA binding transcription factor activity; INVOLVED IN: multicellular organismal development, regulation of transcription; LOCATED IN: cellular_component unknown; CONTAINS InterPro DOMAIN/s: No apical meristem (NAM) protein (InterPro:IPR003441); BEST Arabidopsis thaliana protein match is: NAC domain containing protein 28 (…	0.00412949	-1.61229	0.273573	1.16494	0.052087	1.33439
AT2G37880.1	protein_coding		Protein of unknown function, DUF617; CONTAINS InterPro DOMAIN/s: Protein of unknown function DUF617, plant (InterPro:IPR006460); BEST Arabidopsis thaliana protein match is: Protein of unknown function, DUF617 (TAIR:AT1G21050.1); Has 257 Blast hits to 256 proteins in 14 species: Archae - 0; Bacteria - 0; Metazoa - 0; Fungi - 0; Plants - 257; Viruses - 0; Other Eukaryotes - 0 (source: NCBI BLink).	0.044111	-1.6117	0.175559	-1.35538	0.590167	-1.12357
AT5G07370.4	protein_coding	INOSITOL POLYPHOSPHATE KINASE 2 ALPHA (IPK2a)	Encodes inositol polyphosphate kinase, which phosphorylates inositol 1,4,5-triphosphate and inositol 1,3,4,5-tetrakisphosphate to generate inositol 1,3,4,5,6-pentakisphosphate	0.0481257	-1.6099	0.0674016	-1.54432	0.268422	-1.28363	uORF
AT5G59510.1	protein_coding	ROTUNDIFOLIA LIKE 5 (RTFL5)	ROTUNDIFOLIA like 5 (RTFL5); CONTAINS InterPro DOMAIN/s: DVL (InterPro:IPR012552); BEST Arabidopsis thaliana protein match is: ROTUNDIFOLIA like 4 (TAIR:AT3G46613.1); Has 187 Blast hits to 178 proteins in 36 species: Archae - 0; Bacteria - 8; Metazoa - 22; Fungi - 25; Plants - 122; Viruses - 0; Other Eukaryotes - 10 (source: NCBI BLink).	0.00654994	-1.60942	0.0885531	-1.30462	0.916113	-1.01546
AT1G05220.1	protein_coding		Transmembrane protein 97, predicted; FUNCTIONS IN: molecular_function unknown; INVOLVED IN: biological_process unknown; LOCATED IN: endomembrane system; CONTAINS InterPro DOMAIN/s: Transmembrane protein 97, predicted (InterPro:IPR016964); BEST Arabidopsis thaliana protein match is: Transmembrane protein 97, predicted (TAIR:AT1G05210.1); Has 151 Blast hits to 151 proteins in 52 species: Archae - 0…	0.0302253	-1.60813	0.30992	-1.22554	0.169897	-1.32397
AT1G13450.3	protein_coding	GT-1 (GT-1)	Encodes GT-1, a plant transcription factor that binds to one of the cis-acting elements, BoxII, which resides within the upstream promoter region of light-responsive genes. GT-1 was assumed to act as a molecular switch modulated through Ca(2+)-dependent phosphorylation/dephosphorylation in response to light signals.	0.0132003	-1.60674	0.382657	-1.15738	0.501101	-1.11829	3' UTR + Intron
AT5G16850.1	protein_coding	TELOMERASE REVERSE TRANSCRIPTASE (TERT)	Encodes the catalytic subunit of telomerase reverse transcriptase. Involved in telomere homeostasis. Homozygous double mutants with ATR show gross morphological defects over a period of generations. TERT shows Class II telomerase activity in vitro, indicating that it can initiate de novo telomerase synthesis on non-telomeric DNA, often using a preferred position within the telomerase-bound RNA.	0.00668637	-1.60519	0.173931	-1.22934	0.0845782	-1.30894
AT4G24010.1	protein_coding	CELLULOSE SYNTHASE LIKE G1 (CSLG1)	encodes a protein similar to cellulose synthase	0.0113082	-1.60118	0.00605201	1.69082	0.664832	-1.07144
AT5G62240.1	protein_coding		Cell cycle regulated microtubule associated protein; CONTAINS InterPro DOMAIN/s: Cell cycle regulated microtubule associated protein (InterPro:IPR022021); BEST Arabidopsis thaliana protein match is: Cell cycle regulated microtubule associated protein (TAIR:AT5G07170.1); Has 217 Blast hits to 213 proteins in 53 species: Archae - 0; Bacteria - 19; Metazoa - 89; Fungi - 1; Plants - 77; Viruses - 0; …	0.0270105	-1.60065	0.108335	-1.3805	0.173518	-1.308	uORF
AT1G52211.1	pseudogene		Pseudogene of AT2G02180; TOM3 (tobamovirus multiplication protein 3)	0.0269005	-1.60059	0.0928208	-1.40385	0.997629	1.00056	Pseudogene
AT1G28270.1	protein_coding	RALF-LIKE 4 (RALFL4)	Member of a diversely expressed predicted peptide family showing sequence similarity to tobacco Rapid Alkalinization Factor (RALF), and is believed to play an essential role in the physiology of Arabidopsis. Consists of a single exon and is characterized by a conserved C-terminal motif and N-terminal signal peptide.	0.00584705	-1.60005	0.979251	-1.00368	0.187548	1.21388	3' UTR
AT4G20310.3	protein_coding		Peptidase M50 family protein; FUNCTIONS IN: metalloendopeptidase activity; INVOLVED IN: proteolysis; LOCATED IN: endomembrane system; EXPRESSED IN: 21 plant structures; EXPRESSED DURING: 12 growth stages; CONTAINS InterPro DOMAIN/s: Peptidase M50 (InterPro:IPR008915); Has 156 Blast hits to 154 proteins in 70 species: Archae - 19; Bacteria - 0; Metazoa - 104; Fungi - 2; Plants - 26; Viruses - 0; O…	0.00482088	-1.5991	0.582307	-1.07857	0.779359	-1.03906	3' UTR + uORF
AT3G63040.1	protein_coding		unknown protein; FUNCTIONS IN: molecular_function unknown; INVOLVED IN: biological_process unknown; LOCATED IN: endomembrane system; Has 5 Blast hits to 5 proteins in 2 species: Archae - 0; Bacteria - 0; Metazoa - 0; Fungi - 0; Plants - 5; Viruses - 0; Other Eukaryotes - 0 (source: NCBI BLink).	0.00175499	-1.59897	0.0203316	1.36342	0.0223836	1.35504
AT2G31540.1	protein_coding		GDSL-like Lipase/Acylhydrolase superfamily protein; FUNCTIONS IN: hydrolase activity, acting on ester bonds, carboxylesterase activity; INVOLVED IN: lipid metabolic process; LOCATED IN: endomembrane system; CONTAINS InterPro DOMAIN/s: Lipase, GDSL (InterPro:IPR001087), Esterase, SGNH hydrolase-type (InterPro:IPR013830); BEST Arabidopsis thaliana protein match is: GDSL-like Lipase/Acylhydrolase fa…	0.0128329	-1.59869	0.0853973	-1.34843	0.354875	-1.16506
AT3G59760.1	protein_coding	O-ACETYLSERINE (THIOL) LYASE ISOFORM C (OASC)	Arabidopsis thaliana O-acetylserine (thiol) lyase (OAS-TL) isoform oasC	3.93564e-06	-1.59647	0.642204	1.02685	0.375826	-1.05252	uORF
AT1G20490.1	protein_coding		AMP-dependent synthetase and ligase family protein; FUNCTIONS IN: 4-coumarate-CoA ligase activity; INVOLVED IN: phenylpropanoid metabolic process, metabolic process; EXPRESSED IN: 15 plant structures; EXPRESSED DURING: 4 anthesis, C globular stage, petal differentiation and expansion stage, D bilateral stage; CONTAINS InterPro DOMAIN/s: AMP-binding, conserved site (InterPro:IPR020845), AMP-depend…	0.000126002	-1.59417	0.130624	-1.14133	0.573691	1.04805	3' UTR + Intron
AT1G13420.1	protein_coding	SULFOTRANSFERASE 4B (ST4B)	Encodes a sulfotransferase. Unlike the related ST4A protein (At2g14920), in vitro experiements show that this enzyme does not act brassinosteroids. ST4B is expressed in the roots and transcript levels rise in response to cytokinin treatment.	0.0178602	-1.59045	0.849242	1.033	0.0196564	-1.57629
AT2G43920.3	protein_coding	HARMLESS TO OZONE LAYER 2 (HOL2)	HARMLESS TO OZONE LAYER 2 (HOL2); FUNCTIONS IN: methyltransferase activity, thiopurine S-methyltransferase activity; INVOLVED IN: metabolic process; LOCATED IN: cytoplasm; CONTAINS InterPro DOMAIN/s: Thiopurine S-methyltransferase (InterPro:IPR008854); BEST Arabidopsis thaliana protein match is: HARMLESS TO OZONE LAYER 1 (TAIR:AT2G43910.1); Has 463 Blast hits to 462 proteins in 177 species: Archa…	0.00840044	-1.58881	0.0392222	-1.40224	0.0939078	-1.3034	3' UTR
AT3G61530.2	protein_coding	(PANB2)	Encodes a ketopentoate hydroxymethyltransferase that appears to localize to the mitochondria. This protein is expected to play a role in pantothenate (vitamin B5) biosynthesis.	0.000102672	-1.58822	0.472496	1.06004	1.70953e-05	1.76082	uORF
AT3G51700.1	protein_coding		PIF1 helicase; CONTAINS InterPro DOMAIN/s: DNA helicase PIF1, ATP-dependent (InterPro:IPR010285); BEST Arabidopsis thaliana protein match is: PIF1 helicase (TAIR:AT3G51690.1); Has 1335 Blast hits to 1330 proteins in 296 species: Archae - 2; Bacteria - 310; Metazoa - 217; Fungi - 167; Plants - 426; Viruses - 5; Other Eukaryotes - 208 (source: NCBI BLink).	0.0147353	-1.58801	0.820424	1.03792	0.0181458	1.5587
AT5G15190.1	protein_coding		unknown protein; FUNCTIONS IN: molecular_function unknown; INVOLVED IN: biological_process unknown; LOCATED IN: chloroplast; EXPRESSED IN: 17 plant structures; EXPRESSED DURING: LP.04 four leaves visible, 4 anthesis, petal differentiation and expansion stage, E expanded cotyledon stage, D bilateral stage; Has 7 Blast hits to 7 proteins in 3 species: Archae - 0; Bacteria - 0; Metazoa - 0; Fungi - …	0.00199121	-1.58686	0.687484	1.0485	0.373995	-1.1121
AT1G71420.1	protein_coding		Tetratricopeptide repeat (TPR)-like superfamily protein; CONTAINS InterPro DOMAIN/s: Pentatricopeptide repeat (InterPro:IPR002885); BEST Arabidopsis thaliana protein match is: Tetratricopeptide repeat (TPR)-like superfamily protein (TAIR:AT5G09950.1); Has 35655 Blast hits to 13198 proteins in 229 species: Archae - 0; Bacteria - 0; Metazoa - 33; Fungi - 71; Plants - 35090; Viruses - 0; Other Eukar…	1.98601e-05	-1.58684	0.292015	-1.0746	0.0154659	1.20447	uORF
AT1G44010.1	protein_coding		unknown protein; BEST Arabidopsis thaliana protein match is: unknown protein (TAIR:AT1G15640.1); Has 211 Blast hits to 210 proteins in 16 species: Archae - 0; Bacteria - 0; Metazoa - 0; Fungi - 0; Plants - 211; Viruses - 0; Other Eukaryotes - 0 (source: NCBI BLink).	0.0065318	-1.58647	0.925932	-1.01321	0.0525909	-1.34938
AT1G11110.1	protein_coding		LisH and RanBPM domains containing protein; CONTAINS InterPro DOMAIN/s: LisH dimerisation motif, subgroup (InterPro:IPR013720), Ran binding protein, CRA domain (InterPro:IPR019589), CTLH, C-terminal LisH motif (InterPro:IPR006595), LisH dimerisation motif (InterPro:IPR006594), Ran binding protein-like, CRA domain (InterPro:IPR013144); BEST Arabidopsis thaliana protein match is: LisH and RanBPM do…	0.0105161	-1.58498	0.747448	-1.05066	0.992983	-1.00135	3' UTR + uORF
AT4G33905.1	protein_coding		Peroxisomal membrane 22 kDa (Mpv17/PMP22) family protein; INVOLVED IN: biological_process unknown; LOCATED IN: integral to membrane, peroxisomal membrane; EXPRESSED IN: 21 plant structures; EXPRESSED DURING: 10 growth stages; CONTAINS InterPro DOMAIN/s: Mpv17/PMP22 (InterPro:IPR007248); BEST Arabidopsis thaliana protein match is: Peroxisomal membrane 22 kDa (Mpv17/PMP22) family protein (TAIR:AT2G…	0.00315984	-1.58455	0.553564	1.0777	0.200348	1.18153
AT4G36000.1	protein_coding		Pathogenesis-related thaumatin superfamily protein; CONTAINS InterPro DOMAIN/s: Thaumatin, pathogenesis-related (InterPro:IPR001938); BEST Arabidopsis thaliana protein match is: THAUMATIN-LIKE PROTEIN 1 (TAIR:AT4G24180.1); Has 1655 Blast hits to 1637 proteins in 164 species: Archae - 0; Bacteria - 15; Metazoa - 53; Fungi - 87; Plants - 1492; Viruses - 2; Other Eukaryotes - 6 (source: NCBI BLink).	0.0471288	-1.58389	0.857906	1.03844	0.0527848	1.56289	uORF
AT1G07430.1	protein_coding	HIGHLY ABA-INDUCED PP2C GENE 2 (HAI2)	highly ABA-induced PP2C gene 2 (HAI2); FUNCTIONS IN: protein serine/threonine phosphatase activity, catalytic activity; INVOLVED IN: protein amino acid dephosphorylation; LOCATED IN: protein serine/threonine phosphatase complex; EXPRESSED IN: 17 plant structures; EXPRESSED DURING: 9 growth stages; CONTAINS InterPro DOMAIN/s: Protein phosphatase 2C, manganese/magnesium aspartate binding site (Inte…	0.0211407	-1.58323	0.312166	1.19858	0.24374	1.23444	3' UTR
AT3G54530.1	protein_coding		unknown protein; BEST Arabidopsis thaliana protein match is: unknown protein (TAIR:AT3G54520.1); Has 159 Blast hits to 159 proteins in 50 species: Archae - 2; Bacteria - 26; Metazoa - 55; Fungi - 5; Plants - 20; Viruses - 2; Other Eukaryotes - 49 (source: NCBI BLink).	0.0275904	-1.58311	0.000149755	2.7788	0.150864	1.32246	uORF
AT5G58400.1	protein_coding		Peroxidase superfamily protein; FUNCTIONS IN: peroxidase activity, heme binding; INVOLVED IN: oxidation reduction, response to oxidative stress; LOCATED IN: endomembrane system; EXPRESSED IN: 6 plant structures; EXPRESSED DURING: 4 anthesis, C globular stage, petal differentiation and expansion stage; CONTAINS InterPro DOMAIN/s: Haem peroxidase (InterPro:IPR010255), Plant peroxidase (InterPro:IPR…	0.0162093	-1.58218	0.432738	1.14083	0.652117	1.07786
AT1G52270.1	protein_coding		unknown protein; BEST Arabidopsis thaliana protein match is: unknown protein (TAIR:AT4G28310.1); Has 29 Blast hits to 28 proteins in 9 species: Archae - 0; Bacteria - 0; Metazoa - 0; Fungi - 0; Plants - 29; Viruses - 0; Other Eukaryotes - 0 (source: NCBI BLink).	0.00380244	-1.58125	0.0256844	-1.3818	0.0116006	-1.46108
AT4G28140.1	protein_coding		encodes a member of the DREB subfamily A-6 of ERF/AP2 transcription factor family. The protein contains one AP2 domain. There are 8 members in this subfamily including RAP2.4.	0.00428459	-1.58109	0.0438604	-1.33757	0.195727	1.1925
AT5G17460.2	protein_coding		unknown protein; FUNCTIONS IN: molecular_function unknown; INVOLVED IN: response to salt stress.	0.00757611	-1.5809	0.197004	1.21268	0.240699	1.19023	3' UTR + uORF
AT4G25500.3	protein_coding	ARGININE/SERINE-RICH SPLICING FACTOR 40 (RS40)	encodes an arginine/serine-rich splicing factor. transcript is alternatively spliced and is differentially expressed in different tissues (flowers, roots, stems, and leaves) examined. Barta et al (2010) have proposed a nomenclature for Serine/Arginine-Rich Protein Splicing Factors (SR proteins): Plant Cell. 2010, 22:2926.	0.0204309	-1.58072	0.243254	1.23199	0.000962639	2.12682	uORF
AT1G71250.1	protein_coding		GDSL-like Lipase/Acylhydrolase superfamily protein; FUNCTIONS IN: hydrolase activity, acting on ester bonds, lipase activity, carboxylesterase activity; INVOLVED IN: lipid metabolic process; LOCATED IN: endomembrane system; CONTAINS InterPro DOMAIN/s: Lipase, GDSL, active site (InterPro:IPR008265), Lipase, GDSL (InterPro:IPR001087); BEST Arabidopsis thaliana protein match is: GDSL-like Lipase/Acy…	3.93343e-07	-1.58054	0.534607	-1.02794	2.95124e-05	1.33958
AT3G61870.2	protein_coding		unknown protein; FUNCTIONS IN: molecular_function unknown; INVOLVED IN: biological_process unknown; LOCATED IN: chloroplast, chloroplast inner membrane; EXPRESSED IN: 23 plant structures; EXPRESSED DURING: 14 growth stages; Has 35333 Blast hits to 34131 proteins in 2444 species: Archae - 798; Bacteria - 22429; Metazoa - 974; Fungi - 991; Plants - 531; Viruses - 0; Other Eukaryotes - 9610 (source:…	0.0086037	-1.58052	0.00112026	-1.87168	0.00170696	-1.80554	3' UTR + uORF
AT5G15070.1	protein_coding		Phosphoglycerate mutase-like family protein; FUNCTIONS IN: oxidoreductase activity, transition metal ion binding, acid phosphatase activity; INVOLVED IN: oxidation reduction; LOCATED IN: cellular_component unknown; EXPRESSED IN: 6 plant structures; EXPRESSED DURING: 4 anthesis, F mature embryo stage, petal differentiation and expansion stage, E expanded cotyledon stage, D bilateral stage; CONTAIN…	0.00654141	-1.58006	0.918882	-1.01436	0.0276039	-1.41493
AT2G18880.1	protein_coding	VERNALIZATION5/VIN3-LIKE 2 (VEL2)	vernalization5/VIN3-like (VEL2); FUNCTIONS IN: molecular_function unknown; INVOLVED IN: biological_process unknown; LOCATED IN: cellular_component unknown; EXPRESSED IN: leaf; CONTAINS InterPro DOMAIN/s: Fibronectin, type III (InterPro:IPR003961); BEST Arabidopsis thaliana protein match is: vernalization5/VIN3-like (TAIR:AT4G30200.3); Has 278 Blast hits to 186 proteins in 23 species: Archae - 0; …	0.0278516	-1.57963	0.599869	1.10243	0.906123	-1.02203	uORF
AT3G03370.2	protein_coding		FUNCTIONS IN: molecular_function unknown; INVOLVED IN: biological_process unknown; LOCATED IN: cellular_component unknown; EXPRESSED IN: 13 plant structures; EXPRESSED DURING: 7 growth stages; BEST Arabidopsis thaliana protein match is: DegP protease 7 (TAIR:AT3G03380.1).	0.022764	-1.57938	0.775853	1.0517	0.952987	1.01047	uORF
AT2G30200.2	protein_coding	EMBRYO DEFECTIVE 3147 (EMB3147)	catalytics;transferases;[acyl-carrier-protein] S-malonyltransferases;binding; FUNCTIONS IN: binding, transferase activity, catalytic activity; INVOLVED IN: metabolic process; LOCATED IN: chloroplast; EXPRESSED IN: 23 plant structures; EXPRESSED DURING: 14 growth stages; CONTAINS InterPro DOMAIN/s: Acyl transferase/acyl hydrolase/lysophospholipase (InterPro:IPR016035), Acyl transferase domain (Int…	0.00125524	-1.57932	0.461481	1.08447	0.901926	-1.01349	uORF
AT5G67480.1	protein_coding	BTB AND TAZ DOMAIN PROTEIN 4 (BT4)	BTB and TAZ domain protein. Located in cytoplasm and expressed in fruit, flower and leaves.	0.010641	-1.57839	0.634376	-1.0754	0.606551	1.08197	uORF
AT5G42770.2	protein_coding		Maf-like protein; FUNCTIONS IN: molecular_function unknown; INVOLVED IN: biological_process unknown; LOCATED IN: cytoplasm; CONTAINS InterPro DOMAIN/s: Maf-like protein (InterPro:IPR003697); BEST Arabidopsis thaliana protein match is: Maf-like protein (TAIR:AT5G66550.1).	0.00820453	-1.57812	0.00440354	-1.6589	0.051113	-1.36392
AT5G52940.1	protein_coding		Protein of unknown function (DUF295); LOCATED IN: mitochondrion; CONTAINS InterPro DOMAIN/s: Protein of unknown function DUF295 (InterPro:IPR005174); BEST Arabidopsis thaliana protein match is: Protein of unknown function (DUF295) (TAIR:AT5G52930.1); Has 1807 Blast hits to 1807 proteins in 277 species: Archae - 0; Bacteria - 0; Metazoa - 736; Fungi - 347; Plants - 385; Viruses - 0; Other Eukaryot…	0.02108	-1.57715	0.000269108	2.43776	0.954196	1.01001
AT3G08490.1	protein_coding		BEST Arabidopsis thaliana protein match is: Late embryogenesis abundant protein, group 2 (TAIR:AT3G24600.1); Has 161 Blast hits to 158 proteins in 15 species: Archae - 0; Bacteria - 0; Metazoa - 0; Fungi - 0; Plants - 161; Viruses - 0; Other Eukaryotes - 0 (source: NCBI BLink).	0.00233109	-1.5763	0.217785	-1.1632	0.0637423	-1.26916
AT3G53770.2	protein_coding		late embryogenesis abundant 3 (LEA3) family protein; FUNCTIONS IN: molecular_function unknown; INVOLVED IN: response to stress; EXPRESSED IN: flower; EXPRESSED DURING: petal differentiation and expansion stage; CONTAINS InterPro DOMAIN/s: Late embryogenesis abundant protein, group 3 (InterPro:IPR004926).	0.00315703	-1.576	0.404195	1.11067	0.845594	-1.02442
AT3G28150.1	protein_coding	TRICHOME BIREFRINGENCE-LIKE 22 (TBL22)	Encodes a member of the TBL (TRICHOME BIREFRINGENCE-LIKE) gene family containing a plant-specific DUF231 (domain of unknown function) domain. A putative xyloglucan O-acetyltransferase. TBL gene family has 46 members, two of which (TBR/AT5G06700 and TBL3/AT5G01360) have been shown to be involved in the synthesis and deposition of secondary wall cellulose, presumably by influencing the esterificati…	0.00651798	-1.57462	0.467192	1.10758	0.425684	1.11877	uORF
AT2G28671.1	protein_coding		unknown protein; FUNCTIONS IN: molecular_function unknown; INVOLVED IN: biological_process unknown; LOCATED IN: cellular_component unknown; Has 30201 Blast hits to 17322 proteins in 780 species: Archae - 12; Bacteria - 1396; Metazoa - 17338; Fungi - 3422; Plants - 5037; Viruses - 0; Other Eukaryotes - 2996 (source: NCBI BLink).	0.00597132	-1.57308	0.0493621	1.34259	0.1094	1.26157	3' UTR + uORF
AT2G16905.1	pseudogene		pseudogene, similar to putative MATE efflux membrane protein, blastp match of 50% identity and 7.3e-40 P-value to GP|28376699|gb|AAO41129.1||AC104487 putative MATE efflux membrane protein {Oryza sativa (japonica cultivar-group)}	0.0213372	-1.57223	0.518003	-1.11928	0.178871	1.27413	Pseudogene
AT3G62950.1	protein_coding		Thioredoxin superfamily protein; FUNCTIONS IN: electron carrier activity, protein disulfide oxidoreductase activity; INVOLVED IN: cell redox homeostasis; LOCATED IN: endomembrane system; EXPRESSED IN: 8 plant structures; EXPRESSED DURING: 8 growth stages; CONTAINS InterPro DOMAIN/s: Glutaredoxin-like, plant II (InterPro:IPR011905), Glutaredoxin (InterPro:IPR002109), Thioredoxin fold (InterPro:IPR…	4.05527e-07	-1.57201	0.567033	1.02546	0.00798425	-1.14766	3' UTR
AT1G69080.1	protein_coding		Adenine nucleotide alpha hydrolases-like superfamily protein; FUNCTIONS IN: molecular_function unknown; INVOLVED IN: response to stress; EXPRESSED IN: 9 plant structures; EXPRESSED DURING: 4 anthesis, C globular stage, petal differentiation and expansion stage; CONTAINS InterPro DOMAIN/s: UspA (InterPro:IPR006016), Rossmann-like alpha/beta/alpha sandwich fold (InterPro:IPR014729); BEST Arabidopsi…	0.0134099	-1.57175	0.0189389	-1.52581	0.119456	-1.29634
AT4G16180.1	protein_coding		unknown protein; FUNCTIONS IN: molecular_function unknown; INVOLVED IN: biological_process unknown; LOCATED IN: plasma membrane; Has 25 Blast hits to 25 proteins in 9 species: Archae - 0; Bacteria - 0; Metazoa - 0; Fungi - 0; Plants - 19; Viruses - 0; Other Eukaryotes - 6 (source: NCBI BLink).	2.93617e-05	-1.57083	0.23569	-1.08682	0.0318951	-1.17705
AT1G07420.2	protein_coding	STEROL 4-ALPHA-METHYL-OXIDASE 2-1 (SMO2-1)	Arabidopsis thaliana sterol 4-alpha-methyl-oxidase mRNA	0.000404836	-1.57066	0.430862	1.07669	0.0723633	-1.19671	uORF
AT4G29285.1	protein_coding	LOW-MOLECULAR-WEIGHT CYSTEINE-RICH 24 (LCR24)	Encodes a member of a family of small,secreted, cysteine rich protein with sequence similarity to the PCP (pollen coat protein) gene family.	0.00174825	-1.56808	0.94367	1.00796	0.367961	1.1084
AT1G04500.1	protein_coding		CCT motif family protein; CONTAINS InterPro DOMAIN/s: CCT domain (InterPro:IPR010402); BEST Arabidopsis thaliana protein match is: CCT motif family protein (TAIR:AT2G33350.2); Has 1789 Blast hits to 1789 proteins in 111 species: Archae - 0; Bacteria - 6; Metazoa - 2; Fungi - 2; Plants - 1654; Viruses - 0; Other Eukaryotes - 125 (source: NCBI BLink).	5.4922e-05	-1.568	0.333651	1.07433	0.0675917	1.15457	3' UTR
AT1G69540.1	protein_coding	AGAMOUS-LIKE 94 (AGL94)	Encodes a member of the MIKC (MADS box, Keratin binding domain, and C terminal domain containing )family of transcriptional regulators.	0.00032168	-1.56608	5.00688e-05	1.74914	0.00710124	-1.3333	uORF
AT3G46330.1	protein_coding	MATERNAL EFFECT EMBRYO ARREST 39 (MEE39)	maternal effect embryo arrest 39 (MEE39); FUNCTIONS IN: kinase activity; INVOLVED IN: embryo development ending in seed dormancy; LOCATED IN: endomembrane system; CONTAINS InterPro DOMAIN/s: Protein kinase, ATP binding site (InterPro:IPR017441), Protein kinase, catalytic domain (InterPro:IPR000719), Serine-threonine/tyrosine-protein kinase (InterPro:IPR001245), Protein kinase-like domain (InterPr…	0.00424771	-1.56588	0.572718	1.07533	0.793121	-1.03414
AT1G26300.2	protein_coding		BSD domain-containing protein; FUNCTIONS IN: molecular_function unknown; INVOLVED IN: biological_process unknown; LOCATED IN: cellular_component unknown; EXPRESSED IN: 23 plant structures; EXPRESSED DURING: 13 growth stages; CONTAINS InterPro DOMAIN/s: BSD (InterPro:IPR005607); BEST Arabidopsis thaliana protein match is: BSD domain-containing protein (TAIR:AT1G69030.1); Has 35333 Blast hits to 34…	0.0137263	-1.56554	0.0242906	-1.49087	0.0229219	-1.4983
AT2G23130.2	protein_coding	ARABINOGALACTAN PROTEIN 17 (AGP17)	AGP17 is a lysine-rich arabinogalactan-protein (AGP) and part of a multi-gene family of glycoproteins with approx. 50 members. It falls into one subclass with AGP18 and AGP19, other lysine-rich AGPs. 84% of its proline residues are hydroxylated to hydroproline and its heavy glycosylation accounts for appr. 69% of the molecular weight. The main glycosyl residues are arabinose (30.1%) and galactose…	0.00574044	-1.56529	0.777635	-1.03867	0.028169	-1.39253	uORF
AT4G15720.1	protein_coding		Tetratricopeptide repeat (TPR)-like superfamily protein; CONTAINS InterPro DOMAIN/s: Pentatricopeptide repeat (InterPro:IPR002885); BEST Arabidopsis thaliana protein match is: mitochondrial editing factor 22 (TAIR:AT3G12770.1); Has 30201 Blast hits to 17322 proteins in 780 species: Archae - 12; Bacteria - 1396; Metazoa - 17338; Fungi - 3422; Plants - 5037; Viruses - 0; Other Eukaryotes - 2996 (so…	0.0121404	-1.56508	0.350737	1.15678	0.557904	1.09452	uORF
AT4G00225.1	pseudogene		pseudogene, similar to sucrose transporter SUC1, blastp match of 53% identity and 2.0e-09 P-value to GP|28371870|gb|AAO38059.1||AY190281 sucrose transporter SUC1 {Brassica napus}	0.000344148	-1.56444	0.332785	1.09297	0.00910799	1.31936	Pseudogene
AT1G08070.1	protein_coding	ORGANELLE TRANSCRIPT PROCESSING 82 (OTP82)	Encodes a chloroplast RNA editing factor.	0.00159097	-1.56356	0.14153	-1.18554	0.0331353	1.29904
AT1G75940.1	protein_coding	(ATA27)	encodes a protein similar to the BGL4 beta-glucosidase from Brassica napus. The ATA27 protein is predicted to have an ER retention signal and an acidic isoelectric point, suggesting that it may be localized to the ER lumen.	0.00156786	-1.56333	0.0168318	1.35218	0.572201	-1.0644
AT3G06040.2	protein_coding		Ribosomal protein L12/ ATP-dependent Clp protease adaptor protein ClpS family protein; FUNCTIONS IN: structural constituent of ribosome; INVOLVED IN: translation; LOCATED IN: ribosome, intracellular, large ribosomal subunit; EXPRESSED IN: 21 plant structures; EXPRESSED DURING: 13 growth stages; CONTAINS InterPro DOMAIN/s: Ribosomal protein L12, chloroplast (InterPro:IPR015608), Ribosomal protein …	4.91133e-05	-1.5632	0.775361	-1.02055	0.0187122	-1.21118	uORF
AT3G51040.2	protein_coding	RTE1-HOMOLOG (RTH)	Encodes a protein of 231 amino acids with 51% identity to RTE1 over 209 amino acids.	0.00554545	-1.56267	0.256239	-1.16825	0.196549	-1.19544	uORF
AT5G24110.1	protein_coding	WRKY DNA-BINDING PROTEIN 30 (WRKY30)	member of WRKY Transcription Factor; Group III	0.0156903	-1.56025	0.0995595	-1.3236	0.203111	1.23486	3' UTR + uORF
AT5G63440.1	protein_coding		Protein of unknown function (DUF167); CONTAINS InterPro DOMAIN/s: Protein of unknown function DUF167 (InterPro:IPR003746); Has 297 Blast hits to 297 proteins in 98 species: Archae - 0; Bacteria - 8; Metazoa - 181; Fungi - 12; Plants - 60; Viruses - 0; Other Eukaryotes - 36 (source: NCBI BLink).	0.0110092	-1.55946	0.0758855	-1.33014	0.41816	-1.13028	3' UTR + Intron
AT5G19473.1	protein_coding		RPM1-interacting protein 4 (RIN4) family protein; CONTAINS InterPro DOMAIN/s: RPM1-interacting protein 4, defence response (InterPro:IPR008700); BEST Arabidopsis thaliana protein match is: unknown protein (TAIR:AT5G09960.1); Has 77 Blast hits to 77 proteins in 15 species: Archae - 0; Bacteria - 0; Metazoa - 0; Fungi - 0; Plants - 77; Viruses - 0; Other Eukaryotes - 0 (source: NCBI BLink).	0.0125969	-1.55935	0.717399	-1.057	0.474243	-1.11694	uORF
AT3G12880.1	protein_coding		Plant invertase/pectin methylesterase inhibitor superfamily protein; FUNCTIONS IN: enzyme inhibitor activity, pectinesterase inhibitor activity, pectinesterase activity; INVOLVED IN: biological_process unknown; LOCATED IN: endomembrane system; CONTAINS InterPro DOMAIN/s: Pectinesterase inhibitor (InterPro:IPR006501); BEST Arabidopsis thaliana protein match is: Plant invertase/pectin methylesteras…	0.0209122	-1.5593	0.572146	-1.10081	0.395464	-1.15704
AT5G46590.1	protein_coding	NAC DOMAIN CONTAINING PROTEIN 96 (NAC096)	NAC domain containing protein 96 (NAC096); FUNCTIONS IN: sequence-specific DNA binding transcription factor activity; INVOLVED IN: multicellular organismal development, regulation of transcription; LOCATED IN: cellular_component unknown; EXPRESSED IN: 9 plant structures; EXPRESSED DURING: 6 growth stages; CONTAINS InterPro DOMAIN/s: No apical meristem (NAM) protein (InterPro:IPR003441); BEST Arab…	0.0136664	-1.55884	0.0917766	1.32284	0.122128	-1.28876	uORF
AT3G13540.1	protein_coding	MYB DOMAIN PROTEIN 5 (MYB5)	Encodes a member of the MYB family of transcriptional regulators. MYB5 act as a negative regulator of trichome branching and play a role in the correct formation of the seed coat and possibly the formation the underlying endosperm layers. Loss of function mutations have defects in seed coat mucilage and columella cells as well as trichome defects (smaller and reduced number of branches).	0.0359212	-1.55807	0.6053	-1.10379	0.568416	-1.11532
AT5G51480.1	protein_coding	SKU5 SIMILAR 2 (SKS2)	SKU5 similar 2 (SKS2); FUNCTIONS IN: oxidoreductase activity, copper ion binding; INVOLVED IN: oxidation reduction; LOCATED IN: anchored to plasma membrane, plasma membrane, anchored to membrane; EXPRESSED IN: 11 plant structures; EXPRESSED DURING: M germinated pollen stage, 4 anthesis, C globular stage, petal differentiation and expansion stage, E expanded cotyledon stage; CONTAINS InterPro DOMA…	0.0387593	-1.5578	0.505012	1.13907	0.0403186	-1.55122	uORF
AT2G32940.1	protein_coding	ARGONAUTE 6 (AGO6)	Encodes a nuclear localized 879-amino-acid protein that contains conserved PAZ and PIWI domains that is important for the accumulation of specific heterochromatin-related siRNAs, and for DNA methylation and transcriptional gene silencing.	0.00351417	-1.55301	0.799059	-1.03153	0.402494	1.10921	uORF
AT1G74930.1	protein_coding	(ORA47)	encodes a member of the DREB subfamily A-5 of ERF/AP2 transcription factor family. The protein contains one AP2 domain. There are 15 members in this subfamily including RAP2.1, RAP2.9 and RAP2.10.	0.00970547	-1.5522	0.205798	1.20845	0.613251	1.07599
AT4G32850.4	protein_coding	NUCLEAR POLY(A) POLYMERASE (nPAP)	Encodes a nuclear poly(A) polymerase. Located in the nucleus.	0.00370195	-1.55152	0.240995	-1.15999	0.0267655	-1.35788	3' UTR + uORF
AT5G48100.1	protein_coding	TRANSPARENT TESTA 10 (TT10)	Encodes a protein that is similar to laccase-like polyphenol oxidases. Involved in lignin and flavonoids biosynthesis. It has four conserved copper binding domains. Expressed in developing testa, where it colocalizes with the flavonoid end products proanthocyanidins and flavonols. Mutant plants exhibited a delay in developmentally determined browning of the testa, characterized by the pale brown …	0.00496026	-1.55089	0.459311	-1.10089	0.548191	-1.08074	uORF
AT4G19430.1	protein_coding		unknown protein; FUNCTIONS IN: molecular_function unknown; INVOLVED IN: biological_process unknown; LOCATED IN: chloroplast; EXPRESSED IN: 17 plant structures; EXPRESSED DURING: 13 growth stages; Has 30201 Blast hits to 17322 proteins in 780 species: Archae - 12; Bacteria - 1396; Metazoa - 17338; Fungi - 3422; Plants - 5037; Viruses - 0; Other Eukaryotes - 2996 (source: NCBI BLink).	0.0219778	-1.54973	0.974763	-1.00533	0.895696	-1.0223
AT1G79580.1	protein_coding	SOMBRERO (SMB)	NAC-domain protein. Involved in root cap development. Involved in a regulatory feedback loop with FEZ. FEZ activates SMB in hte root cap daughter cells soon after division, and SMB in turn represses FEZ expression in these cells, thereby preventing further stem cell divisions.	0.0132631	-1.54875	0.164255	-1.24753	0.609611	-1.08112	uORF
AT2G28580.1	protein_coding		Plant protein of unknown function (DUF247); CONTAINS InterPro DOMAIN/s: Protein of unknown function DUF247, plant (InterPro:IPR004158); BEST Arabidopsis thaliana protein match is: Plant protein of unknown function (DUF247) (TAIR:AT2G44930.1); Has 1063 Blast hits to 972 proteins in 18 species: Archae - 0; Bacteria - 0; Metazoa - 0; Fungi - 0; Plants - 1063; Viruses - 0; Other Eukaryotes - 0 (sourc…	0.0446808	-1.54752	0.732737	1.06985	0.0774681	-1.45554
AT5G66010.1	protein_coding		RNA-binding (RRM/RBD/RNP motifs) family protein; FUNCTIONS IN: RNA binding, nucleotide binding, nucleic acid binding; INVOLVED IN: biological_process unknown; LOCATED IN: cellular_component unknown; EXPRESSED IN: 24 plant structures; EXPRESSED DURING: 15 growth stages; CONTAINS InterPro DOMAIN/s: RNA recognition motif, RNP-1 (InterPro:IPR000504), Nucleotide-binding, alpha-beta plait (InterPro:IPR…	0.0187603	-1.54698	0.380863	1.15562	0.0586266	1.39684
AT1G70580.4	protein_coding	ALANINE-2-OXOGLUTARATE AMINOTRANSFERASE 2 (AOAT2)	Encodes a protein with glyoxylate aminotransferase activity. It can act on a number of different small substrates and amino acids in vitro.	0.0375645	-1.54678	0.168462	-1.31263	0.122718	1.36139	uORF
AT1G06850.1	protein_coding	BASIC LEUCINE-ZIPPER 52 (bZIP52)	basic leucine-zipper 52 (bZIP52); FUNCTIONS IN: DNA binding, sequence-specific DNA binding transcription factor activity; INVOLVED IN: regulation of transcription, DNA-dependent; EXPRESSED IN: 23 plant structures; EXPRESSED DURING: 15 growth stages; CONTAINS InterPro DOMAIN/s: Basic-leucine zipper (bZIP) transcription factor (InterPro:IPR004827), bZIP transcription factor, bZIP-1 (InterPro:IPR011…	0.000659513	-1.54588	0.00367344	-1.40637	0.000176804	-1.67181
AT1G61830.1	pseudogene		pseudogene, CHP-rich zinc finger protein, putative, similar to putative CHP-rich zinc finger protein GI:9293934 from (Arabidopsis thaliana)	0.00152055	-1.54474	0.0727521	1.22889	0.336644	-1.11	Pseudogene
AT1G51190.1	protein_coding	PLETHORA 2 (PLT2)	Encodes a member of the AINTEGUMENTA-like (AIL) subclass of the AP2/EREBP family of transcription factors and is essential for quiescent center (QC) specification and stem cell activity. It is a key effector for establishment of the stem cell niche during embryonic pattern formation. It is transcribed in response to auxin accumulation and is dependent on auxin response transcription factors.	0.00886091	-1.54081	0.424661	1.11957	0.673949	1.06064	3' UTR
AT4G26140.2	protein_coding	BETA-GALACTOSIDASE 12 (BGAL12)	putative beta-galactosidase	0.0110541	-1.53986	0.948203	1.00945	0.489795	-1.10643	3' UTR + Intron
AT5G27020.1	protein_coding		unknown protein; Has 1807 Blast hits to 1807 proteins in 277 species: Archae - 0; Bacteria - 0; Metazoa - 736; Fungi - 347; Plants - 385; Viruses - 0; Other Eukaryotes - 339 (source: NCBI BLink).	0.0349941	-1.5386	0.108709	1.36737	0.0964442	-1.38512
AT4G27670.1	protein_coding	HEAT SHOCK PROTEIN 21 (HSP21)	Encodes Hsp21, a chloroplast located small heat shock protein. A structure model of Hsp21, obtained by homology modeling, single-particle electron microscopy, and lysine-specific chemical crosslinking, shows that the Hsp21 subunits are arranged in two hexameric discs, rotated by 25 degree in relation to each other.	0.00184661	-1.53848	0.0863013	1.22055	0.27046	1.13063
AT4G33467.1	protein_coding		unknown protein; Has 25 Blast hits to 25 proteins in 9 species: Archae - 0; Bacteria - 0; Metazoa - 0; Fungi - 0; Plants - 25; Viruses - 0; Other Eukaryotes - 0 (source: NCBI BLink).	0.000994428	-1.5376	3.54201e-05	1.90733	0.0020433	1.47511
AT1G55450.1	protein_coding		S-adenosyl-L-methionine-dependent methyltransferases superfamily protein; FUNCTIONS IN: methyltransferase activity; INVOLVED IN: response to salt stress; EXPRESSED IN: 20 plant structures; EXPRESSED DURING: 13 growth stages; CONTAINS InterPro DOMAIN/s: Methyltransferase type 11 (InterPro:IPR013216); BEST Arabidopsis thaliana protein match is: S-adenosyl-L-methionine-dependent methyltransferases s…	0.00942217	-1.53632	0.0469555	-1.35795	0.928241	-1.01268	3' UTR
AT1G62250.2	protein_coding		unknown protein; LOCATED IN: chloroplast; EXPRESSED IN: 23 plant structures; EXPRESSED DURING: 15 growth stages; Has 35333 Blast hits to 34131 proteins in 2444 species: Archae - 798; Bacteria - 22429; Metazoa - 974; Fungi - 991; Plants - 531; Viruses - 0; Other Eukaryotes - 9610 (source: NCBI BLink).	0.0163628	-1.53527	0.384551	1.14702	0.329413	-1.16716	3' UTR + Intron + uORF
AT4G03520.2	protein_coding	(ATHM2)	chloroplast localized thioredoxin, similar to prokaryotic types.	0.0475769	-1.53503	0.127847	-1.37239	0.648334	-1.09431	uORF
AT5G41900.1	protein_coding		alpha/beta-Hydrolases superfamily protein; FUNCTIONS IN: hydrolase activity; LOCATED IN: endomembrane system; EXPRESSED IN: 9 plant structures; EXPRESSED DURING: 4 anthesis, C globular stage, petal differentiation and expansion stage, LP.08 eight leaves visible; CONTAINS InterPro DOMAIN/s: Alpha/beta hydrolase fold-1 (InterPro:IPR000073); BEST Arabidopsis thaliana protein match is: alpha/beta-Hyd…	0.0138455	-1.53328	0.335559	1.1586	0.0255336	-1.45841
AT3G16400.2	protein_coding	NITRILE SPECIFIER PROTEIN 1 (NSP1)	Encodes a nitrile-specifier protein NSP1 responsible for constitutive and herbivore-induced simple nitrile formation in rosette leaves. NSP1 is one out of five (At3g16400/NSP1, At2g33070/NSP2, At3g16390/NSP3, At3g16410/NSP4 and At5g48180/NSP5) A. thaliana epithiospecifier protein (ESP) homologues that promote simple nitrile, but not epithionitrile or thiocyanate formation.	0.0379136	-1.53285	0.859216	-1.03343	0.0157035	-1.67655	uORF
AT4G16470.1	protein_coding		Tetratricopeptide repeat (TPR)-like superfamily protein; CONTAINS InterPro DOMAIN/s: Pentatricopeptide repeat (InterPro:IPR002885); BEST Arabidopsis thaliana protein match is: Pentatricopeptide repeat (PPR) superfamily protein (TAIR:AT1G11290.1); Has 33210 Blast hits to 13021 proteins in 214 species: Archae - 0; Bacteria - 0; Metazoa - 30; Fungi - 34; Plants - 32761; Viruses - 0; Other Eukaryotes…	8.24551e-05	-1.53274	0.469579	1.05424	0.800436	-1.01843	uORF
AT1G47620.1	protein_coding	"CYTOCHROME P450, FAMILY 96, SUBFAMILY A, POLYPEPTIDE 8" (CYP96A8)	member of CYP96A	0.000134676	-1.5319	0.000752257	-1.41046	6.39372e-05	-1.5922
AT3G54510.2	protein_coding		Early-responsive to dehydration stress protein (ERD4); LOCATED IN: membrane; EXPRESSED IN: 18 plant structures; EXPRESSED DURING: 8 growth stages; CONTAINS InterPro DOMAIN/s: Protein of unknown function DUF221 (InterPro:IPR003864); BEST Arabidopsis thaliana protein match is: hypothetical protein 1 (TAIR:AT3G01100.1); Has 30201 Blast hits to 17322 proteins in 780 species: Archae - 12; Bacteria - 1…	0.00209324	-1.53049	0.0051954	-1.44758	0.000905689	-1.61397	uORF
AT5G20480.1	protein_coding	EF-TU RECEPTOR (EFR)	Encodes a predicted leucine-rich repeat receptor kinase (LRR-RLK). Functions as the receptor for bacterial PAMP (pathogen associated molecular patterns) EF-Tu.	0.0122482	-1.52751	0.774922	-1.04237	0.950333	1.00906
AT5G57400.1	protein_coding		unknown protein; Has 1 Blast hits to 1 proteins in 1 species: Archae - 0; Bacteria - 0; Metazoa - 0; Fungi - 0; Plants - 1; Viruses - 0; Other Eukaryotes - 0 (source: NCBI BLink).	0.0271967	-1.52649	0.0679203	-1.39977	0.501415	-1.12242	3' UTR + uORF
AT3G30340.1	protein_coding		nodulin MtN21-like transporter family protein	8.33451e-05	-1.52543	0.833599	-1.01513	0.000305864	-1.43529
AT5G58200.2	protein_coding		Calcineurin-like metallo-phosphoesterase superfamily protein; FUNCTIONS IN: hydrolase activity; INVOLVED IN: biological_process unknown; LOCATED IN: cellular_component unknown; EXPRESSED IN: 23 plant structures; EXPRESSED DURING: 14 growth stages; CONTAINS InterPro DOMAIN/s: Metallophosphoesterase (InterPro:IPR004843).	0.0309274	-1.52529	0.0474148	1.46353	0.48082	-1.13264
AT4G16270.1	protein_coding		Peroxidase superfamily protein; FUNCTIONS IN: peroxidase activity, heme binding; INVOLVED IN: oxidation reduction, response to oxidative stress; LOCATED IN: endomembrane system; EXPRESSED IN: 9 plant structures; EXPRESSED DURING: F mature embryo stage, petal differentiation and expansion stage, E expanded cotyledon stage, D bilateral stage; CONTAINS InterPro DOMAIN/s: Haem peroxidase (InterPro:IP…	0.0150587	-1.52422	0.807162	1.03731	0.862222	1.02637
AT5G63580.1	protein_coding	FLAVONOL SYNTHASE 2 (FLS2)	encodes a protein whose sequence is similar to flavonol synthase	1.44356e-07	-1.52405	0.00350426	1.14187	6.38969e-05	-1.25058	3' UTR
AT1G51090.1	protein_coding		Heavy metal transport/detoxification superfamily protein ; FUNCTIONS IN: metal ion binding; INVOLVED IN: defense response to fungus; LOCATED IN: cellular_component unknown; EXPRESSED IN: 15 plant structures; EXPRESSED DURING: 9 growth stages; CONTAINS InterPro DOMAIN/s: Heavy metal transport/detoxification protein (InterPro:IPR006121); BEST Arabidopsis thaliana protein match is: Heavy metal trans…	0.0119331	-1.52334	0.0104352	1.53944	0.176819	-1.22388
AT3G17760.1	protein_coding	GLUTAMATE DECARBOXYLASE 5 (GAD5)	glutamate decarboxylase 5 (GAD5); FUNCTIONS IN: calmodulin binding; INVOLVED IN: carboxylic acid metabolic process, glutamate metabolic process, glutamate decarboxylation to succinate; LOCATED IN: cellular_component unknown; CONTAINS InterPro DOMAIN/s: Pyridoxal phosphate-dependent transferase, major domain (InterPro:IPR015424), Pyridoxal phosphate-dependent decarboxylase (InterPro:IPR002129), Gl…	0.00169313	-1.52323	0.495894	1.07454	0.323284	-1.11133	uORF
AT3G26742.1	protein_coding		unknown protein; FUNCTIONS IN: molecular_function unknown; INVOLVED IN: biological_process unknown; LOCATED IN: endomembrane system; Has 30201 Blast hits to 17322 proteins in 780 species: Archae - 12; Bacteria - 1396; Metazoa - 17338; Fungi - 3422; Plants - 5037; Viruses - 0; Other Eukaryotes - 2996 (source: NCBI BLink).	0.0303391	-1.52213	0.312089	1.19622	0.000151375	2.59478	3' UTR + uORF
AT1G33350.1	protein_coding		Pentatricopeptide repeat (PPR) superfamily protein; FUNCTIONS IN: binding; INVOLVED IN: N-terminal protein myristoylation; LOCATED IN: cellular_component unknown; EXPRESSED IN: 6 plant structures; EXPRESSED DURING: C globular stage, petal differentiation and expansion stage, E expanded cotyledon stage, D bilateral stage; CONTAINS InterPro DOMAIN/s: Pentatricopeptide repeat (InterPro:IPR002885), T…	3.70169e-05	-1.52128	0.361893	1.06203	0.623885	-1.03243	3' UTR
AT5G43490.1	protein_coding		unknown protein; Has 1807 Blast hits to 1807 proteins in 277 species: Archae - 0; Bacteria - 0; Metazoa - 736; Fungi - 347; Plants - 385; Viruses - 0; Other Eukaryotes - 339 (source: NCBI BLink).	0.00221286	-1.52069	0.0287077	1.30458	0.294085	-1.12351	uORF
AT1G70720.1	protein_coding		Plant invertase/pectin methylesterase inhibitor superfamily protein; FUNCTIONS IN: enzyme inhibitor activity, pectinesterase inhibitor activity, pectinesterase activity; INVOLVED IN: biological_process unknown; LOCATED IN: endomembrane system; EXPRESSED IN: 7 plant structures; EXPRESSED DURING: 4 anthesis, C globular stage, petal differentiation and expansion stage; CONTAINS InterPro DOMAIN/s: Pe…	0.00274432	-1.52	0.266384	-1.13616	0.0613317	-1.25502
AT1G54230.1	protein_coding		Winged helix-turn-helix transcription repressor DNA-binding; FUNCTIONS IN: DNA binding; INVOLVED IN: nucleosome assembly; LOCATED IN: nucleus, nucleosome; EXPRESSED IN: leaf whorl, sperm cell, flower, pollen tube; EXPRESSED DURING: petal differentiation and expansion stage; CONTAINS InterPro DOMAIN/s: Histone H1/H5 (InterPro:IPR005818); BEST Arabidopsis thaliana protein match is: winged-helix DNA…	0.000420657	-1.51802	0.0037748	-1.35934	0.0344621	1.2245
AT3G06820.1	protein_coding	BRCA1/BRCA2-CONTAINING COMPLEX 36 HOMOLOG B (BRCC36B)	Mov34/MPN/PAD-1 family protein; CONTAINS InterPro DOMAIN/s: Mov34/MPN/PAD-1 (InterPro:IPR000555); BEST Arabidopsis thaliana protein match is: Mov34/MPN/PAD-1 family protein (TAIR:AT1G80210.1); Has 413 Blast hits to 335 proteins in 124 species: Archae - 0; Bacteria - 0; Metazoa - 191; Fungi - 75; Plants - 96; Viruses - 0; Other Eukaryotes - 51 (source: NCBI BLink).	0.0149919	-1.51662	0.665671	-1.06633	0.19489	-1.221	uORF
AT4G28840.1	protein_coding		unknown protein; FUNCTIONS IN: molecular_function unknown; INVOLVED IN: biological_process unknown; LOCATED IN: chloroplast; BEST Arabidopsis thaliana protein match is: unknown protein (TAIR:AT2G20080.1); Has 71 Blast hits to 69 proteins in 15 species: Archae - 0; Bacteria - 0; Metazoa - 2; Fungi - 0; Plants - 67; Viruses - 0; Other Eukaryotes - 2 (source: NCBI BLink).	0.00789661	-1.51642	0.585212	1.07497	0.672471	1.05742
AT2G32790.1	protein_coding		Ubiquitin-conjugating enzyme family protein; FUNCTIONS IN: ubiquitin-protein ligase activity, small conjugating protein ligase activity; INVOLVED IN: regulation of protein metabolic process, protein modification process, post-translational protein modification; EXPRESSED IN: embryo, pedicel; EXPRESSED DURING: 4 anthesis, C globular stage; CONTAINS InterPro DOMAIN/s: Ubiquitin-conjugating enzyme/R…	0.000406488	-1.51604	0.880986	1.01285	0.0762076	-1.17711
AT5G36100.2	protein_coding		unknown protein; FUNCTIONS IN: molecular_function unknown; INVOLVED IN: biological_process unknown; LOCATED IN: cellular_component unknown; BEST Arabidopsis thaliana protein match is: unknown protein (TAIR:AT1G65090.1); Has 30201 Blast hits to 17322 proteins in 780 species: Archae - 12; Bacteria - 1396; Metazoa - 17338; Fungi - 3422; Plants - 5037; Viruses - 0; Other Eukaryotes - 2996 (source: NC…	0.00452489	-1.51593	0.0704078	1.26433	0.90675	-1.01413	uORF
AT3G09160.1	protein_coding		RNA-binding (RRM/RBD/RNP motifs) family protein; FUNCTIONS IN: nucleotide binding, nucleic acid binding; INVOLVED IN: biological_process unknown; LOCATED IN: cellular_component unknown; EXPRESSED IN: 10 plant structures; EXPRESSED DURING: 4 anthesis, petal differentiation and expansion stage; CONTAINS InterPro DOMAIN/s: RNA recognition motif, RNP-1 (InterPro:IPR000504), Nucleotide-binding, alpha-…	0.00342142	-1.5159	0.00356073	-1.51201	0.000860305	1.66081	3' UTR + Intron + uORF
AT5G20710.1	protein_coding	BETA-GALACTOSIDASE 7 (BGAL7)	beta-galactosidase 7 (BGAL7); FUNCTIONS IN: beta-galactosidase activity; INVOLVED IN: lactose catabolic process, using glucoside 3-dehydrogenase, carbohydrate metabolic process, lactose catabolic process via UDP-galactose, lactose catabolic process; LOCATED IN: endomembrane system; EXPRESSED IN: 12 plant structures; EXPRESSED DURING: 4 anthesis, C globular stage, F mature embryo stage, petal diff…	0.0333889	-1.51549	0.675454	-1.07634	0.620436	1.09108
AT3G02670.1	protein_coding		Glycine-rich protein family; FUNCTIONS IN: molecular_function unknown; LOCATED IN: endomembrane system; EXPRESSED IN: embryo; EXPRESSED DURING: C globular stage; Has 51820 Blast hits to 16186 proteins in 847 species: Archae - 9; Bacteria - 3831; Metazoa - 39595; Fungi - 2015; Plants - 2474; Viruses - 707; Other Eukaryotes - 3189 (source: NCBI BLink).	0.00658474	-1.51514	0.037398	-1.34219	0.241994	-1.16626
AT5G49390.1	protein_coding		LOCATED IN: endomembrane system; EXPRESSED IN: 17 plant structures; EXPRESSED DURING: 11 growth stages; BEST Arabidopsis thaliana protein match is: binding (TAIR:AT3G06670.1); Has 30201 Blast hits to 17322 proteins in 780 species: Archae - 12; Bacteria - 1396; Metazoa - 17338; Fungi - 3422; Plants - 5037; Viruses - 0; Other Eukaryotes - 2996 (source: NCBI BLink).	0.000736075	-1.51478	0.607151	1.04868	0.201484	1.12978	3' UTR + uORF
AT5G28080.2	protein_coding	(WNK9)	Encodes a member of the WNK family (9 members in all) of protein kinases, the structural design of which is clearly distinct from those of other known protein kinases, such as receptor-like kinases and mitogen-activated protein kinases.	0.00552278	-1.51322	0.0110784	-1.44349	0.017961	-1.39728	uORF
AT5G65850.1	protein_coding		F-box and associated interaction domains-containing protein; CONTAINS InterPro DOMAIN/s: F-box domain, cyclin-like (InterPro:IPR001810), F-box domain, Skp2-like (InterPro:IPR022364), F-box associated domain, type 3 (InterPro:IPR013187), F-box associated interaction domain (InterPro:IPR017451); BEST Arabidopsis thaliana protein match is: F-box and associated interaction domains-containing protein …	0.0203018	-1.51304	0.292304	1.18417	0.482323	-1.11754
AT1G78870.3	protein_coding	UBIQUITIN-CONJUGATING ENZYME 35 (UBC35)	UBC35/UBC13A encodes a protein that may play a role in DNA damage responses and error-free post-replicative DNA repair by participating in lysine-63-based polyubiquitination reactions. UBC35/UBC13A can form diubiquitin and triubiquitin chains in combination with MMZ1,2,3,4/(UEV1A,B,C,D) in vitro. It can also functionally complement an mms2 ubc13 mutation in budding yeast by increasing the double …	0.00185688	-1.51211	0.210802	-1.14461	0.0115821	-1.35977	3' UTR + Intron
AT1G16840.2	protein_coding		unknown protein; BEST Arabidopsis thaliana protein match is: unknown protein (TAIR:AT1G78890.1); Has 71 Blast hits to 71 proteins in 12 species: Archae - 0; Bacteria - 0; Metazoa - 0; Fungi - 0; Plants - 71; Viruses - 0; Other Eukaryotes - 0 (source: NCBI BLink).	0.0360382	-1.51184	0.63674	1.08772	0.548326	-1.11319	3' UTR + Intron
AT1G15460.1	protein_coding	REQUIRES HIGH BORON 4 (BOR4)	Encodes a efflux-type boron transporter. Over-expression improved plant growth under B toxic conditions.	0.00940513	-1.51148	0.0926412	1.27412	0.020925	-1.42508
AT1G58270.1	protein_coding	(ZW9)	ZW9 mRNA, complete cds	9.6845e-05	-1.51007	0.55223	1.04344	0.428318	1.05869
AT1G18660.4	protein_coding		zinc finger (C3HC4-type RING finger) family protein; FUNCTIONS IN: ATP-dependent peptidase activity, binding, zinc ion binding; INVOLVED IN: proteolysis; EXPRESSED IN: 22 plant structures; EXPRESSED DURING: 13 growth stages; CONTAINS InterPro DOMAIN/s: Peptidase S16, lon N-terminal (InterPro:IPR003111), Zinc finger, RING-type, conserved site (InterPro:IPR017907), Tetratricopeptide-like helical (I…	0.00327474	-1.50878	0.370037	-1.1083	0.126118	-1.19973	3' UTR
AT1G08290.1	protein_coding	WIP DOMAIN PROTEIN 3 (WIP3)	WIP domain protein 3 (WIP3); CONTAINS InterPro DOMAIN/s: Zinc finger, C2H2-like (InterPro:IPR015880), Zinc finger, C2H2-type (InterPro:IPR007087); BEST Arabidopsis thaliana protein match is: WIP domain protein 5 (TAIR:AT1G51220.1); Has 40394 Blast hits to 17903 proteins in 213 species: Archae - 0; Bacteria - 0; Metazoa - 38493; Fungi - 119; Plants - 685; Viruses - 0; Other Eukaryotes - 1097 (sour…	0.0495525	-1.50808	0.913177	1.02099	0.781644	1.05432	3' UTR
AT1G06710.1	protein_coding		Tetratricopeptide repeat (TPR)-like superfamily protein; LOCATED IN: mitochondrion; EXPRESSED IN: 12 plant structures; EXPRESSED DURING: 7 growth stages; CONTAINS InterPro DOMAIN/s: Pentatricopeptide repeat (InterPro:IPR002885); BEST Arabidopsis thaliana protein match is: Tetratricopeptide repeat (TPR)-like superfamily protein (TAIR:AT3G06920.1); Has 67223 Blast hits to 14860 proteins in 308 spec…	0.0285103	-1.50785	0.907198	-1.01964	0.529772	1.11156	3' UTR
AT1G62070.1	protein_coding		unknown protein; FUNCTIONS IN: molecular_function unknown; INVOLVED IN: biological_process unknown; LOCATED IN: endomembrane system; Has 8 Blast hits to 8 proteins in 4 species: Archae - 0; Bacteria - 2; Metazoa - 0; Fungi - 2; Plants - 4; Viruses - 0; Other Eukaryotes - 0 (source: NCBI BLink).	0.00267712	-1.50758	0.00257715	1.51113	0.00450908	1.46027
AT1G68250.1	protein_coding		unknown protein; Has 5 Blast hits to 5 proteins in 2 species: Archae - 0; Bacteria - 0; Metazoa - 0; Fungi - 0; Plants - 5; Viruses - 0; Other Eukaryotes - 0 (source: NCBI BLink).	0.00583819	-1.50747	0.93174	-1.01061	0.574682	1.07212	uORF
AT1G02700.1	protein_coding		unknown protein; FUNCTIONS IN: molecular_function unknown; INVOLVED IN: biological_process unknown; LOCATED IN: mitochondrion; BEST Arabidopsis thaliana protein match is: unknown protein (TAIR:AT4G02140.1); Has 49 Blast hits to 49 proteins in 21 species: Archae - 0; Bacteria - 0; Metazoa - 10; Fungi - 6; Plants - 29; Viruses - 0; Other Eukaryotes - 4 (source: NCBI BLink).	0.00230322	-1.50424	0.197569	1.15262	0.00393733	1.4568
AT3G06080.1	protein_coding	TRICHOME BIREFRINGENCE-LIKE 10 (TBL10)	Encodes a member of the TBL (TRICHOME BIREFRINGENCE-LIKE) gene family containing a plant-specific DUF231 (domain of unknown function) domain. TBL gene family has 46 members, two of which (TBR/AT5G06700 and TBL3/AT5G01360) have been shown to be involved in the synthesis and deposition of secondary wall cellulose, presumably by influencing the esterification state of pectic polymers. A nomenclature…	0.00817978	-1.50403	0.0206946	-1.40813	0.0269188	-1.38205	3' UTR + uORF
AT5G67050.1	protein_coding		alpha/beta-Hydrolases superfamily protein; FUNCTIONS IN: triglyceride lipase activity; INVOLVED IN: lipid metabolic process; LOCATED IN: membrane; EXPRESSED IN: sepal, carpel, stamen, leaf; EXPRESSED DURING: petal differentiation and expansion stage; CONTAINS InterPro DOMAIN/s: Lipase, class 3 (InterPro:IPR002921); BEST Arabidopsis thaliana protein match is: alpha/beta-Hydrolases superfamily prot…	5.13994e-05	-1.50277	0.00023853	1.40509	4.56541e-05	-1.51103
AT2G31081.1	protein_coding	CLAVATA3/ESR-RELATED 4 (CLE4)	Member of a large family of putative ligands homologous to the Clavata3 gene. Consists of a single exon.	0.000116401	-1.50254	0.265092	-1.08567	0.0384211	-1.17888
AT2G25150.1	protein_coding		HXXXD-type acyl-transferase family protein; FUNCTIONS IN: transferase activity, transferring acyl groups other than amino-acyl groups, transferase activity; INVOLVED IN: biological_process unknown; LOCATED IN: cellular_component unknown; EXPRESSED IN: 9 plant structures; EXPRESSED DURING: petal differentiation and expansion stage, E expanded cotyledon stage, D bilateral stage; CONTAINS InterPro D…	0.00327362	-1.50135	2.81512e-05	2.10231	0.0126152	1.38187
AT4G23000.1	protein_coding		Calcineurin-like metallo-phosphoesterase superfamily protein; FUNCTIONS IN: hydrolase activity, protein serine/threonine phosphatase activity; INVOLVED IN: biological_process unknown; LOCATED IN: cellular_component unknown; EXPRESSED IN: 22 plant structures; EXPRESSED DURING: 13 growth stages; CONTAINS InterPro DOMAIN/s: Metallophosphoesterase (InterPro:IPR004843); BEST Arabidopsis thaliana prote…	0.000360073	-1.50059	0.0800208	-1.16688	0.0338247	-1.21401	uORF

## Sheet: Up in upf1 - having UTR data
Gene	Gene Model Type	Primary Gene Symbol	Gene Description	p-value (U3::NR vs. EV-W)	Fold-Change (U3::NR vs. EV-W)	p-value (upf1 vs. EV-W)	Fold-Change (upf1 vs. EV-W)	p-value (upf3 vs. EV-W)	Fold-Change (upf3 vs. EV-W)	NMD feature (see annotations in the Legend)
AT1G61120.1	protein_coding	TERPENE SYNTHASE 04 (TPS04)	Encodes a geranyllinalool synthase that produces a precursor to TMTT, a volatile plant defense C16-homoterpene. GES transcript levels rise in response to alamethicin, a fungal peptide mixture that damages membranes. This transcriptional response is blocked in JA biosynthetic and JA signaling mutants, but GES transcript levels still rise in response to alamethicin in mutants with salicylic acid an…	0.713476	1.08786	1.79552e-07	13.0753	0.00348866	-2.28737
AT5G24557.1	pseudogene		Encodes a ECA1 gametogenesis related family protein [pseudogene]	0.955778	-1.03042	0.00136999	9.43338	0.922332	-1.05411	Pseudogene
AT1G48020.1	protein_coding	PECTIN METHYLESTERASE INHIBITOR 1 (PMEI1)	Pectin methylesterase inhibitor AtPMEI1. Inactivates AtPPME1 in vitro. Localized to pollen tube cell tip.	0.874399	1.08485	0.00160725	8.09002	0.67154	1.24517
AT4G12040.2	protein_coding	STRESS-ASSOCIATED PROTEIN 7 (SAP7)	A20/AN1-like zinc finger family protein; FUNCTIONS IN: DNA binding, zinc ion binding; INVOLVED IN: biological_process unknown; LOCATED IN: cellular_component unknown; EXPRESSED IN: 23 plant structures; EXPRESSED DURING: 15 growth stages; CONTAINS InterPro DOMAIN/s: Zinc finger, AN1-type (InterPro:IPR000058), Zinc finger, A20-type (InterPro:IPR002653); BEST Arabidopsis thaliana protein match is: A…	0.830881	-1.07534	6.01698e-05	8.04616	0.955923	-1.01896	uORF
AT5G24240.1	protein_coding		Phosphatidylinositol 3- and 4-kinase ;Ubiquitin family protein; FUNCTIONS IN: inositol or phosphatidylinositol kinase activity, phosphotransferase activity, alcohol group as acceptor; LOCATED IN: peroxisome; EXPRESSED IN: 11 plant structures; EXPRESSED DURING: 6 growth stages; CONTAINS InterPro DOMAIN/s: Phosphatidylinositol 3-/4-kinase, catalytic (InterPro:IPR000403), Ubiquitin (InterPro:IPR0006…	0.0255924	-1.30369	5.1814e-10	7.86007	0.384135	1.09765	uORF
AT2G38240.1	protein_coding		2-oxoglutarate (2OG) and Fe(II)-dependent oxygenase superfamily protein; FUNCTIONS IN: oxidoreductase activity; INVOLVED IN: response to salt stress; EXPRESSED IN: 11 plant structures; EXPRESSED DURING: 6 growth stages; CONTAINS InterPro DOMAIN/s: Oxoglutarate/iron-dependent oxygenase (InterPro:IPR005123); BEST Arabidopsis thaliana protein match is: 2-oxoglutarate (2OG) and Fe(II)-dependent oxyge…	0.0150614	2.21405	1.427e-05	7.64511	0.00368591	-2.75713
AT3G44860.1	protein_coding	FARNESOIC ACID CARBOXYL-O-METHYLTRANSFERASE (FAMT)	Encodes a farnesoic acid carboxyl-O-methyltransferase.	0.456792	1.21687	6.73421e-06	7.6095	0.344182	-1.28601
AT1G45223.1	protein_coding		Encodes a ECA1 gametogenesis related family protein	0.955711	-1.02634	0.00142773	6.90991	0.638483	1.24745
AT4G22470.1	protein_coding		protease inhibitor/seed storage/lipid transfer protein (LTP) family protein; FUNCTIONS IN: lipid binding; INVOLVED IN: lipid transport; LOCATED IN: endomembrane system; EXPRESSED IN: embryo, hypocotyl, sepal, stamen; EXPRESSED DURING: 4 anthesis, C globular stage, petal differentiation and expansion stage; CONTAINS InterPro DOMAIN/s: Bifunctional inhibitor/plant lipid transfer protein/seed storag…	0.00360522	3.17707	0.000102257	6.38196	0.751413	-1.10732
AT5G61160.1	protein_coding	ANTHOCYANIN 5-AROMATIC ACYLTRANSFERASE 1 (AACT1)	anthocyanin 5-aromatic acyltransferase 1 (AACT1); FUNCTIONS IN: transferase activity, transferring acyl groups other than amino-acyl groups, transferase activity; INVOLVED IN: biological_process unknown; LOCATED IN: cellular_component unknown; EXPRESSED IN: stem, leaf; EXPRESSED DURING: LP.04 four leaves visible; CONTAINS InterPro DOMAIN/s: Transferase (InterPro:IPR003480); BEST Arabidopsis thali…	0.305732	1.62731	0.002176	6.0618	0.0555367	-2.63892
AT3G30720.1	protein_coding	QUA-QUINE STARCH (QQS)	QUA-QUINE STARCH (QQS); Has 1 Blast hits to 1 proteins in 1 species: Archae - 0; Bacteria - 0; Metazoa - 0; Fungi - 0; Plants - 1; Viruses - 0; Other Eukaryotes - 0 (source: NCBI BLink).	0.061083	1.23329	2.36242e-09	5.75214	2.33841e-05	2.01659	uORF
AT1G19610.1	protein_coding	(PDF1.4)	Predicted to encode a PR (pathogenesis-related) protein. Belongs to the plant defensin (PDF) family with the following members: At1g75830/PDF1.1, At5g44420/PDF1.2a, At2g26020/PDF1.2b, At5g44430/PDF1.2c, At2g26010/PDF1.3, At1g19610/PDF1.4, At1g55010/PDF1.5, At2g02120/PDF2.1, At2g02100/PDF2.2, At2g02130/PDF2.3, At1g61070/PDF2.4, At5g63660/PDF2.5, At2g02140/PDF2.6, At5g38330/PDF3.1 and At4g30070/PDF…	0.305351	1.34921	6.11914e-05	5.73037	0.0124901	-2.29468
AT2G39030.1	protein_coding	N-ACETYLTRANSFERASE ACTIVITY 1 (NATA1)	Encodes a protein that acts as an ornithine N-delta-acetyltransferase, leading to the formation of N-delta-actetylornithine. This compound is likely used in plant defense and levels of it are increased in Arabidopsis plants in response to MeJA and ABA.	0.546924	-1.24182	0.000402518	5.71085	0.430264	-1.33022
AT2G38823.1	protein_coding		unknown protein; BEST Arabidopsis thaliana protein match is: unknown protein (TAIR:AT3G54520.1); Has 35333 Blast hits to 34131 proteins in 2444 species: Archae - 798; Bacteria - 22429; Metazoa - 974; Fungi - 991; Plants - 531; Viruses - 0; Other Eukaryotes - 9610 (source: NCBI BLink).	0.926065	-1.01199	3.74151e-08	5.36756	0.000327306	1.90412
AT4G15210.1	protein_coding	BETA-AMYLASE 5 (BAM5)	cytosolic beta-amylase expressed in rosette leaves and inducible by sugar. RAM1 mutants have reduced beta amylase in leaves and stems.	0.00451686	2.59164	8.06708e-05	5.08576	8.24755e-06	-8.09498	3' UTR + uORF
AT5G46050.1	protein_coding	PEPTIDE TRANSPORTER 3 (PTR3)	Encodes a di- and tri-peptide transporter involved in responses to wounding, virulent bacterial pathogens, and high NaCl concentrations. The protein is predicted to have 12 transmembrane helicies.	0.016446	2.14929	8.98874e-05	5.06487	0.00424121	2.64209
AT5G41150.2	protein_coding	ULTRAVIOLET HYPERSENSITIVE 1 (UVH1)	Confers resistance to UV radiation. Homolog of the human xeroderma pigmentosum group F DNA repair and yeast Rad1 proteins	0.703236	1.21267	0.00742157	5.02325	0.852377	1.0985	3' UTR
AT2G37370.1	protein_coding		unknown protein; BEST Arabidopsis thaliana protein match is: unknown protein (TAIR:AT5G13560.1); Has 30201 Blast hits to 17322 proteins in 780 species: Archae - 12; Bacteria - 1396; Metazoa - 17338; Fungi - 3422; Plants - 5037; Viruses - 0; Other Eukaryotes - 2996 (source: NCBI BLink).	0.954009	-1.02215	0.00119751	4.98839	0.864328	1.0671	uORF
AT2G14610.1	protein_coding	PATHOGENESIS-RELATED GENE 1 (PR1)	PR1 gene expression is induced in response to a variety of pathogens. It is a useful molecular marker for the SAR response. Though the Genbank record for the cDNA associated to this gene is called 'PR-1-like', the sequence actually corresponds to PR1. Expression of this gene is salicylic-acid responsive.	0.00219327	9.4075	0.0168937	4.89225	0.00506539	7.16844
AT1G76470.1	protein_coding		NAD(P)-binding Rossmann-fold superfamily protein; FUNCTIONS IN: coenzyme binding, binding, cinnamoyl-CoA reductase activity, catalytic activity; INVOLVED IN: lignin biosynthetic process, cellular metabolic process, metabolic process; LOCATED IN: endomembrane system; EXPRESSED IN: leaf whorl, sepal, male gametophyte, flower, stamen; EXPRESSED DURING: 4 anthesis, petal differentiation and expansion…	0.143257	-1.64172	0.000488764	4.63662	0.356183	-1.35378
AT2G24850.1	protein_coding	TYROSINE AMINOTRANSFERASE 3 (TAT3)	Encodes a tyrosine aminotransferase that is responsive to treatment with jasmonic acid.	0.446178	1.60788	0.0292635	4.50657	0.267566	-2.01774
AT1G69880.1	protein_coding	THIOREDOXIN H-TYPE 8 (TH8)	thioredoxin H-type 8 (TH8); INVOLVED IN: N-terminal protein myristoylation, cell redox homeostasis; LOCATED IN: cellular_component unknown; EXPRESSED IN: 15 plant structures; EXPRESSED DURING: 6 growth stages; CONTAINS InterPro DOMAIN/s: Thioredoxin fold (InterPro:IPR012335), Thioredoxin, core (InterPro:IPR015467), Thioredoxin-like (InterPro:IPR017936), Thioredoxin domain (InterPro:IPR013766), Th…	0.0548577	2.05804	0.00107614	4.37607	0.198514	-1.58378
AT1G56650.1	protein_coding	PRODUCTION OF ANTHOCYANIN PIGMENT 1 (PAP1)	Encodes a putative MYB domain containing transcription factor involved in anthocyanin metabolism and radical scavenging. Essential for the sucrose-mediated expression of the dihydroflavonol reductase gene. Auxin and ethylene responsiveness of PAP1 transcription is lost in myb12 mutants.	0.586583	-1.07731	2.98058e-07	4.2834	0.0133109	1.47929
AT3G55970.1	protein_coding	JASMONATE-REGULATED GENE 21 (JRG21)	jasmonate-regulated gene 21 (JRG21); FUNCTIONS IN: oxidoreductase activity, iron ion binding; INVOLVED IN: oxidation reduction; LOCATED IN: cellular_component unknown; EXPRESSED IN: 10 plant structures; EXPRESSED DURING: LP.06 six leaves visible, LP.04 four leaves visible, 4 anthesis, C globular stage, petal differentiation and expansion stage; CONTAINS InterPro DOMAIN/s: Isopenicillin N synthase…	0.139968	-1.20144	8.24142e-08	4.18498	0.014752	-1.39544
AT3G57260.1	protein_coding	"BETA-1,3-GLUCANASE 2" (BGL2)	beta 1,3-glucanase	0.0207579	5.6811	0.0489032	4.16075	0.0867002	-3.35816
AT4G21830.1	protein_coding	METHIONINE SULFOXIDE REDUCTASE B7 (MSRB7)	methionine sulfoxide reductase B7 (MSRB7); CONTAINS InterPro DOMAIN/s: Methionine sulphoxide reductase B (InterPro:IPR002579), Mss4-like (InterPro:IPR011057); BEST Arabidopsis thaliana protein match is: methionine sulfoxide reductase B8 (TAIR:AT4G21840.1); Has 30201 Blast hits to 17322 proteins in 780 species: Archae - 12; Bacteria - 1396; Metazoa - 17338; Fungi - 3422; Plants - 5037; Viruses - 0…	0.0100739	-2.36141	0.000393466	4.01144	0.193623	-1.46751
AT4G25000.1	protein_coding	ALPHA-AMYLASE-LIKE (AMY1)	Predicted to be secreted protein based on signalP prediction. Involved in starch mobilization. Mutants are defective in alpha-amylase activity. (Note: AMY1 has been found in the literature to be referred to as AMY3, which is not to be confused with AMY3/At1g69830).	0.0696099	1.58328	8.08526e-05	4.00478	0.819231	-1.05497
AT1G54020.2	protein_coding		GDSL-like Lipase/Acylhydrolase superfamily protein; FUNCTIONS IN: hydrolase activity, acting on ester bonds, carboxylesterase activity; INVOLVED IN: lipid metabolic process; LOCATED IN: vacuole; EXPRESSED IN: 16 plant structures; EXPRESSED DURING: 10 growth stages; CONTAINS InterPro DOMAIN/s: Lipase, GDSL (InterPro:IPR001087); BEST Arabidopsis thaliana protein match is: GDSL-like Lipase/Acylhydro…	0.00935729	-2.37586	0.000491476	3.82654	0.0711273	-1.73311	uORF
AT4G12735.1	protein_coding		unknown protein; FUNCTIONS IN: molecular_function unknown; INVOLVED IN: biological_process unknown; LOCATED IN: plasma membrane; EXPRESSED IN: rosette leaf, cultured cell; BEST Arabidopsis thaliana protein match is: unknown protein (TAIR:AT4G12731.1); Has 35333 Blast hits to 34131 proteins in 2444 species: Archae - 798; Bacteria - 22429; Metazoa - 974; Fungi - 991; Plants - 531; Viruses - 0; Othe…	0.12686	1.32755	1.24195e-05	3.60376	0.107161	1.35116
AT1G10585.1	protein_coding		basic helix-loop-helix (bHLH) DNA-binding superfamily protein; FUNCTIONS IN: sequence-specific DNA binding transcription factor activity; INVOLVED IN: regulation of transcription; LOCATED IN: nucleus; EXPRESSED IN: 7 plant structures; EXPRESSED DURING: LP.06 six leaves visible, 4 anthesis, LP.10 ten leaves visible, petal differentiation and expansion stage, LP.08 eight leaves visible; CONTAINS In…	0.120816	1.2015	1.8021e-07	3.5089	0.00713311	-1.43303
AT2G43510.1	protein_coding	TRYPSIN INHIBITOR PROTEIN 1 (TI1)	Member of the defensin-like (DEFL) family. Encodes putative trypsin inhibitor protein which may function in defense against herbivory.	0.13821	1.26787	4.25853e-06	3.46268	0.845884	-1.02999
AT5G56160.1	protein_coding		Sec14p-like phosphatidylinositol transfer family protein; CONTAINS InterPro DOMAIN/s: Cellular retinaldehyde-binding/triple function, C-terminal (InterPro:IPR001251), Cellular retinaldehyde-binding/triple function, N-terminal (InterPro:IPR008273), Phosphatidylinositol transfer protein-like, N-terminal (InterPro:IPR011074); BEST Arabidopsis thaliana protein match is: Sec14p-like phosphatidylinosit…	0.203523	-1.58785	0.00403879	3.44682	0.896583	1.04654	uORF
AT1G01500.1	protein_coding		Erythronate-4-phosphate dehydrogenase family protein; BEST Arabidopsis thaliana protein match is: Erythronate-4-phosphate dehydrogenase family protein (TAIR:AT1G19400.2); Has 143 Blast hits to 143 proteins in 19 species: Archae - 0; Bacteria - 0; Metazoa - 0; Fungi - 0; Plants - 143; Viruses - 0; Other Eukaryotes - 0 (source: NCBI BLink).	0.855904	-1.03419	3.11843e-05	3.39456	0.51478	-1.12942	3' UTR
AT3G04720.1	protein_coding	PATHOGENESIS-RELATED 4 (PR4)	Encodes a protein similar to the antifungal chitin-binding protein hevein from rubber tree latex. mRNA levels increase in response to ethylene and turnip crinkle virus infection.	0.0045839	1.51642	5.5047e-07	3.35084	0.177384	-1.18438
AT4G24000.1	protein_coding	CELLULOSE SYNTHASE LIKE G2 (CSLG2)	encodes a protein similar to cellulose synthase	0.74831	1.11972	0.00493648	3.33399	0.170467	-1.6554
AT1G10586.1	protein_coding		basic helix-loop-helix (bHLH) DNA-binding superfamily protein; FUNCTIONS IN: transcription regulator activity; INVOLVED IN: regulation of transcription; LOCATED IN: nucleus; CONTAINS InterPro DOMAIN/s: Helix-loop-helix DNA-binding domain (InterPro:IPR001092), Helix-loop-helix DNA-binding (InterPro:IPR011598); BEST Arabidopsis thaliana protein match is: basic helix-loop-helix (bHLH) DNA-binding su…	0.120782	1.6134	0.00140512	3.33384	0.638629	-1.14725
AT2G20142.1	protein_coding		Toll-Interleukin-Resistance (TIR) domain family protein; FUNCTIONS IN: transmembrane receptor activity; INVOLVED IN: signal transduction, innate immune response; LOCATED IN: intrinsic to membrane; EXPRESSED IN: 13 plant structures; EXPRESSED DURING: 9 growth stages; CONTAINS InterPro DOMAIN/s: Toll-Interleukin receptor (InterPro:IPR000157); BEST Arabidopsis thaliana protein match is: Disease resi…	0.0375855	1.87248	0.00106295	3.21497	0.269672	1.36139
AT2G41640.2	protein_coding		Glycosyltransferase family 61 protein; FUNCTIONS IN: transferase activity, transferring glycosyl groups; INVOLVED IN: biological_process unknown; EXPRESSED IN: 14 plant structures; EXPRESSED DURING: 8 growth stages; CONTAINS InterPro DOMAIN/s: Glycosyltransferase AER61, uncharacterised (InterPro:IPR007657); BEST Arabidopsis thaliana protein match is: Glycosyltransferase family 61 protein (TAIR:AT…	0.00850184	-1.20608	5.58384e-10	3.2139	0.00142359	1.28102	3' UTR
AT5G22570.1	protein_coding	WRKY DNA-BINDING PROTEIN 38 (WRKY38)	member of WRKY Transcription Factor; Group III	0.000167268	3.40036	0.000275636	3.16343	0.00351057	2.2534
AT5G24780.1	protein_coding	VEGETATIVE STORAGE PROTEIN 1 (VSP1)	encodes an acid phosphatase similar to soybean vegetative storage proteins. Gene expression is induced by wounding and jasmonic acid.	0.0108068	-1.79036	8.82816e-05	3.13488	0.019625	-1.68028	3' UTR
AT1G74200.1	protein_coding	RECEPTOR LIKE PROTEIN 16 (RLP16)	receptor like protein 16 (RLP16); CONTAINS InterPro DOMAIN/s: Leucine-rich repeat (InterPro:IPR001611); BEST Arabidopsis thaliana protein match is: receptor like protein 13 (TAIR:AT1G74170.1); Has 78773 Blast hits to 22315 proteins in 841 species: Archae - 22; Bacteria - 2210; Metazoa - 13539; Fungi - 553; Plants - 58397; Viruses - 0; Other Eukaryotes - 4052 (source: NCBI BLink).	0.761538	1.06704	0.000195685	3.12759	1.17543e-05	4.79564	3' UTR + uORF
AT2G22390.1	pseudogene	RAB GTPASE HOMOLOG A4E (RABA4E)	pseudogene, putative GTP-binding protein, similar to GTP-binding protein GI:303738 from (Pisum sativum); blastp match of 75% identity and 3.6e-56 P-value to GP|303738|dbj|BAA02110.1||D12542 GTP-binding protein {Pisum sativum}	0.004239	1.24119	1.04492e-09	3.09716	3.29662e-11	4.75007	Pseudogene
AT3G04445.1	pseudogene		pseudogene, putative polyribonucleotide phophorylase, similar to polyribonucleotide phophorylase GB:AAC49669 from (Spinacia oleracea); blastp match of 58% identity and 7.3e-14 P-value to PIR|S64680|S64680 exoribonuclease 100 RNP - spinach	0.270858	-1.24685	9.74016e-05	3.09646	1.41249e-05	4.06523	Pseudogene
AT4G13390.1	protein_coding	EXTENSIN 12 (EXT12)	Proline-rich extensin-like family protein; FUNCTIONS IN: structural constituent of cell wall; INVOLVED IN: plant-type cell wall organization; LOCATED IN: endomembrane system; CONTAINS InterPro DOMAIN/s: Extensin-like repeat (InterPro:IPR006706); BEST Arabidopsis thaliana protein match is: Proline-rich extensin-like family protein (TAIR:AT5G06640.1); Has 154812 Blast hits to 45323 proteins in 1720…	0.393663	1.30977	0.00364315	3.05803	0.106345	-1.70684
AT5G59950.2	protein_coding		RNA-binding (RRM/RBD/RNP motifs) family protein; FUNCTIONS IN: nucleotide binding, nucleic acid binding; INVOLVED IN: biological_process unknown; EXPRESSED IN: 25 plant structures; EXPRESSED DURING: 15 growth stages; CONTAINS InterPro DOMAIN/s: RNA recognition motif, RNP-1 (InterPro:IPR000504), Nucleotide-binding, alpha-beta plait (InterPro:IPR012677); BEST Arabidopsis thaliana protein match is: …	0.407938	1.2013	0.000283073	3.04625	1.11859e-05	5.00689	3' UTR + uORF
AT4G12480.1	protein_coding	EARLY ARABIDOPSIS ALUMINUM INDUCED 1 (EARLI1)	a putative lipid transfer protein, vernalization-responsive and cold-induced	0.0121845	2.34262	0.00281732	2.96595	0.245905	1.41674
AT5G13220.1	protein_coding	JASMONATE-ZIM-DOMAIN PROTEIN 10 (JAZ10)	Plants overexpressing At5g13220.3, but not At5g13220.1 showed enhanced insensitivity to MeJa.	0.415938	-1.14766	3.59277e-05	2.95667	0.000299405	-2.32905	3' UTR + uORF
AT5G09570.1	protein_coding		Cox19-like CHCH family protein; FUNCTIONS IN: molecular_function unknown; INVOLVED IN: biological_process unknown; LOCATED IN: chloroplast; EXPRESSED IN: 23 plant structures; EXPRESSED DURING: 14 growth stages; CONTAINS InterPro DOMAIN/s: CHCH (InterPro:IPR010625); BEST Arabidopsis thaliana protein match is: unknown protein (TAIR:AT5G64400.1); Has 185 Blast hits to 185 proteins in 73 species: Arc…	0.87516	1.01325	4.30863e-08	2.94796	0.00015967	1.58175
AT4G12490.1	protein_coding		Bifunctional inhibitor/lipid-transfer protein/seed storage 2S albumin superfamily protein; CONTAINS InterPro DOMAIN/s: Bifunctional inhibitor/plant lipid transfer protein/seed storage (InterPro:IPR016140), Plant lipid transfer protein/seed storage/trypsin-alpha amylase inhibitor (InterPro:IPR003612), Plant lipid transfer protein/hydrophobic protein, helical domain (InterPro:IPR013770); BEST Arabi…	0.0575289	1.61628	0.000626117	2.91393	0.245905	1.31988
AT1G30160.2	protein_coding		Protein of unknown function (DUF295); CONTAINS InterPro DOMAIN/s: Protein of unknown function DUF295 (InterPro:IPR005174); BEST Arabidopsis thaliana protein match is: Protein of unknown function (DUF295) (TAIR:AT1G05540.1); Has 35333 Blast hits to 34131 proteins in 2444 species: Archae - 798; Bacteria - 22429; Metazoa - 974; Fungi - 991; Plants - 531; Viruses - 0; Other Eukaryotes - 9610 (source:…	0.0097889	1.21968	3.50665e-09	2.90982	0.982367	1.00144	uORF
AT1G65890.1	protein_coding	ACYL ACTIVATING ENZYME 12 (AAE12)	acyl activating enzyme 12 (AAE12); FUNCTIONS IN: catalytic activity; INVOLVED IN: metabolic process; EXPRESSED IN: leaf apex, hypocotyl, flower; EXPRESSED DURING: petal differentiation and expansion stage; CONTAINS InterPro DOMAIN/s: AMP-dependent synthetase/ligase (InterPro:IPR000873); BEST Arabidopsis thaliana protein match is: benzoyloxyglucosinolate 1 (TAIR:AT1G65880.1); Has 77298 Blast hits …	3.14506e-05	-1.88804	2.12227e-07	2.90068	0.179336	-1.14451
AT1G61800.1	protein_coding	GLUCOSE-6-PHOSPHATE/PHOSPHATE TRANSLOCATOR 2 (GPT2)	glucose6-Phosphate/phosphate transporter 2. Expression is upregulated in the shoot of cax1/cax3 mutant.	0.00116311	1.33897	6.46657e-09	2.89526	0.36178	-1.066	3' UTR
AT5G47880.1	protein_coding	EUKARYOTIC RELEASE FACTOR 1-1 (ERF1-1)	Encodes a eukaryotic release factor 1 homolog. Cosuppression of the gene's expression results affects cell elongation of the inflorescence stem, specifically the internodes, and radial cell division. Expression of the protein is primarily observed in the vascular system and in actively growing and elongating zones.	0.00266217	1.15587	1.29779e-11	2.88472	2.09601e-11	2.75568	3' UTR + Intron
AT3G50770.1	protein_coding	CALMODULIN-LIKE 41 (CML41)	calmodulin-like 41 (CML41); FUNCTIONS IN: calcium ion binding; INVOLVED IN: biological_process unknown; LOCATED IN: chloroplast; EXPRESSED IN: 17 plant structures; EXPRESSED DURING: 11 growth stages; CONTAINS InterPro DOMAIN/s: EF-Hand 1, calcium-binding site (InterPro:IPR018247), EF-HAND 2 (InterPro:IPR018249), EF-hand-like domain (InterPro:IPR011992), Calcium-binding EF-hand (InterPro:IPR002048…	0.000908466	1.51549	2.41211e-07	2.81079	7.30755e-05	1.76454	uORF
AT5G14180.1	protein_coding	MYZUS PERSICAE-INDUCED LIPASE 1 (MPL1)	Myzus persicae-induced lipase 1 (MPL1); FUNCTIONS IN: catalytic activity; INVOLVED IN: glycerol biosynthetic process, lipid metabolic process; LOCATED IN: endomembrane system; EXPRESSED IN: 7 plant structures; EXPRESSED DURING: L mature pollen stage, M germinated pollen stage, 4 anthesis, petal differentiation and expansion stage; CONTAINS InterPro DOMAIN/s: AB-hydrolase-associated lipase region …	0.95064	-1.01522	0.00126019	2.78715	0.350883	1.26155
AT5G09820.2	protein_coding		Plastid-lipid associated protein PAP / fibrillin family protein; FUNCTIONS IN: structural molecule activity; INVOLVED IN: biological_process unknown; LOCATED IN: chloroplast; EXPRESSED IN: 23 plant structures; EXPRESSED DURING: 15 growth stages; CONTAINS InterPro DOMAIN/s: Plastid lipid-associated protein/fibrillin (InterPro:IPR006843); BEST Arabidopsis thaliana protein match is: Plastid-lipid as…	0.658283	1.12962	0.00285266	2.78371	0.350565	-1.29876	3' UTR
AT3G54530.1	protein_coding		unknown protein; BEST Arabidopsis thaliana protein match is: unknown protein (TAIR:AT3G54520.1); Has 159 Blast hits to 159 proteins in 50 species: Archae - 2; Bacteria - 26; Metazoa - 55; Fungi - 5; Plants - 20; Viruses - 2; Other Eukaryotes - 49 (source: NCBI BLink).	0.0275904	-1.58311	0.000149755	2.7788	0.150864	1.32246	uORF
AT1G30010.1	protein_coding	NUCLEAR MATURASE 1 (NMAT1)	Analysis of the RNA profiles of wild-type and mutant plants establishes a role for nMAT1 in the trans-splicing of nad1 intron 1 and in the cis-splicing of nad2 intron 1 and nad4 intron 2.	0.959932	-1.00942	0.000162013	2.77453	0.0033493	1.9734	3' UTR + Intron
AT1G77960.1	protein_coding		unknown protein; BEST Arabidopsis thaliana protein match is: unknown protein (TAIR:AT1G28630.4); Has 13187 Blast hits to 6837 proteins in 407 species: Archae - 0; Bacteria - 447; Metazoa - 4509; Fungi - 1333; Plants - 399; Viruses - 45; Other Eukaryotes - 6454 (source: NCBI BLink).	0.317124	-1.10822	5.02686e-07	2.7702	0.664123	-1.04472	uORF
AT3G53310.1	protein_coding		AP2/B3-like transcriptional factor family protein; FUNCTIONS IN: DNA binding, sequence-specific DNA binding transcription factor activity; INVOLVED IN: regulation of transcription, DNA-dependent; LOCATED IN: endomembrane system; EXPRESSED IN: 15 plant structures; EXPRESSED DURING: 13 growth stages; CONTAINS InterPro DOMAIN/s: Transcriptional factor B3 (InterPro:IPR003340); BEST Arabidopsis thalia…	0.803447	1.04261	6.60803e-05	2.76348	0.109217	1.33003	uORF
AT3G49620.1	protein_coding	DARK INDUCIBLE 11 (DIN11)	encodes a protein similar to 2-oxoacid-dependent dioxygenase. Expression is induced after 24 hours of dark treatment, in senescing leaves and treatment with exogenous photosynthesis inhibitor. Induction of gene expression was suppressed in excised leaves supplied with sugar. The authors suggest that the gene's expression pattern is responding to the level of sugar in the cell.	0.418291	1.20649	0.000831763	2.76052	0.00769996	-2.06693	uORF
AT1G73260.1	protein_coding	KUNITZ TRYPSIN INHIBITOR 1 (KTI1)	Encodes a trypsin inhibitor involved in modulating programmed cell death in plant-pathogen interactions.	0.402033	1.18076	0.000252374	2.74655	0.13627	-1.35854
AT1G52890.1	protein_coding	NAC DOMAIN CONTAINING PROTEIN 19 (NAC019)	encodes a NAC transcription factor whose expression is induced by drought, high salt, and abscisic acid. This gene binds to ERD1 promoter in vitro.	0.361478	-1.16251	5.35343e-05	2.73515	0.105837	-1.32131
AT5G56990.1	protein_coding		BEST Arabidopsis thaliana protein match is: Cystatin/monellin superfamily protein (TAIR:AT5G56920.1); Has 38 Blast hits to 38 proteins in 2 species: Archae - 0; Bacteria - 0; Metazoa - 0; Fungi - 0; Plants - 38; Viruses - 0; Other Eukaryotes - 0 (source: NCBI BLink).	0.0235163	1.40581	8.76389e-06	2.73305	1.84863e-05	2.52948	uORF
AT1G49180.1	protein_coding		protein kinase family protein; FUNCTIONS IN: protein serine/threonine kinase activity, protein kinase activity, kinase activity, ATP binding, nucleic acid binding; INVOLVED IN: protein amino acid phosphorylation; LOCATED IN: cellular_component unknown; EXPRESSED IN: 17 plant structures; EXPRESSED DURING: 9 growth stages; CONTAINS InterPro DOMAIN/s: Serine/threonine-protein kinase domain (InterPro…	0.599354	-1.09827	0.000120049	2.73021	0.203948	1.26372
AT1G66920.2	protein_coding		Protein kinase superfamily protein; FUNCTIONS IN: protein serine/threonine kinase activity, protein kinase activity, kinase activity, ATP binding; INVOLVED IN: protein amino acid phosphorylation; LOCATED IN: endomembrane system; CONTAINS InterPro DOMAIN/s: Protein kinase, ATP binding site (InterPro:IPR017441), Serine/threonine-protein kinase domain (InterPro:IPR002290), Serine-threonine/tyrosine-…	0.53164	1.18202	0.00273641	2.70443	0.184274	-1.44316
AT4G01360.1	protein_coding	BYPASS 3 (BPS3)	Encodes a protein related to BYPASS1 (BPS1). Regulates production of mobile compound: bps signal.	0.0406532	-1.93916	0.00516848	2.69988	0.21277	-1.459
AT1G78450.1	protein_coding		SOUL heme-binding family protein; FUNCTIONS IN: binding; INVOLVED IN: biological_process unknown; LOCATED IN: endomembrane system; EXPRESSED IN: 13 plant structures; EXPRESSED DURING: 9 growth stages; CONTAINS InterPro DOMAIN/s: SOUL haem-binding protein (InterPro:IPR006917); BEST Arabidopsis thaliana protein match is: SOUL heme-binding family protein (TAIR:AT1G17100.1); Has 640 Blast hits to 629…	0.187995	1.17545	3.18003e-06	2.69926	4.76032e-08	4.51166
AT3G08890.2	protein_coding		Protein of unknown function, DUF538; CONTAINS InterPro DOMAIN/s: Protein of unknown function DUF538 (InterPro:IPR007493); BEST Arabidopsis thaliana protein match is: Protein of unknown function, DUF538 (TAIR:AT5G37070.1); Has 520 Blast hits to 520 proteins in 25 species: Archae - 0; Bacteria - 0; Metazoa - 0; Fungi - 0; Plants - 520; Viruses - 0; Other Eukaryotes - 0 (source: NCBI BLink).	9.223e-05	1.27358	5.92192e-11	2.69786	8.01545e-12	3.29826	3' UTR
AT1G76930.1	protein_coding	EXTENSIN 4 (EXT4)	Encodes an Arabidopsis extensin gene that belongs to cell-wall hydroxyproline-rich glycoproteins. The cross-link of extensins enforces cell wall strength. Transgenic plants overexpressing this gene show an increase in stem thickness.	0.0155066	1.7963	0.000537331	2.68228	0.211892	1.31182	3' UTR
AT5G19400.1	protein_coding	(SMG7)	Encodes SMG7, a protein that possesses an evolutionarily conserved EST1 domain and exhibits strong homology to human SMG6 (EST1A) and SMG7 (EST1C) proteins. SMG7 plays an evolutionarily conserved role in nonsense-mediated RNA decay (NMD). Required for exit from meiosis. Hypomorphic smg7 alleles render mutant plants sterile by causing an unusual cell-cycle arrest in anaphase II that is characteriz…	0.0555878	1.14206	6.21909e-09	2.68047	3.8309e-10	3.59812	3' UTR + Intron + uORF
AT1G48268.1	pseudogene		pseudogene of F-box family protein	0.388465	1.22257	0.00105671	2.67931	0.570938	-1.13965	Pseudogene
AT2G02990.1	protein_coding	RIBONUCLEASE 1 (RNS1)	member of the ribonuclease T2 family, responds to inorganic phosphate starvation, and inhibits production of anthocyanin. Also involved in wound-induced signaling independent of jasmonic acid.	0.0010917	1.67049	4.24686e-06	2.66298	6.63267e-05	-2.06824	uORF
AT3G11480.1	protein_coding	(BSMT1)	The gene encodes a SABATH methyltransferase that methylates both salicylic acid and benzoic acid. It is highly expressed in flowers, induced by biotic and abiotic stress and thought to be involved in direct defense mechanism.	0.15247	1.34388	0.000356954	2.65378	0.0959901	-1.41904	uORF
AT4G12500.1	protein_coding		Bifunctional inhibitor/lipid-transfer protein/seed storage 2S albumin superfamily protein; FUNCTIONS IN: lipid binding; INVOLVED IN: lipid transport; EXPRESSED IN: hypocotyl, leaf; EXPRESSED DURING: LP.04 four leaves visible; CONTAINS InterPro DOMAIN/s: Bifunctional inhibitor/plant lipid transfer protein/seed storage (InterPro:IPR016140), Plant lipid transfer protein/seed storage/trypsin-alpha am…	0.0242728	1.5931	0.000195119	2.65365	0.164578	1.30436
AT3G01570.1	protein_coding		Oleosin family protein; FUNCTIONS IN: molecular_function unknown; INVOLVED IN: lipid storage; LOCATED IN: monolayer-surrounded lipid storage body, integral to membrane, membrane; CONTAINS InterPro DOMAIN/s: Oleosin (InterPro:IPR000136); BEST Arabidopsis thaliana protein match is: oleosin 2 (TAIR:AT5G40420.1); Has 516 Blast hits to 516 proteins in 52 species: Archae - 0; Bacteria - 0; Metazoa - 0;…	0.00760029	1.41974	2.04731e-06	2.63775	2.20698e-08	4.54602
AT2G23100.1	protein_coding		Cysteine/Histidine-rich C1 domain family protein; FUNCTIONS IN: zinc ion binding; LOCATED IN: chloroplast; CONTAINS InterPro DOMAIN/s: Zinc finger, PHD-type (InterPro:IPR001965), DC1 (InterPro:IPR004146), C1-like (InterPro:IPR011424); BEST Arabidopsis thaliana protein match is: Cysteine/Histidine-rich C1 domain family protein (TAIR:AT5G42280.1); Has 35333 Blast hits to 34131 proteins in 2444 spec…	0.816831	-1.06701	0.00460875	2.63435	0.220148	-1.42682	3' UTR + uORF
AT3G04070.1	protein_coding	NAC DOMAIN CONTAINING PROTEIN 47 (NAC047)	NAC domain containing protein 47 (NAC047); FUNCTIONS IN: sequence-specific DNA binding transcription factor activity; INVOLVED IN: multicellular organismal development, regulation of transcription; LOCATED IN: cellular_component unknown; EXPRESSED IN: 16 plant structures; EXPRESSED DURING: 7 growth stages; CONTAINS InterPro DOMAIN/s: No apical meristem (NAM) protein (InterPro:IPR003441); BEST Ara…	0.275125	1.30997	0.00176508	2.62066	0.71062	1.09365
AT1G02930.1	protein_coding	GLUTATHIONE S-TRANSFERASE 6 (GSTF6)	Encodes glutathione transferase belonging to the phi class of GSTs. Naming convention according to Wagner et al. (2002).	0.0203682	1.57378	0.00013342	2.60793	0.64077	1.08367
AT5G58810.1	pseudogene		subtilisin-like serine protease, pseudogene, contains similarity to prepro-cucumisin GI:807698 from (Cucumis melo); non-consensus acceptor site AA at exon 6; blastp match of 43% identity and 2.1e-113 P-value to GP|13325079|gb|AAD02075.3||AF036960 subtilisin-like protease C1 {Glycine max}	0.135132	-1.5627	0.00556132	2.58899	0.139053	1.55505	Pseudogene
AT5G05600.1	protein_coding		2-oxoglutarate (2OG) and Fe(II)-dependent oxygenase superfamily protein; FUNCTIONS IN: oxidoreductase activity, iron ion binding; INVOLVED IN: response to salt stress, response to karrikin; EXPRESSED IN: 15 plant structures; EXPRESSED DURING: 9 growth stages; CONTAINS InterPro DOMAIN/s: Isopenicillin N synthase (InterPro:IPR002283), Oxoglutarate/iron-dependent oxygenase (InterPro:IPR005123); BEST…	0.166176	1.12459	1.22108e-07	2.57473	0.00606063	-1.30767	uORF
AT5G60250.1	protein_coding		zinc finger (C3HC4-type RING finger) family protein; FUNCTIONS IN: zinc ion binding, nucleic acid binding; EXPRESSED IN: 14 plant structures; EXPRESSED DURING: 8 growth stages; CONTAINS InterPro DOMAIN/s: Zinc finger, RING-type, conserved site (InterPro:IPR017907), Zinc finger, C6HC-type (InterPro:IPR002867), Zinc finger, RING-type (InterPro:IPR001841), Polynucleotidyl transferase, ribonuclease H…	0.555214	-1.08535	2.23617e-05	2.56962	0.615233	1.0721
AT1G36730.1	protein_coding		Translation initiation factor IF2/IF5; FUNCTIONS IN: binding, translation initiation factor activity; INVOLVED IN: translational initiation, regulation of translational initiation; EXPRESSED IN: sperm cell, male gametophyte, pollen tube; EXPRESSED DURING: L mature pollen stage, M germinated pollen stage; CONTAINS InterPro DOMAIN/s: Translation initiation factor IF2/IF5, N-terminal (InterPro:IPR01…	0.199816	1.05626	9.82023e-11	2.55811	1.57473e-12	3.95225	3' UTR + uORF
AT1G73220.1	protein_coding	ORGANIC CATION/CARNITINE TRANSPORTER1 (OCT1)	organic cation/carnitine transporter1 (1-Oct); FUNCTIONS IN: carnitine transporter activity, carbohydrate transmembrane transporter activity, transporter activity; INVOLVED IN: transport, transmembrane transport; LOCATED IN: plasma membrane, membrane; EXPRESSED IN: 20 plant structures; EXPRESSED DURING: 4 anthesis, C globular stage, petal differentiation and expansion stage; CONTAINS InterPro DOM…	0.828773	-1.0521	0.0017735	2.55783	0.0223871	-1.83832	uORF
AT5G02650.1	protein_coding		BEST Arabidopsis thaliana protein match is: Telomerase activating protein Est1 (TAIR:AT1G28260.2); Has 20 Blast hits to 20 proteins in 2 species: Archae - 0; Bacteria - 0; Metazoa - 0; Fungi - 0; Plants - 20; Viruses - 0; Other Eukaryotes - 0 (source: NCBI BLink).	0.492513	1.09004	9.03011e-06	2.55686	1.78284e-08	5.72897	uORF
AT3G50480.1	protein_coding	HOMOLOG OF RPW8 4 (HR4)	Homolog of RPW8	0.0217209	2.07966	0.00567543	2.5562	0.376543	1.28729	uORF
AT3G53240.1	protein_coding	RECEPTOR LIKE PROTEIN 45 (RLP45)	receptor like protein 45 (RLP45); CONTAINS InterPro DOMAIN/s: Leucine-rich repeat, typical subtype (InterPro:IPR003591), Leucine-rich repeat (InterPro:IPR001611); BEST Arabidopsis thaliana protein match is: receptor like protein 15 (TAIR:AT1G74190.1); Has 114871 Blast hits to 27541 proteins in 1042 species: Archae - 49; Bacteria - 7290; Metazoa - 23394; Fungi - 1166; Plants - 74458; Viruses - 12;…	0.0503056	1.0347	3.37791e-15	2.54014	1.45288e-17	4.62372	uORF
AT5G10140.1	protein_coding	FLOWERING LOCUS C (FLC)	MADS-box protein encoded by FLOWERING LOCUS C - transcription factor that functions as a repressor of floral transition and contributes to temperature compensation of the circadian clock. Expression is downregulated during cold treatment. Vernalization, FRI and the autonomous pathway all influence the state of FLC chromatin. Both maternal and paternal alleles are reset by vernalization, but their…	0.134927	1.08896	2.09528e-09	2.53359	2.04797e-11	4.17461	3' UTR
AT5G24770.1	protein_coding	VEGETATIVE STORAGE PROTEIN 2 (VSP2)	Has acid phosphatase activity dependent on the presence of divalent cations (Mg2+, Co2+, Zn2+, Mn2+) and anti-insect activity. Insects fed with the protein show a retarded development. Induced in response to abscisic acid, jasmonic acid, salt, water deficiency and wounding.	0.0117002	-1.74987	0.000398363	2.53014	0.0245201	-1.62061	3' UTR + uORF
AT3G48520.1	protein_coding	CYTOCHROME P450, FAMILY 94, SUBFAMILY B, POLYPEPTIDE 3 (CYP94B3)	CYP94B3 is a jasmonoyl-isoleucine-12-hydroxylase that catalyzes the formation of 12-OH-JA-Ile from JA-Ile. By reducing the levels of this the biologically active phytohormone, CYP94B3 attenuates the jasmonic acid signaling cascade. CYP94B3 transcript levels rise in response to wounding.	0.0522466	1.32118	1.70843e-05	2.51992	0.509188	1.09126
AT4G33495.1	protein_coding	ROOT PRIMORDIUM DEFECTIVE 1 (RPD1)	A member of the RPD gene family - there are13 annotated genes and one EST encoding RPD1-like proteins in Arabidopsis. Shows no homology to any protein of known function. Abundant expression found in the shoot apex and the root. rpd1 mutant is a temperature-sensitive mutant isolated on the basis of the impairment in adventitious roots formation in hypocotyl region. Also, disruption of the RPD1 gen…	0.944152	1.0091	1.52437e-05	2.51842	6.23643e-06	2.76162	3' UTR + Intron
AT1G63230.1	protein_coding		Tetratricopeptide repeat (TPR)-like superfamily protein; CONTAINS InterPro DOMAIN/s: Pentatricopeptide repeat (InterPro:IPR002885); BEST Arabidopsis thaliana protein match is: Tetratricopeptide repeat (TPR)-like superfamily protein (TAIR:AT1G63630.1); Has 57300 Blast hits to 14267 proteins in 286 species: Archae - 3; Bacteria - 43; Metazoa - 749; Fungi - 672; Plants - 54190; Viruses - 0; Other Eu…	0.350693	-1.09565	8.70229e-07	2.51456	8.50306e-07	2.51997	uORF
AT1G73805.1	protein_coding	SAR DEFICIENT 1 (SARD1)	Encodes SAR Deficient 1 (SARD1), a key regulator for ICS1 (Isochorismate Synthase 1) induction and salicylic acid (SA) synthesis.	0.000226548	2.79924	0.000549721	2.51119	0.00425919	1.98906	3' UTR
AT1G54870.1	protein_coding		ChlADR is an aldehyde reductase that catalyzes the reduction of the aldehyde carbonyl groups on saturated and alpha,beta-unsaturated aldehydes with more than 5 carbons in vitro. The N-terminal region of this protein directs GFP to the chloroplast where where ChlADR likely helps to maintain the photosynthetic process by detoxifying reactive carbonyls formed during lipid peroxidation. In addition, …	0.621879	1.13815	0.0041968	2.50209	0.00066712	3.30197
AT3G25770.1	protein_coding	ALLENE OXIDE CYCLASE 2 (AOC2)	Encodes allene oxide cyclase. One of four genes in Arabidopsis that encode this enzyme, which catalyzes an essential step in jasmonic acid biosynthesis. Gene expression is induced during senescence, a process that involves jasmonic acid signalling pathway. Note: Nomenclature for Arabidopsis allene oxide cyclase 2 (AOC2, AT3G25770) gene is based on Stenzel et al. 2003 Plant Molecular Biology 51:89…	0.00402716	-1.3129	1.02525e-07	2.49335	0.0171728	-1.2347
AT5G52390.1	protein_coding		PAR1 protein; FUNCTIONS IN: molecular_function unknown; INVOLVED IN: biological_process unknown; LOCATED IN: endomembrane system; EXPRESSED IN: 13 plant structures; EXPRESSED DURING: 8 growth stages; CONTAINS InterPro DOMAIN/s: PAR1 (InterPro:IPR009489); BEST Arabidopsis thaliana protein match is: PAR1 protein (TAIR:AT3G54040.1); Has 1807 Blast hits to 1807 proteins in 277 species: Archae - 0; Ba…	0.0221453	-1.72977	0.0010247	2.486	0.4834	-1.1611	3' UTR
AT4G32810.1	protein_coding	CAROTENOID CLEAVAGE DIOXYGENASE 8 (CCD8)	Encodes a protein with similarity to carotenoid cleaving deoxygenases, the enzymes that cleave beta-carotene. Involved in the production of a graft transmissable signal to suppress axillary branching. Protein is localized to chloroplast stroma and expressed primarily in root tip. Mutants in the gene exhibit increased shoot branching, and light-dependent defects in hook opening and hypocotyl/root …	0.000203744	1.81035	4.39564e-06	2.48349	2.05187e-08	4.69863
AT4G23170.1	protein_coding	(EP1)	Induced in response to Salicylic acid.Similar to receptor-like kinase 4 and 5. NPR1, a known positive regulator of the SA signaling pathway is responsible for the SA-dependent induction and constitutive repression of EP1 gene's basal expression.	0.146385	1.4895	0.00457796	2.47005	0.839754	-1.0542	uORF
AT3G03510.1	protein_coding		Phototropic-responsive NPH3 family protein; FUNCTIONS IN: signal transducer activity; INVOLVED IN: response to light stimulus; LOCATED IN: endomembrane system; CONTAINS InterPro DOMAIN/s: NPH3 (InterPro:IPR004249), BTB/POZ fold (InterPro:IPR011333), Kelch related (InterPro:IPR013089); BEST Arabidopsis thaliana protein match is: Phototropic-responsive NPH3 family protein (TAIR:AT5G17580.1); Has 83…	0.297113	1.40501	0.0142127	2.46891	0.198916	1.52911	uORF
AT5G47330.1	protein_coding		alpha/beta-Hydrolases superfamily protein; FUNCTIONS IN: palmitoyl-(protein) hydrolase activity; INVOLVED IN: response to salt stress; LOCATED IN: endomembrane system; EXPRESSED IN: 12 plant structures; EXPRESSED DURING: LP.06 six leaves visible, LP.04 four leaves visible, 4 anthesis, petal differentiation and expansion stage; CONTAINS InterPro DOMAIN/s: Palmitoyl protein thioesterase (InterPro:I…	0.566965	1.13767	0.00168857	2.46279	0.00485327	-2.1551
AT5G14650.1	protein_coding		Pectin lyase-like superfamily protein; FUNCTIONS IN: polygalacturonase activity; INVOLVED IN: carbohydrate metabolic process; LOCATED IN: endomembrane system; EXPRESSED IN: 7 plant structures; EXPRESSED DURING: F mature embryo stage, LP.02 two leaves visible, petal differentiation and expansion stage; CONTAINS InterPro DOMAIN/s: Pectin lyase fold/virulence factor (InterPro:IPR011050), Glycoside h…	0.000403041	2.25137	0.000181386	2.44901	0.155365	-1.28099
AT4G19110.2	protein_coding		Protein kinase superfamily protein; FUNCTIONS IN: protein serine/threonine kinase activity, protein kinase activity, kinase activity, ATP binding; INVOLVED IN: protein amino acid phosphorylation; LOCATED IN: cellular_component unknown; EXPRESSED IN: sperm cell, male gametophyte, pollen tube; EXPRESSED DURING: L mature pollen stage, M germinated pollen stage; CONTAINS InterPro DOMAIN/s: Protein ki…	0.158897	1.18913	8.26791e-06	2.4459	6.69938e-06	2.49552	3' UTR + Intron + uORF
AT4G36950.1	protein_coding	MITOGEN-ACTIVATED PROTEIN KINASE KINASE KINASE 21 (MAPKKK21)	member of MEKK subfamily	0.00227159	1.31776	6.11893e-08	2.44019	0.629905	-1.03523
AT5G52940.1	protein_coding		Protein of unknown function (DUF295); LOCATED IN: mitochondrion; CONTAINS InterPro DOMAIN/s: Protein of unknown function DUF295 (InterPro:IPR005174); BEST Arabidopsis thaliana protein match is: Protein of unknown function (DUF295) (TAIR:AT5G52930.1); Has 1807 Blast hits to 1807 proteins in 277 species: Archae - 0; Bacteria - 0; Metazoa - 736; Fungi - 347; Plants - 385; Viruses - 0; Other Eukaryot…	0.02108	-1.57715	0.000269108	2.43776	0.954196	1.01001
AT5G28996.1	pseudogene		pseudogene, similar to ATP-dependent phosphoenolpyruvate carboxykinase, blastp match of 83% identity and 1.2e-13 P-value to GP|6707571|gb|AAF25671.1|AF212109_1|AF212109 ATP-dependent phosphoenolpyruvate carboxykinase {Medicago sativa}	0.378465	1.24654	0.00344748	2.43677	0.142149	1.46185	Pseudogene
AT1G17020.1	protein_coding	SENESCENCE-RELATED GENE 1 (SRG1)	Encodes a novel member of the Fe(II)/ascorbate oxidase gene family; senescence-related gene.	0.0020905	1.50735	3.02179e-06	2.43402	0.656577	1.04801
AT2G41850.1	protein_coding	POLYGALACTURONASE ABSCISSION ZONE A. THALIANA (PGAZAT)	ADPG2.	0.910828	1.02055	0.000401801	2.42963	0.721519	1.06707
AT1G02920.1	protein_coding	GLUTATHIONE S-TRANSFERASE 7 (GSTF7)	Encodes glutathione transferase belonging to the phi class of GSTs. Naming convention according to Wagner et al. (2002).	0.047481	1.29546	1.00377e-05	2.42828	0.978463	-1.00321
AT5G32522.1	pseudogene		pseudogene, hypothetical protein	0.0210386	-1.18869	2.80868e-08	2.4218	0.00252245	1.28396	Pseudogene
AT5G18210.1	protein_coding		NAD(P)-binding Rossmann-fold superfamily protein; FUNCTIONS IN: oxidoreductase activity, binding, catalytic activity; INVOLVED IN: oxidation reduction, metabolic process; EXPRESSED IN: 22 plant structures; EXPRESSED DURING: 13 growth stages; CONTAINS InterPro DOMAIN/s: Short-chain dehydrogenase/reductase, conserved site (InterPro:IPR020904), NAD(P)-binding domain (InterPro:IPR016040), Polyketide …	0.00155459	1.6843	2.28365e-05	2.39631	0.00240915	1.63107	3' UTR
AT5G58005.2	protein_coding		Cytochrome c oxidase, subunit Vib family protein; FUNCTIONS IN: cytochrome-c oxidase activity; INVOLVED IN: biological_process unknown; LOCATED IN: mitochondrion; CONTAINS InterPro DOMAIN/s: Cytochrome c oxidase, subunit VIb (InterPro:IPR003213); Has 136 Blast hits to 136 proteins in 61 species: Archae - 0; Bacteria - 0; Metazoa - 50; Fungi - 38; Plants - 46; Viruses - 0; Other Eukaryotes - 2 (so…	0.114475	-1.56456	0.00667419	2.3876	0.693125	-1.11159	3' UTR
AT2G18193.1	protein_coding		P-loop containing nucleoside triphosphate hydrolases superfamily protein; FUNCTIONS IN: nucleoside-triphosphatase activity, ATPase activity, nucleotide binding, ATP binding; LOCATED IN: endomembrane system; EXPRESSED IN: callus; CONTAINS InterPro DOMAIN/s: ATPase, AAA-type, core (InterPro:IPR003959), ATPase, AAA+ type, core (InterPro:IPR003593), ATPase, AAA-type, conserved site (InterPro:IPR00396…	0.925113	1.00701	1.25289e-07	2.37685	0.000963443	-1.38275
AT2G02250.1	protein_coding	PHLOEM PROTEIN 2-B2 (PP2-B2)	phloem protein 2-B2 (PP2-B2); FUNCTIONS IN: carbohydrate binding; INVOLVED IN: N-terminal protein myristoylation; LOCATED IN: cellular_component unknown; EXPRESSED IN: stamen; EXPRESSED DURING: 4 anthesis; CONTAINS InterPro DOMAIN/s: F-box domain, cyclin-like (InterPro:IPR001810), F-box domain, Skp2-like (InterPro:IPR022364); BEST Arabidopsis thaliana protein match is: F-box family protein (TAIR:…	0.987047	-1.00278	0.00030877	2.37578	0.153619	1.29246	uORF
AT2G28105.1	protein_coding		CONTAINS InterPro DOMAIN/s: Nucleic acid-binding, OB-fold-like (InterPro:IPR016027), Replication factor A, C-terminal (InterPro:IPR013955); Has 20 Blast hits to 20 proteins in 10 species: Archae - 0; Bacteria - 0; Metazoa - 2; Fungi - 0; Plants - 18; Viruses - 0; Other Eukaryotes - 0 (source: NCBI BLink).	0.99647	1.00032	9.69401e-08	2.36602	1.27657e-08	2.84699	uORF
AT5G33251.1	pseudogene		pseudogene of unknown protein	0.901716	-1.02655	0.00162265	2.36357	0.0920632	1.46621	Pseudogene
AT4G23810.1	protein_coding	(WRKY53)	member of WRKY Transcription Factor; Group III	0.299772	1.2644	0.00214535	2.36032	0.944721	-1.01541
AT3G22275.1	protein_coding		unknown protein; FUNCTIONS IN: molecular_function unknown; INVOLVED IN: biological_process unknown; LOCATED IN: cellular_component unknown; Has 22 Blast hits to 22 proteins in 6 species: Archae - 0; Bacteria - 0; Metazoa - 0; Fungi - 0; Plants - 22; Viruses - 0; Other Eukaryotes - 0 (source: NCBI BLink).	0.981367	-1.00183	2.38281e-07	2.35169	0.0991269	-1.1476
AT5G67310.1	protein_coding	"CYTOCHROME P450, FAMILY 81, SUBFAMILY G, POLYPEPTIDE 1" (CYP81G1)	member of CYP81G	3.77945e-06	3.30473	8.27753e-05	2.34943	0.0967909	-1.29201
AT5G18840.1	protein_coding		Major facilitator superfamily protein; FUNCTIONS IN: carbohydrate transmembrane transporter activity, sugar:hydrogen symporter activity; INVOLVED IN: transport, transmembrane transport; LOCATED IN: integral to membrane, membrane; EXPRESSED IN: 17 plant structures; EXPRESSED DURING: 7 growth stages; CONTAINS InterPro DOMAIN/s: Major facilitator superfamily (InterPro:IPR020846), General substrate t…	0.00703945	1.91448	0.00118527	2.34498	0.0452871	1.55873	3' UTR
AT4G02330.1	protein_coding	(ATPMEPCRB)	Encodes a pectin methylesterase that is sensitive to chilling stress and brassinosteroid regulation.	0.00464331	1.69177	0.000131607	2.3439	0.0115888	1.56704
AT4G38410.1	protein_coding		Dehydrin family protein; FUNCTIONS IN: molecular_function unknown; INVOLVED IN: response to water, response to stress; LOCATED IN: cellular_component unknown; EXPRESSED IN: stem, hypocotyl, root; CONTAINS InterPro DOMAIN/s: Dehydrin (InterPro:IPR000167); Has 3050 Blast hits to 2020 proteins in 252 species: Archae - 4; Bacteria - 32; Metazoa - 564; Fungi - 141; Plants - 1342; Viruses - 0; Other Eu…	0.091936	-1.77935	0.0197449	2.34121	0.215519	-1.50715
AT3G61280.1	protein_coding		CONTAINS InterPro DOMAIN/s: Lipopolysaccharide-modifying protein (InterPro:IPR006598), Protein of unknown function DUF821, CAP10-like (InterPro:IPR008539); BEST Arabidopsis thaliana protein match is: Arabidopsis thaliana protein of unknown function (DUF821) (TAIR:AT3G61290.1); Has 683 Blast hits to 672 proteins in 134 species: Archae - 0; Bacteria - 47; Metazoa - 230; Fungi - 121; Plants - 246; V…	0.000932713	2.02483	0.000223334	2.33353	0.0125829	1.59826	3' UTR + Intron + uORF
AT3G09940.1	protein_coding	MONODEHYDROASCORBATE REDUCTASE (MDHAR)	Encodes a member of the monodehydroascorbate reductase gene family. Critical for a mutualistic symbiosis between the host Arabidopsis and the root colonizing fungus Piriformospora indica.	0.00965543	1.47278	2.87351e-05	2.3277	0.356774	-1.12654
AT2G21640.1	protein_coding		Encodes a protein of unknown function that is a marker for oxidative stress response.	0.696245	1.02715	6.83899e-08	2.32639	0.00781033	1.24213
AT4G14365.1	protein_coding	XB3 ORTHOLOG 4 IN ARABIDOPSIS THALIANA (XBAT34)	XB3 ortholog 4 in Arabidopsis thaliana (XBAT34); FUNCTIONS IN: zinc ion binding; EXPRESSED IN: 22 plant structures; EXPRESSED DURING: 13 growth stages; CONTAINS InterPro DOMAIN/s: Zinc finger, RING-type (InterPro:IPR001841), Ankyrin repeat-containing domain (InterPro:IPR020683), Ankyrin repeat (InterPro:IPR002110); BEST Arabidopsis thaliana protein match is: XB3 ortholog 5 in Arabidopsis thaliana…	0.15299	1.389	0.00229961	2.32559	0.431565	1.19095
AT2G03760.1	protein_coding	SULPHOTRANSFERASE 12 (SOT12)	Encodes a brassinosteroid sulfotransferase. In vitro experiements show that this enzyme has a preference for 24-epibrassinosteroids, particularly 24-epicathasterone, but does not act on castasterone and brassinolide. It is differentially expressed during development, being more abundant in young seedlings and actively growing cell cultures. Expression is induced in response to salicylic acid and …	0.0178322	1.13706	1.41696e-09	2.32309	6.9373e-06	1.44338	uORF
AT5G43650.1	protein_coding	(BHLH92)	BHLH92; FUNCTIONS IN: DNA binding, sequence-specific DNA binding transcription factor activity; INVOLVED IN: regulation of transcription; LOCATED IN: nucleus; CONTAINS InterPro DOMAIN/s: Helix-loop-helix DNA-binding domain (InterPro:IPR001092), Helix-loop-helix DNA-binding (InterPro:IPR011598); BEST Arabidopsis thaliana protein match is: basic helix-loop-helix (bHLH) DNA-binding superfamily prote…	0.0790432	-1.27447	3.31091e-05	2.31955	0.0349516	1.35162
AT1G74010.1	protein_coding		Calcium-dependent phosphotriesterase superfamily protein; FUNCTIONS IN: strictosidine synthase activity; INVOLVED IN: biosynthetic process; LOCATED IN: plant-type cell wall; EXPRESSED IN: 11 plant structures; EXPRESSED DURING: L mature pollen stage, M germinated pollen stage, 4 anthesis, C globular stage, petal differentiation and expansion stage; CONTAINS InterPro DOMAIN/s: Strictosidine synthas…	0.257717	1.33038	0.00487164	2.31577	0.00318882	-2.45398	uORF
AT5G39090.1	protein_coding		HXXXD-type acyl-transferase family protein; FUNCTIONS IN: transferase activity, transferring acyl groups other than amino-acyl groups, transferase activity; INVOLVED IN: biological_process unknown; EXPRESSED IN: 12 plant structures; EXPRESSED DURING: 6 growth stages; CONTAINS InterPro DOMAIN/s: Transferase (InterPro:IPR003480); BEST Arabidopsis thaliana protein match is: HXXXD-type acyl-transfera…	0.558829	1.13963	0.00259686	2.31534	0.0683883	-1.54959
AT2G14580.1	protein_coding	BASIC PATHOGENESIS-RELATED PROTEIN 1 (PRB1)	pathogenesis related protein, encodes a basic PR1-like protein. Expresses in flowers, roots, and not in leaves and responses to ethylene and methyl jasmonate. Salicylic acid represses gene expression.	0.0139915	2.76182	0.0347729	2.31215	0.00584174	3.2762
AT5G53820.1	protein_coding		Late embryogenesis abundant protein (LEA) family protein; BEST Arabidopsis thaliana protein match is: Late embryogenesis abundant protein (LEA) family protein (TAIR:AT5G38760.1); Has 1807 Blast hits to 1807 proteins in 277 species: Archae - 0; Bacteria - 0; Metazoa - 736; Fungi - 347; Plants - 385; Viruses - 0; Other Eukaryotes - 339 (source: NCBI BLink).	0.93858	-1.01338	0.000426664	2.30885	0.0919669	-1.36507
AT2G27690.1	protein_coding	"CYTOCHROME P450, FAMILY 94, SUBFAMILY C, POLYPEPTIDE 1" (CYP94C1)	Encodes a CYP94C1. Has highest omega-hydroxylase activity with 9,10-epoxystearic acid, while also metabolized lauric acid (C12:0) and C18 unsaturated fatty acids. Gene expression is induced in response to wounding and jasmonic acid treatment.	0.533747	-1.08537	4.15072e-05	2.30458	0.590975	-1.07314	3' UTR
AT1G52085.1	pseudogene		pseudogene, similar to jasmonate inducible protein, blastp match of 51% identity and 1.1e-11 P-value to GP|1883006|emb|CAA72271.1||Y11483 jasmonate inducible protein {Brassica napus}	0.0392155	1.2536	3.11634e-06	2.30444	6.07307e-06	2.17898	Pseudogene
AT2G40750.1	protein_coding	WRKY DNA-BINDING PROTEIN 54 (WRKY54)	member of WRKY Transcription Factor; Group III	0.138746	-1.55309	0.0116945	2.29889	0.759328	1.09049
AT5G22530.1	protein_coding		unknown protein; BEST Arabidopsis thaliana protein match is: unknown protein (TAIR:AT5G22520.1); Has 30201 Blast hits to 17322 proteins in 780 species: Archae - 12; Bacteria - 1396; Metazoa - 17338; Fungi - 3422; Plants - 5037; Viruses - 0; Other Eukaryotes - 2996 (source: NCBI BLink).	0.00174367	2.33779	0.0020317	2.29476	0.027098	1.69391
AT2G26150.1	protein_coding	HEAT SHOCK TRANSCRIPTION FACTOR A2 (HSFA2)	member of Heat Stress Transcription Factor (Hsf) family. Involved in response to misfolded protein accumulation in the cytosol. Regulated by alternative splicing and non-sense-mediated decay.	0.00326851	1.57451	2.79748e-05	2.29427	2.51894e-07	3.85998	uORF
AT5G61670.2	protein_coding		Encodes a close homolog of the Cauliflower OR (Orange) protein. The function of OR is to induce the differentiation of proplastids or other noncolored plastids into chromoplasts for carotenoid accumulation. Both proteins contain a Cysteine-rich zinc finger domain that is highly specific to DnaJ-like molecular chaperons.	0.392715	1.06698	2.01766e-07	2.29053	3.32546e-07	2.20127	3' UTR + Intron + uORF
AT2G39330.1	protein_coding	JACALIN-RELATED LECTIN 23 (JAL23)	jacalin-related lectin 23 (JAL23); FUNCTIONS IN: molecular_function unknown; INVOLVED IN: biological_process unknown; LOCATED IN: vacuole; EXPRESSED IN: 24 plant structures; EXPRESSED DURING: 14 growth stages; CONTAINS InterPro DOMAIN/s: Mannose-binding lectin (InterPro:IPR001229); BEST Arabidopsis thaliana protein match is: jacalin-related lectin 22 (TAIR:AT2G39310.3); Has 1977 Blast hits to 736…	0.0159857	-1.42231	3.48157e-05	2.28707	0.0298183	-1.36207
AT1G33030.1	protein_coding		O-methyltransferase family protein; CONTAINS InterPro DOMAIN/s: Winged helix-turn-helix transcription repressor DNA-binding (InterPro:IPR011991), Plant methyltransferase dimerisation (InterPro:IPR012967), O-methyltransferase, family 2 (InterPro:IPR001077), O-methyltransferase, COMT, eukaryota (InterPro:IPR016461); BEST Arabidopsis thaliana protein match is: O-methyltransferase 1 (TAIR:AT5G54160.1…	0.778216	1.0443	0.000184854	2.28565	0.0488685	-1.39442
AT5G43380.1	protein_coding	TYPE ONE SERINE/THREONINE PROTEIN PHOSPHATASE 6 (TOPP6)	encodes a type I serine/threonine protein phosphatase expressed in expressed in roots, rosettes and flowers.	0.651456	1.14423	0.0158324	2.2855	0.022554	-2.15793
AT2G33380.1	protein_coding	RESPONSIVE TO DESSICATION 20 (RD20)	Encodes a calcium binding protein whose mRNA is induced upon treatment with NaCl, ABA and in response to dessication. mRNA expression under drought conditions is apparent particularly in leaves and flowers. Isoform of caleosin with a role as a peroxygenase involved in oxylipin metabolism during biotic and abiotic stress.	0.000897564	-1.34234	6.94194e-08	2.2818	0.0858784	1.13129	uORF
AT3G56210.1	protein_coding		ARM repeat superfamily protein; FUNCTIONS IN: binding; INVOLVED IN: biological_process unknown; CONTAINS InterPro DOMAIN/s: Armadillo-type fold (InterPro:IPR016024); Has 63 Blast hits to 63 proteins in 13 species: Archae - 0; Bacteria - 0; Metazoa - 0; Fungi - 0; Plants - 63; Viruses - 0; Other Eukaryotes - 0 (source: NCBI BLink).	0.326593	1.25005	0.00298299	2.28036	0.03784	1.67015	3' UTR + Intron
AT4G15260.1	protein_coding		UDP-Glycosyltransferase superfamily protein; FUNCTIONS IN: UDP-glycosyltransferase activity, transferase activity, transferring glycosyl groups; INVOLVED IN: metabolic process; LOCATED IN: cellular_component unknown; EXPRESSED IN: 20 plant structures; EXPRESSED DURING: 12 growth stages; CONTAINS InterPro DOMAIN/s: UDP-glucuronosyl/UDP-glucosyltransferase (InterPro:IPR002213); BEST Arabidopsis tha…	0.00145457	1.23522	4.53174e-09	2.27241	1.43639e-12	5.65256	uORF
AT3G18000.1	protein_coding	XIPOTL 1 (XPL1)	Arabidopsis thaliana N-methyltransferase-like protein mRNA. Reduce transmission through pollen.	0.0964496	1.13164	1.1537e-07	2.26404	3.99869e-11	5.64462	3' UTR + Intron + uORF
AT4G18980.1	protein_coding	ATS40-3 (AtS40-3)	Encodes a nuclear-targeted protein AtS40-3 that modulates senescence associated gene expression.	0.0124893	-1.44848	4.01051e-05	2.2633	0.0780645	1.2731
AT1G73040.1	protein_coding		Mannose-binding lectin superfamily protein; CONTAINS InterPro DOMAIN/s: Mannose-binding lectin (InterPro:IPR001229); BEST Arabidopsis thaliana protein match is: Mannose-binding lectin superfamily protein (TAIR:AT1G19715.2); Has 1381 Blast hits to 855 proteins in 48 species: Archae - 0; Bacteria - 13; Metazoa - 1; Fungi - 0; Plants - 1366; Viruses - 0; Other Eukaryotes - 1 (source: NCBI BLink).	0.370347	1.15722	0.000285184	2.26184	0.456448	-1.12825	uORF
AT5G61290.1	protein_coding		Flavin-binding monooxygenase family protein; FUNCTIONS IN: NADP or NADPH binding, monooxygenase activity, FAD binding, flavin-containing monooxygenase activity; INVOLVED IN: oxidation reduction; LOCATED IN: cellular_component unknown; EXPRESSED IN: 11 plant structures; EXPRESSED DURING: 4 anthesis, C globular stage; CONTAINS InterPro DOMAIN/s: Flavin-containing monooxygenase FMO (InterPro:IPR0009…	0.691184	1.06721	0.000341136	2.2573	0.164886	1.26778
AT3G24070.1	protein_coding		Zinc knuckle (CCHC-type) family protein; FUNCTIONS IN: zinc ion binding, nucleic acid binding; INVOLVED IN: biological_process unknown; LOCATED IN: cellular_component unknown; EXPRESSED IN: 24 plant structures; EXPRESSED DURING: 14 growth stages; CONTAINS InterPro DOMAIN/s: Zinc finger, CCHC-type (InterPro:IPR001878); BEST Arabidopsis thaliana protein match is: unknown protein (TAIR:AT3G47920.1);…	0.0486334	-1.04144	9.3234e-14	2.25365	1.47972e-14	2.615	3' UTR + uORF
AT2G38840.1	protein_coding		Guanylate-binding family protein; FUNCTIONS IN: GTP binding, GTPase activity; INVOLVED IN: immune response; LOCATED IN: endomembrane system; EXPRESSED IN: 22 plant structures; EXPRESSED DURING: 11 growth stages; CONTAINS InterPro DOMAIN/s: Guanylate-binding protein, N-terminal (InterPro:IPR015894), Guanylate-binding protein, C-terminal (InterPro:IPR003191); BEST Arabidopsis thaliana protein match…	0.534942	-1.12057	0.000828463	2.24533	0.925924	1.01705	3' UTR
AT5G64120.1	protein_coding		encodes a cell wall bound peroxidase that is induced by hypo-osmolarity	0.0429853	1.50415	0.000867644	2.24181	0.00330497	1.94703
AT3G58270.1	protein_coding		Arabidopsis phospholipase-like protein (PEARLI 4) with TRAF-like domain; CONTAINS InterPro DOMAIN/s: TRAF-like (InterPro:IPR008974), MATH (InterPro:IPR002083), Phospholipase-like, arabidopsis (InterPro:IPR007942); BEST Arabidopsis thaliana protein match is: RESTRICTED TEV MOVEMENT 3 (TAIR:AT3G58350.1); Has 1579 Blast hits to 1429 proteins in 196 species: Archae - 9; Bacteria - 32; Metazoa - 401; …	0.468062	1.05836	3.81117e-07	2.23901	0.0503073	1.18037
AT5G48440.1	protein_coding		FAD-dependent oxidoreductase family protein; FUNCTIONS IN: oxidoreductase activity; LOCATED IN: chloroplast; EXPRESSED IN: guard cell; CONTAINS InterPro DOMAIN/s: FAD dependent oxidoreductase (InterPro:IPR006076); Has 8923 Blast hits to 8893 proteins in 1586 species: Archae - 100; Bacteria - 6746; Metazoa - 279; Fungi - 106; Plants - 79; Viruses - 0; Other Eukaryotes - 1613 (source: NCBI BLink).	0.760807	1.0459	0.000159325	2.23849	1.21441e-06	3.92701
AT1G79550.2	protein_coding	PHOSPHOGLYCERATE KINASE (PGK)	Encodes cytosolic phosphoglycerate kinase (PGK).	0.673386	1.14403	0.0251296	2.23654	0.912703	1.03548	3' UTR
AT2G23760.2	protein_coding	BEL1-LIKE HOMEODOMAIN 4 (BLH4)	Encodes a member of the BEL family of homeodomain proteins. Plants doubly mutant for saw1/saw2 (blh2/blh4) have serrated leaves. BP is expressed in the serrated leaves, therefore saw2 and saw1 may act redundantly to repress BP in leaves.	0.91217	-1.01353	3.1745e-05	2.23323	0.0017621	1.62939	uORF
AT5G49520.1	protein_coding	WRKY DNA-BINDING PROTEIN 48 (WRKY48)	Encodes WRKY48, a member of the WRKY Transcription Factor. WRKY48 is a stress- and pathogen-induced transcriptional activator that represses plant basal defense.	0.109176	1.51288	0.00616982	2.23055	0.00164212	-2.67387	3' UTR + uORF
AT3G15720.1	protein_coding		Pectin lyase-like superfamily protein; FUNCTIONS IN: polygalacturonase activity; INVOLVED IN: response to cyclopentenone, carbohydrate metabolic process; LOCATED IN: anchored to plasma membrane, anchored to membrane, plant-type cell wall; EXPRESSED IN: 21 plant structures; EXPRESSED DURING: 13 growth stages; CONTAINS InterPro DOMAIN/s: Pectin lyase fold/virulence factor (InterPro:IPR011050), Glyc…	0.136998	-1.20459	2.70321e-05	2.2185	0.0801542	1.25062	uORF
AT5G04880.1	pseudogene		pseudogene of ABC transporter family protein	0.21911	1.08514	6.49973e-08	2.21679	4.8617e-11	4.78883	Pseudogene
AT1G03495.1	protein_coding		HXXXD-type acyl-transferase family protein; FUNCTIONS IN: transferase activity, transferring acyl groups other than amino-acyl groups, transferase activity; INVOLVED IN: biological_process unknown; CONTAINS InterPro DOMAIN/s: Transferase (InterPro:IPR003480); BEST Arabidopsis thaliana protein match is: HXXXD-type acyl-transferase family protein (TAIR:AT1G03940.1); Has 1920 Blast hits to 1905 prot…	0.546663	-1.06854	1.25405e-05	2.21596	0.0894165	-1.21963	uORF
AT5G13210.1	protein_coding		Uncharacterised conserved protein UCP015417, vWA; CONTAINS InterPro DOMAIN/s: Uncharacterised conserved protein UCP015417, vWA (InterPro:IPR011205), von Willebrand factor, type A (InterPro:IPR002035); BEST Arabidopsis thaliana protein match is: Uncharacterised conserved protein UCP015417, vWA (TAIR:AT3G24780.1); Has 1807 Blast hits to 1807 proteins in 277 species: Archae - 0; Bacteria - 0; Metazo…	0.479547	1.05822	5.58049e-07	2.21495	0.226173	1.10421
AT3G13810.2	protein_coding	INDETERMINATE(ID)-DOMAIN 11 (IDD11)	indeterminate(ID)-domain 11 (IDD11); FUNCTIONS IN: sequence-specific DNA binding transcription factor activity, zinc ion binding, nucleic acid binding; INVOLVED IN: regulation of transcription; LOCATED IN: intracellular; EXPRESSED IN: 20 plant structures; EXPRESSED DURING: 9 growth stages; CONTAINS InterPro DOMAIN/s: Zinc finger, C2H2-like (InterPro:IPR015880), Zinc finger, C2H2-type (InterPro:IP…	0.756724	-1.04609	0.000167878	2.20357	0.899669	1.01847	uORF
AT1G26799.1	protein_coding		Plant self-incompatibility protein S1 family; FUNCTIONS IN: molecular_function unknown; INVOLVED IN: biological_process unknown; LOCATED IN: endomembrane system; CONTAINS InterPro DOMAIN/s: Plant self-incompatibility S1 (InterPro:IPR010264); BEST Arabidopsis thaliana protein match is: Plant self-incompatibility protein S1 family (TAIR:AT1G26796.1); Has 35333 Blast hits to 34131 proteins in 2444 s…	0.0113838	2.1249	0.00893297	2.19787	0.531847	-1.17398
AT4G15440.1	protein_coding	HYDROPEROXIDE LYASE 1 (HPL1)	Encodes a hydroperoxide lyase. Also a member of the CYP74B cytochrome p450 family. In the ecotype Columbia (Col) the gene contains a 10-nucleotide deletion in its first exon that causes it to code for a truncated protein that results in a non-functional hydroperoxide lyase.	0.0667267	-1.15634	2.77056e-07	2.19683	6.07324e-08	2.49046	uORF
AT3G47570.1	protein_coding		Leucine-rich repeat protein kinase family protein; FUNCTIONS IN: protein serine/threonine kinase activity, kinase activity, ATP binding; INVOLVED IN: transmembrane receptor protein tyrosine kinase signaling pathway, protein amino acid phosphorylation; LOCATED IN: plasma membrane; EXPRESSED IN: 13 plant structures; EXPRESSED DURING: 8 growth stages; CONTAINS InterPro DOMAIN/s: Protein kinase, ATP …	0.745873	-1.05179	0.000305695	2.1953	0.911184	1.01749	uORF
AT2G29470.1	protein_coding	GLUTATHIONE S-TRANSFERASE TAU 3 (GSTU3)	Encodes glutathione transferase belonging to the tau class of GSTs. Naming convention according to Wagner et al. (2002).	0.182361	1.17073	2.02086e-05	2.19255	0.486614	-1.08298
AT5G01540.1	protein_coding	LECTIN RECEPTOR KINASE A4.1 (LECRKA4.1)	Encodes LecRKA4.1, a member of the lectin receptor kinase subfamily A4 (LecRKA4.1 At5g01540; LecRKA4.2 At5g01550; LecRKA4.3 At5g01560). Together with other members of the subfamily, functions redundantly in the negative regulation of ABA response in seed germination.	0.403304	1.0961	1.37226e-05	2.18236	0.401413	1.09652	3' UTR + uORF
AT1G32940.1	protein_coding	(SBT3.5)	SBT3.5; FUNCTIONS IN: identical protein binding, serine-type endopeptidase activity; INVOLVED IN: proteolysis, negative regulation of catalytic activity; LOCATED IN: apoplast; EXPRESSED IN: 12 plant structures; EXPRESSED DURING: LP.06 six leaves visible, LP.04 four leaves visible, 4 anthesis, F mature embryo stage, petal differentiation and expansion stage; CONTAINS InterPro DOMAIN/s: Protease-as…	0.00334227	1.41928	4.60559e-06	2.18071	8.77187e-07	2.51832
AT2G17660.1	protein_coding		RPM1-interacting protein 4 (RIN4) family protein; CONTAINS InterPro DOMAIN/s: RPM1-interacting protein 4, defence response (InterPro:IPR008700); BEST Arabidopsis thaliana protein match is: RPM1-interacting protein 4 (RIN4) family protein (TAIR:AT4G35655.1); Has 277 Blast hits to 276 proteins in 36 species: Archae - 0; Bacteria - 0; Metazoa - 0; Fungi - 0; Plants - 275; Viruses - 0; Other Eukaryot…	0.527661	1.08511	6.53738e-05	2.17895	0.0727793	1.28204
AT5G23240.1	protein_coding		DNAJ heat shock N-terminal domain-containing protein; FUNCTIONS IN: unfolded protein binding, heat shock protein binding; INVOLVED IN: protein folding; LOCATED IN: chloroplast; EXPRESSED IN: 21 plant structures; EXPRESSED DURING: 11 growth stages; CONTAINS InterPro DOMAIN/s: Molecular chaperone, heat shock protein, Hsp40, DnaJ (InterPro:IPR015609), Heat shock protein DnaJ, N-terminal (InterPro:IP…	0.00408916	-3.10068	0.030472	2.17654	0.147605	-1.62924	uORF
AT1G53785.1	protein_coding		unknown protein; FUNCTIONS IN: molecular_function unknown; INVOLVED IN: biological_process unknown; LOCATED IN: mitochondrion; Has 35333 Blast hits to 34131 proteins in 2444 species: Archae - 798; Bacteria - 22429; Metazoa - 974; Fungi - 991; Plants - 531; Viruses - 0; Other Eukaryotes - 9610 (source: NCBI BLink).	0.00224233	1.47754	7.72249e-06	2.17118	1.52025e-06	2.50234	3' UTR + Intron + uORF
AT1G62420.1	protein_coding		Protein of unknown function (DUF506) ; CONTAINS InterPro DOMAIN/s: Protein of unknown function DUF506, plant (InterPro:IPR006502); BEST Arabidopsis thaliana protein match is: Protein of unknown function (DUF506) (TAIR:AT1G12030.1); Has 389 Blast hits to 387 proteins in 24 species: Archae - 0; Bacteria - 0; Metazoa - 0; Fungi - 0; Plants - 387; Viruses - 0; Other Eukaryotes - 2 (source: NCBI BLink…	0.0972708	1.42065	0.00218503	2.15901	0.00318494	2.06955
AT5G42800.1	protein_coding	DIHYDROFLAVONOL 4-REDUCTASE (DFR)	dihydroflavonol reductase. Catalyzes the conversion of dihydroquercetin to leucocyanidin in the biosynthesis of anthocyanins. Not expressed in roots (qRT-PCR).	0.00145484	-1.40167	1.21866e-06	2.14322	0.343779	-1.08253
AT2G04430.1	protein_coding	NUDIX HYDROLASE HOMOLOG 5 (NUDT5)	nudix hydrolase homolog 5 (NUDT5); FUNCTIONS IN: hydrolase activity; LOCATED IN: cytosol; EXPRESSED IN: 12 plant structures; EXPRESSED DURING: 11 growth stages; CONTAINS InterPro DOMAIN/s: NUDIX hydrolase domain-like (InterPro:IPR015797), NUDIX hydrolase, conserved site (InterPro:IPR020084), Nudix hydrolase 6-like (InterPro:IPR003293), NUDIX hydrolase domain (InterPro:IPR000086); BEST Arabidopsis…	0.0294277	1.2115	7.93829e-07	2.14155	7.38762e-08	2.61645
AT5G45430.1	protein_coding		Protein kinase superfamily protein; FUNCTIONS IN: protein serine/threonine kinase activity, protein kinase activity, kinase activity, ATP binding; INVOLVED IN: protein amino acid phosphorylation; LOCATED IN: cellular_component unknown; EXPRESSED IN: sperm cell, male gametophyte, pollen tube; EXPRESSED DURING: M germinated pollen stage; CONTAINS InterPro DOMAIN/s: Protein kinase, ATP binding site …	0.00363625	1.11702	4.34652e-11	2.13697	5.0597e-14	4.10136	3' UTR + Intron + uORF
AT1G30135.1	protein_coding	JASMONATE-ZIM-DOMAIN PROTEIN 8 (JAZ8)	jasmonate-zim-domain protein 8 (JAZ8); CONTAINS InterPro DOMAIN/s: Tify (InterPro:IPR010399), CCT domain-like (InterPro:IPR018467); BEST Arabidopsis thaliana protein match is: jasmonate-zim-domain protein 7 (TAIR:AT2G34600.1); Has 89 Blast hits to 89 proteins in 12 species: Archae - 0; Bacteria - 0; Metazoa - 0; Fungi - 0; Plants - 89; Viruses - 0; Other Eukaryotes - 0 (source: NCBI BLink).	0.04528	1.41999	0.000491475	2.13195	0.46138	-1.12586
AT1G03940.1	protein_coding		HXXXD-type acyl-transferase family protein; FUNCTIONS IN: transferase activity, transferring acyl groups other than amino-acyl groups, transferase activity; INVOLVED IN: biological_process unknown; LOCATED IN: cellular_component unknown; CONTAINS InterPro DOMAIN/s: Transferase (InterPro:IPR003480); BEST Arabidopsis thaliana protein match is: HXXXD-type acyl-transferase family protein (TAIR:AT1G03…	0.0477987	-1.18564	8.42149e-07	2.12718	0.887057	-1.01118	uORF
AT2G44460.1	protein_coding	BETA GLUCOSIDASE 28 (BGLU28)	beta glucosidase 28 (BGLU28); FUNCTIONS IN: cation binding, hydrolase activity, hydrolyzing O-glycosyl compounds, catalytic activity; INVOLVED IN: response to karrikin; LOCATED IN: membrane; EXPRESSED IN: 10 plant structures; EXPRESSED DURING: 7 growth stages; CONTAINS InterPro DOMAIN/s: Glycoside hydrolase, family 1 (InterPro:IPR001360), Glycoside hydrolase, family 1, active site (InterPro:IPR01…	0.0588124	-1.49017	0.00214698	2.12515	0.0892364	-1.42296
AT4G12470.1	protein_coding	AZELAIC ACID INDUCED 1 (AZI1)	Encodes AZI1 (AZELAIC ACID INDUCED 1). Involved in the priming of salicylic acid induction and systemic immunity triggered by pathogen or azelaic acid.	0.0964819	1.57711	0.0121158	2.12053	0.271515	1.33673
AT5G52160.1	protein_coding		Bifunctional inhibitor/lipid-transfer protein/seed storage 2S albumin superfamily protein; FUNCTIONS IN: lipid binding; INVOLVED IN: lipid transport; LOCATED IN: endomembrane system; EXPRESSED IN: leaf whorl, sepal, flower; EXPRESSED DURING: petal differentiation and expansion stage; CONTAINS InterPro DOMAIN/s: Bifunctional inhibitor/plant lipid transfer protein/seed storage (InterPro:IPR016140),…	0.0905105	1.36456	0.000970862	2.1092	0.117361	1.3293
AT5G47000.1	protein_coding		Peroxidase superfamily protein; FUNCTIONS IN: peroxidase activity, xylan 1,4-beta-xylosidase activity; INVOLVED IN: oxidation reduction, response to oxidative stress; LOCATED IN: endomembrane system; EXPRESSED IN: 13 plant structures; EXPRESSED DURING: L mature pollen stage, M germinated pollen stage, 4 anthesis, C globular stage, petal differentiation and expansion stage; CONTAINS InterPro DOMAI…	0.196683	-1.21628	0.000281317	2.10651	0.442719	-1.12013	uORF
AT4G32270.1	protein_coding		Ubiquitin-like superfamily protein; FUNCTIONS IN: molecular_function unknown; INVOLVED IN: biological_process unknown; LOCATED IN: plasma membrane; EXPRESSED IN: 22 plant structures; EXPRESSED DURING: 13 growth stages; BEST Arabidopsis thaliana protein match is: Ubiquitin-like superfamily protein (TAIR:AT5G25340.1); Has 132 Blast hits to 130 proteins in 45 species: Archae - 0; Bacteria - 0; Metaz…	0.726885	-1.05834	0.000644825	2.10554	2.47591e-05	2.99583	uORF
AT5G44570.1	protein_coding		unknown protein; FUNCTIONS IN: molecular_function unknown; INVOLVED IN: biological_process unknown; LOCATED IN: endomembrane system; EXPRESSED IN: leaf whorl, hypocotyl, sepal, flower, leaf; EXPRESSED DURING: petal differentiation and expansion stage, LP.08 eight leaves visible; Has 7 Blast hits to 7 proteins in 2 species: Archae - 0; Bacteria - 0; Metazoa - 0; Fungi - 0; Plants - 7; Viruses - 0;…	0.00768961	2.81966	0.0394772	2.10475	0.0139768	2.53427
AT2G25150.1	protein_coding		HXXXD-type acyl-transferase family protein; FUNCTIONS IN: transferase activity, transferring acyl groups other than amino-acyl groups, transferase activity; INVOLVED IN: biological_process unknown; LOCATED IN: cellular_component unknown; EXPRESSED IN: 9 plant structures; EXPRESSED DURING: petal differentiation and expansion stage, E expanded cotyledon stage, D bilateral stage; CONTAINS InterPro D…	0.00327362	-1.50135	2.81512e-05	2.10231	0.0126152	1.38187
AT1G09486.1	pseudogene		pseudogene, 60S ribosomal protein L21 (RPL21B), temporary automated functional assignment; blastp match of 67% identity and 2.0e-52 P-value to GP|3885884|gb|AAC78102.1||AF093630 60S ribosomal protein L21 {Oryza sativa}	0.063171	-1.15592	4.2245e-07	2.09894	1.43843e-09	3.59147	Pseudogene
AT3G02180.2	protein_coding	SPIRAL1-LIKE3 (SP1L3)	SPIRAL1-LIKE3 belongs to a six-member gene family in Arabidopsis; all members share high sequence similarity in amino- and carboxy-terminal regions. Regulates cortical microtubule organization. Mutant plants exhibit altered patterns of root, leaf and petal growth as a result of defective anisotropic cell expansion.	0.360226	1.22897	0.00570421	2.09377	0.844443	-1.04434	uORF
AT4G02360.1	protein_coding		Protein of unknown function, DUF538; FUNCTIONS IN: molecular_function unknown; INVOLVED IN: biological_process unknown; LOCATED IN: endomembrane system; EXPRESSED IN: 9 plant structures; EXPRESSED DURING: LP.04 four leaves visible, 4 anthesis, C globular stage, petal differentiation and expansion stage, E expanded cotyledon stage; CONTAINS InterPro DOMAIN/s: Protein of unknown function DUF538 (In…	0.533318	-1.14691	0.00528476	2.09292	0.0330897	-1.68048
AT3G46666.1	protein_coding		unknown protein; FUNCTIONS IN: molecular_function unknown; INVOLVED IN: biological_process unknown; LOCATED IN: cellular_component unknown; Has 30201 Blast hits to 17322 proteins in 780 species: Archae - 12; Bacteria - 1396; Metazoa - 17338; Fungi - 3422; Plants - 5037; Viruses - 0; Other Eukaryotes - 2996 (source: NCBI BLink).	0.9918	-1.00111	2.39194e-05	2.08963	0.000464553	1.68181	uORF
AT3G58150.1	protein_coding		Optic atrophy 3 protein (OPA3); CONTAINS InterPro DOMAIN/s: Optic atrophy 3-like (InterPro:IPR010754); BEST Arabidopsis thaliana protein match is: Optic atrophy 3 protein (OPA3) (TAIR:AT1G28510.1); Has 387 Blast hits to 383 proteins in 168 species: Archae - 0; Bacteria - 0; Metazoa - 134; Fungi - 117; Plants - 78; Viruses - 0; Other Eukaryotes - 58 (source: NCBI BLink).	0.000119554	1.3655	2.91249e-08	2.08939	0.000151367	1.35381
AT1G68940.3	protein_coding		Armadillo/beta-catenin-like repeat family protein; FUNCTIONS IN: ubiquitin-protein ligase activity, binding; INVOLVED IN: protein ubiquitination; LOCATED IN: ubiquitin ligase complex; EXPRESSED IN: root; CONTAINS InterPro DOMAIN/s: U box domain (InterPro:IPR003613), Armadillo-like helical (InterPro:IPR011989), Armadillo (InterPro:IPR000225), Armadillo-type fold (InterPro:IPR016024); BEST Arabidop…	0.334034	-1.27473	0.0108137	2.0868	0.00900453	2.1389	uORF
AT3G49120.1	protein_coding	PEROXIDASE CB (PRXCB)	Class III peroxidase Perx34. Expressed in roots, leaves and stems. Located in the cell wall. Involved in cell elongation. Expression activated by light. May play a role in generating H2O2 during defense response.	0.0201849	1.2662	3.88379e-06	2.0851	0.0934852	1.17321	uORF
AT1G74170.1	protein_coding	RECEPTOR LIKE PROTEIN 13 (RLP13)	receptor like protein 13 (RLP13); CONTAINS InterPro DOMAIN/s: Leucine-rich repeat, typical subtype (InterPro:IPR003591), Leucine-rich repeat (InterPro:IPR001611); BEST Arabidopsis thaliana protein match is: receptor like protein 15 (TAIR:AT1G74190.1); Has 30201 Blast hits to 17322 proteins in 780 species: Archae - 12; Bacteria - 1396; Metazoa - 17338; Fungi - 3422; Plants - 5037; Viruses - 0; Oth…	0.429557	-1.08514	1.46381e-05	2.07807	3.47443e-08	3.83277	uORF
AT4G32240.1	protein_coding		unknown protein; Has 30201 Blast hits to 17322 proteins in 780 species: Archae - 12; Bacteria - 1396; Metazoa - 17338; Fungi - 3422; Plants - 5037; Viruses - 0; Other Eukaryotes - 2996 (source: NCBI BLink).	0.01052	1.1744	2.43121e-08	2.07294	9.91039e-11	3.39311	uORF
AT5G11610.1	protein_coding		Exostosin family protein; FUNCTIONS IN: catalytic activity; INVOLVED IN: biological_process unknown; LOCATED IN: endomembrane system, membrane; EXPRESSED IN: 6 plant structures; EXPRESSED DURING: LP.06 six leaves visible, LP.04 four leaves visible, LP.10 ten leaves visible, 4 leaf senescence stage; CONTAINS InterPro DOMAIN/s: Exostosin-like (InterPro:IPR004263); BEST Arabidopsis thaliana protein …	0.608094	1.0665	9.32871e-05	2.07116	0.012537	1.4382	uORF
AT2G41730.1	protein_coding		unknown protein; BEST Arabidopsis thaliana protein match is: unknown protein (TAIR:AT5G24640.1); Has 25 Blast hits to 25 proteins in 5 species: Archae - 0; Bacteria - 0; Metazoa - 0; Fungi - 0; Plants - 25; Viruses - 0; Other Eukaryotes - 0 (source: NCBI BLink).	0.0053041	1.20616	3.60049e-08	2.06976	9.04646e-06	1.51946
AT4G34020.1	protein_coding	DJ-1 HOMOLOG C (DJ1C)	Encodes a homolog of animal DJ-1 superfamily protein. In the A. thaliana genome, three genes encoding close homologs of human DJ-1 were identified AT3G14990 (DJ1A), AT1G53280 (DJ1B) and AT4G34020 (DJ1C). Among the three homologs, DJ1C is essential for chloroplast development and viability.	0.348369	-1.05742	6.29564e-08	2.06673	8.9453e-09	2.39866
AT3G28007.1	protein_coding	(SWEET4)	Nodulin MtN3 family protein; LOCATED IN: endomembrane system, integral to membrane, membrane; EXPRESSED IN: 15 plant structures; EXPRESSED DURING: 8 growth stages; CONTAINS InterPro DOMAIN/s: MtN3/saliva-related transmembrane protein, conserved region (InterPro:IPR018169), RAG1-activating protein 1 homologue (InterPro:IPR018179), RAG1-activating protein-1-related (InterPro:IPR004316); BEST Arabid…	4.20537e-05	-1.85121	9.31138e-06	2.06652	0.000685678	1.55214	uORF
AT2G29270.1	pseudogene		pseudogene, similar to short chain alcohol dehydrogenase-like protein, non-consensus CT donor splice site at exon 1; blastp match of 57% identity and 7.4e-29 P-value to GP|28849236|dbj|BAC65128.1||AB104856 short chain alcohol dehydrogenase-like protein {Daucus carota}	0.0584424	-1.07898	4.95639e-10	2.06506	1.24436e-06	1.4073	Pseudogene
AT4G07825.1	protein_coding		unknown protein; Has 4 Blast hits to 4 proteins in 2 species: Archae - 0; Bacteria - 0; Metazoa - 0; Fungi - 0; Plants - 4; Viruses - 0; Other Eukaryotes - 0 (source: NCBI BLink).	0.377991	1.07529	1.74314e-06	2.06414	7.43656e-07	2.20289	3' UTR
AT1G17420.1	protein_coding	LIPOXYGENASE 3 (LOX3)	LOX3 encode a Lipoxygenase. Lipoxygenases (LOXs) catalyze the oxygenation of fatty acids (FAs).	0.289575	1.05615	1.42855e-08	2.05609	0.000192578	-1.30858
AT3G09120.1	protein_coding		Protein of unknown function (DUF674); CONTAINS InterPro DOMAIN/s: Protein of unknown function DUF674 (InterPro:IPR007750); BEST Arabidopsis thaliana protein match is: Protein of unknown function (DUF674) (TAIR:AT3G09110.1); Has 325 Blast hits to 251 proteins in 14 species: Archae - 0; Bacteria - 0; Metazoa - 1; Fungi - 0; Plants - 324; Viruses - 0; Other Eukaryotes - 0 (source: NCBI BLink).	0.0457633	-1.48159	0.00170319	2.05276	0.996324	-1.00082	3' UTR + Intron
AT4G21890.1	protein_coding		unknown protein; FUNCTIONS IN: molecular_function unknown; INVOLVED IN: biological_process unknown; LOCATED IN: nucleus; EXPRESSED IN: 13 plant structures; EXPRESSED DURING: 7 growth stages; Has 14 Blast hits to 14 proteins in 5 species: Archae - 0; Bacteria - 0; Metazoa - 0; Fungi - 0; Plants - 14; Viruses - 0; Other Eukaryotes - 0 (source: NCBI BLink).	0.431378	-1.14759	0.00135225	2.04886	0.047499	1.45629	uORF
AT2G21490.1	protein_coding	DEHYDRIN LEA (LEA)	dehydrin LEA (LEA); FUNCTIONS IN: molecular_function unknown; INVOLVED IN: response to water, response to stress; LOCATED IN: cellular_component unknown; EXPRESSED IN: petal, leaf whorl, sepal, flower; EXPRESSED DURING: 4 anthesis, petal differentiation and expansion stage; CONTAINS InterPro DOMAIN/s: Dehydrin (InterPro:IPR000167); BEST Arabidopsis thaliana protein match is: Dehydrin family prote…	0.529294	1.08095	9.21978e-05	2.04674	0.00249102	1.59506
AT4G34410.1	protein_coding	REDOX RESPONSIVE TRANSCRIPTION FACTOR 1 (RRTF1)	encodes a member of the ERF (ethylene response factor) subfamily B-3 of ERF/AP2 transcription factor family. The protein contains one AP2 domain. There are 18 members in this subfamily including ATERF-1, ATERF-2, AND ATERF-5.	0.793261	1.03415	0.000133876	2.04533	0.220198	1.17654	3' UTR
AT4G35180.1	protein_coding	LYS/HIS TRANSPORTER 7 (LHT7)	LYS/HIS transporter 7 (LHT7); CONTAINS InterPro DOMAIN/s: Amino acid transporter, transmembrane (InterPro:IPR013057); BEST Arabidopsis thaliana protein match is: Transmembrane amino acid transporter family protein (TAIR:AT1G47670.1); Has 1572 Blast hits to 1571 proteins in 189 species: Archae - 0; Bacteria - 36; Metazoa - 144; Fungi - 199; Plants - 1047; Viruses - 0; Other Eukaryotes - 146 (sourc…	0.288676	1.34985	0.0224769	2.04175	0.190927	1.45502
AT4G30960.1	protein_coding	SOS3-INTERACTING PROTEIN 3 (SIP3)	Encodes CBL-interacting protein kinase 6 (CIPK6). Required for development and salt tolerance.	0.990031	-1.0008	1.88022e-07	2.04133	7.23572e-09	2.65368	uORF
AT4G22880.1	protein_coding	LEUCOANTHOCYANIDIN DIOXYGENASE (LDOX)	encodes leucoanthocyanidin dioxygenase, which is involved in proanthocyanin biosynthesis. Mutant analysis suggests that this gene is also involved in vacuole formation.	0.0125138	-1.2108	2.5842e-07	2.03882	0.585566	-1.03671
AT3G50930.1	protein_coding	CYTOCHROME BC1 SYNTHESIS (BCS1)	cytochrome BC1 synthesis (BCS1); FUNCTIONS IN: nucleoside-triphosphatase activity, ATPase activity, nucleotide binding, ATP binding; LOCATED IN: mitochondrion; EXPRESSED IN: 24 plant structures; EXPRESSED DURING: 13 growth stages; CONTAINS InterPro DOMAIN/s: ATPase, AAA-type, core (InterPro:IPR003959), ATPase, AAA+ type, core (InterPro:IPR003593), ATPase, AAA-type, conserved site (InterPro:IPR003…	0.0120215	1.46236	0.000158135	2.03389	0.014851	1.44064	uORF
AT5G49640.1	protein_coding		unknown protein; Has 1807 Blast hits to 1807 proteins in 277 species: Archae - 0; Bacteria - 0; Metazoa - 736; Fungi - 347; Plants - 385; Viruses - 0; Other Eukaryotes - 339 (source: NCBI BLink).	0.00462807	2.59035	0.0234957	2.02676	0.952758	-1.01643	uORF
AT1G59840.2	protein_coding	COFACTOR ASSEMBLY OF COMPLEX C (CCB4)	cofactor assembly of complex C (CCB4); FUNCTIONS IN: molecular_function unknown; INVOLVED IN: cytochrome b6f complex assembly; LOCATED IN: chloroplast; EXPRESSED IN: 20 plant structures; EXPRESSED DURING: 13 growth stages; CONTAINS InterPro DOMAIN/s: Protein of unknown function DUF2930 (InterPro:IPR021325); Has 35333 Blast hits to 34131 proteins in 2444 species: Archae - 798; Bacteria - 22429; Me…	0.836933	-1.01295	1.71456e-07	2.02499	4.3807e-08	2.23751	3' UTR + Intron
AT3G45140.1	protein_coding	LIPOXYGENASE 2 (LOX2)	Chloroplast lipoxygenase required for wound-induced jasmonic acid accumulation in Arabidopsis.Mutants are resistant to Staphylococcus aureus and accumulate salicylic acid upon infection.	0.123275	1.0961	6.03414e-08	2.01983	0.00555939	-1.20794
AT1G43160.1	protein_coding	RELATED TO AP2 6 (RAP2.6)	encodes a member of the ERF (ethylene response factor) subfamily B-4 of ERF/AP2 transcription factor family (RAP2.6). The protein contains one AP2 domain. There are 7 members in this subfamily.	0.612708	1.10167	0.00305287	2.01851	0.0128215	-1.73567	uORF
AT1G18773.1	protein_coding		FUNCTIONS IN: molecular_function unknown; INVOLVED IN: biological_process unknown; LOCATED IN: endomembrane system; BEST Arabidopsis thaliana protein match is: carboxylesterases (TAIR:AT4G22300.1); Has 30201 Blast hits to 17322 proteins in 780 species: Archae - 12; Bacteria - 1396; Metazoa - 17338; Fungi - 3422; Plants - 5037; Viruses - 0; Other Eukaryotes - 2996 (source: NCBI BLink).	0.0034141	1.22491	5.82768e-08	2.0153	9.08473e-11	3.62444	3' UTR + uORF
AT5G06720.1	protein_coding	PEROXIDASE 2 (PA2)	Encodes a peroxidase with diverse roles in the wound response, flower development, and syncytium formation.	0.0351887	1.24042	8.2219e-06	2.01524	0.0028149	-1.40965	uORF
AT2G07733.1	pseudogene		pseudogene, similar to NADH dehydrogenase subunit 2, blastp match of 94% identity and 2.0e-77 P-value to GP|1667390|gb|AAB18755.1||M81726 NADH dehydrogenase subunit 2 {Oenothera berteriana}	0.157565	1.33129	0.00343769	2.01396	0.0382115	1.55918	Pseudogene
AT4G23590.1	protein_coding		Tyrosine transaminase family protein; FUNCTIONS IN: 1-aminocyclopropane-1-carboxylate synthase activity, pyridoxal phosphate binding, transferase activity, transferring nitrogenous groups, transaminase activity, catalytic activity; INVOLVED IN: cellular amino acid and derivative metabolic process, biosynthetic process; LOCATED IN: cellular_component unknown; EXPRESSED IN: root; CONTAINS InterPro …	0.365284	1.1529	0.000715096	2.01231	0.00074908	-2.00369
AT3G51430.1	protein_coding	YELLOW-LEAF-SPECIFIC GENE 2 (YLS2)	Although this enzyme is predicted to encode a strictosidine synthase (SS), it lacks a conserved catalytic glutamate residue found in active SS enzymes and it is not expected to have SS activity.	0.150878	1.31076	0.00216756	2.00807	0.336294	-1.19271
AT1G14520.1	protein_coding	MYO-INOSITOL OXYGENASE 1 (MIOX1)	Encodes MIOX1. Belongs to myo-inositol oxygenase gene family.	1.04607e-06	1.62479	2.66189e-08	2.00433	1.22535e-11	4.16062	uORF
AT3G29252.1	pseudogene		pseudogene of short-chain dehydrogenase/reductase (SDR) family	0.916536	1.00183	2.36182e-13	2.00073	2.97575e-06	1.15924	Pseudogene
AT2G29350.1	protein_coding	SENESCENCE-ASSOCIATED GENE 13 (SAG13)	senescence-associated gene SAG13 encoding a short-chain alcohol dehydrogenase	0.697913	-1.02704	5.21872e-07	2.00038	0.0164246	-1.20852	3' UTR + uORF
AT3G19184.1	protein_coding		AP2/B3-like transcriptional factor family protein; FUNCTIONS IN: DNA binding; INVOLVED IN: regulation of transcription, DNA-dependent; LOCATED IN: cellular_component unknown; EXPRESSED IN: 7 plant structures; EXPRESSED DURING: F mature embryo stage, petal differentiation and expansion stage, E expanded cotyledon stage, D bilateral stage; CONTAINS InterPro DOMAIN/s: Transcriptional factor B3 (Inte…	0.213406	1.16824	0.000107003	1.99696	0.388524	-1.11149
AT3G44120.1	protein_coding		F-box and associated interaction domains-containing protein; CONTAINS InterPro DOMAIN/s: F-box domain, cyclin-like (InterPro:IPR001810), F-box domain, Skp2-like (InterPro:IPR022364), F-box associated domain, type 1 (InterPro:IPR006527), F-box associated interaction domain (InterPro:IPR017451); BEST Arabidopsis thaliana protein match is: F-box and associated interaction domains-containing protein …	0.00815497	1.30743	4.57217e-06	1.99626	3.82798e-07	2.43213
AT3G48850.1	protein_coding	PHOSPHATE TRANSPORTER 3;2 (PHT3;2)	phosphate transporter 3;2 (PHT3;2); FUNCTIONS IN: binding; INVOLVED IN: transport, transmembrane transport; LOCATED IN: mitochondrial inner membrane, chloroplast, membrane; EXPRESSED IN: stem, sepal, stamen; EXPRESSED DURING: 4 anthesis; CONTAINS InterPro DOMAIN/s: Mitochondrial substrate carrier (InterPro:IPR001993), Mitochondrial substrate/solute carrier (InterPro:IPR018108); BEST Arabidopsis t…	0.0225209	1.27668	1.19855e-05	1.99568	0.0176097	1.29297
AT3G01600.1	protein_coding	NAC DOMAIN CONTAINING PROTEIN 44 (NAC044)	NAC domain containing protein 44 (NAC044); FUNCTIONS IN: sequence-specific DNA binding transcription factor activity; INVOLVED IN: multicellular organismal development, regulation of transcription; CONTAINS InterPro DOMAIN/s: No apical meristem (NAM) protein (InterPro:IPR003441); BEST Arabidopsis thaliana protein match is: NAC domain containing protein 85 (TAIR:AT5G14490.1); Has 1967 Blast hits t…	0.263019	-1.21438	0.00151217	1.99336	0.684561	1.07111	uORF
AT2G16790.1	protein_coding		P-loop containing nucleoside triphosphate hydrolases superfamily protein; FUNCTIONS IN: shikimate kinase activity, kinase activity, ATP binding; INVOLVED IN: carbohydrate metabolic process; LOCATED IN: cellular_component unknown; EXPRESSED IN: 10 plant structures; EXPRESSED DURING: LP.04 four leaves visible, 4 anthesis, petal differentiation and expansion stage; CONTAINS InterPro DOMAIN/s: Shikim…	0.499732	1.10181	0.000426186	1.99288	0.18158	1.21911
AT3G01345.1	protein_coding		Expressed protein; FUNCTIONS IN: hydrolase activity, hydrolyzing O-glycosyl compounds; INVOLVED IN: carbohydrate metabolic process; LOCATED IN: membrane; CONTAINS InterPro DOMAIN/s: Glycoside hydrolase, family 35 (InterPro:IPR001944); BEST Arabidopsis thaliana protein match is: unknown protein (TAIR:AT5G28919.1); Has 35333 Blast hits to 34131 proteins in 2444 species: Archae - 798; Bacteria - 224…	0.133052	-1.29763	0.00127681	1.99183	0.178126	-1.25992	uORF
AT5G02600.2	protein_coding	SODIUM POTASSIUM ROOT DEFECTIVE 1 (NAKR1)	Heavy metal transport/detoxification superfamily protein ; FUNCTIONS IN: metal ion binding; INVOLVED IN: metal ion transport; LOCATED IN: chloroplast; EXPRESSED IN: 22 plant structures; EXPRESSED DURING: 12 growth stages; CONTAINS InterPro DOMAIN/s: Heavy metal transport/detoxification protein (InterPro:IPR006121); BEST Arabidopsis thaliana protein match is: Chloroplast-targeted copper chaperone …	0.652292	-1.06497	0.000382886	1.98165	0.63894	1.06777	3' UTR
AT3G15650.2	protein_coding		alpha/beta-Hydrolases superfamily protein; FUNCTIONS IN: hydrolase activity, carboxylesterase activity; EXPRESSED IN: 16 plant structures; EXPRESSED DURING: 11 growth stages; CONTAINS InterPro DOMAIN/s: Phospholipase/carboxylesterase (InterPro:IPR003140); BEST Arabidopsis thaliana protein match is: alpha/beta-Hydrolases superfamily protein (TAIR:AT1G52700.1).	0.0313609	1.21619	3.27915e-06	1.97843	0.00047803	-1.47444
AT5G34832.1	pseudogene		pseudogene, hypothetical protein, similar to contains similarity to Drosophila suppressor of sable protein (GB:M57889)	0.163234	1.16062	2.78726e-05	1.97823	0.028449	1.28563	Pseudogene
AT1G04890.1	protein_coding		CONTAINS InterPro DOMAIN/s: Intermediate filament protein, conserved site (InterPro:IPR018039), Protein of unknown function DUF593 (InterPro:IPR007656); BEST Arabidopsis thaliana protein match is: Protein of unknown function, DUF593 (TAIR:AT4G13630.2); Has 7701 Blast hits to 5611 proteins in 507 species: Archae - 60; Bacteria - 425; Metazoa - 4500; Fungi - 427; Plants - 586; Viruses - 7; Other Eu…	0.772146	-1.02571	6.74106e-06	1.97787	0.0184682	1.26656	3' UTR + uORF
AT5G17220.1	protein_coding	GLUTATHIONE S-TRANSFERASE PHI 12 (GSTF12)	Encodes glutathione transferase belonging to the phi class of GSTs. Naming convention according to Wagner et al. (2002). Mutants display no pigments on leaves and stems. Likely to function as a carrier to transport anthocyanin from the cytosol to tonoplasts.	0.45716	-1.06657	5.49158e-06	1.97647	0.346318	-1.08576
AT1G54840.1	protein_coding		HSP20-like chaperones superfamily protein; CONTAINS InterPro DOMAIN/s: Heat shock protein Hsp20 (InterPro:IPR002068), HSP20-like chaperone (InterPro:IPR008978); BEST Arabidopsis thaliana protein match is: HSP20-like chaperones superfamily protein (TAIR:AT1G54850.1); Has 96 Blast hits to 86 proteins in 17 species: Archae - 0; Bacteria - 13; Metazoa - 0; Fungi - 0; Plants - 83; Viruses - 0; Other E…	0.0183726	-1.83953	0.0102986	1.97559	0.973541	1.00751	uORF
AT1G76960.1	protein_coding		unknown protein; FUNCTIONS IN: molecular_function unknown; INVOLVED IN: biological_process unknown; LOCATED IN: endomembrane system; EXPRESSED IN: 9 plant structures; EXPRESSED DURING: 8 growth stages; Has 8 Blast hits to 8 proteins in 2 species: Archae - 0; Bacteria - 0; Metazoa - 0; Fungi - 0; Plants - 8; Viruses - 0; Other Eukaryotes - 0 (source: NCBI BLink).	0.406523	1.25235	0.0242943	1.9744	0.00826506	-2.3109
AT2G04450.1	protein_coding	NUDIX HYDROLASE HOMOLOG 6 (NUDT6)	Encodes a protein with NADH pyrophosphatase activity. Although this protein was also shown to have ADP-ribose diphosphatase activity in vitro, mutant analyses suggest that NUDX6 is involved in NADH metabolism in vivo.	0.0545249	1.62706	0.0119891	1.97343	0.00137292	2.61418	uORF
AT2G15130.2	protein_coding		Plant basic secretory protein (BSP) family protein; FUNCTIONS IN: molecular_function unknown; INVOLVED IN: defense response; CONTAINS InterPro DOMAIN/s: Uncharacterised protein family, basic secretory protein (InterPro:IPR007541); BEST Arabidopsis thaliana protein match is: Plant basic secretory protein (BSP) family protein (TAIR:AT2G15220.1); Has 30201 Blast hits to 17322 proteins in 780 species…	0.692008	-1.03194	2.63232e-06	1.97336	2.83098e-05	1.69584	uORF
AT4G23600.1	protein_coding	CORONATINE INDUCED 1 (CORI3)	Encodes cystine lyase which is expected to be involved in amino acid metabolism, providing the plant with cysteine and the generation of precursors of ethylene biosynthesis. mRNA levels are elevated in response to wounding.	0.24234	1.17981	0.00035612	1.97301	0.000407144	-1.95064	3' UTR + uORF
AT3G10320.1	protein_coding		Glycosyltransferase family 61 protein; FUNCTIONS IN: transferase activity, transferring glycosyl groups; INVOLVED IN: biological_process unknown; LOCATED IN: cellular_component unknown; EXPRESSED IN: 8 plant structures; EXPRESSED DURING: 4 anthesis, petal differentiation and expansion stage; CONTAINS InterPro DOMAIN/s: Glycosyltransferase AER61, uncharacterised (InterPro:IPR007657); BEST Arabidop…	0.0252101	1.38642	0.000223259	1.97216	0.19567	-1.18994	uORF
AT2G46960.2	protein_coding	"CYTOCHROME P450, FAMILY 709, SUBFAMILY B, POLYPEPTIDE 1" (CYP709B1)	member of CYP709B	0.232935	1.24432	0.00239552	1.97128	0.984007	1.00356	uORF
AT3G04717.1	pseudogene		Based on qRT-PCR data, this annotated pseudogene is expressed and upregulated in response to infection with the yellow strain of Cucumber mosaic virus in C24 and Col-0.	0.00010118	2.8372	0.00273699	1.96908	0.000870836	2.21951	Pseudogene
AT4G09040.1	protein_coding		RNA-binding (RRM/RBD/RNP motifs) family protein; FUNCTIONS IN: RNA binding, nucleotide binding, nucleic acid binding; INVOLVED IN: biological_process unknown; LOCATED IN: chloroplast stroma, chloroplast; EXPRESSED IN: leaf; CONTAINS InterPro DOMAIN/s: RNA recognition motif, RNP-1 (InterPro:IPR000504), Nucleotide-binding, alpha-beta plait (InterPro:IPR012677); BEST Arabidopsis thaliana protein mat…	0.545218	1.0363	1.31302e-07	1.96878	5.23519e-09	2.51511	3' UTR + uORF
[truncated: 545 more rows]

## Sheet: Up in upf3 - having UTR data
Gene	Gene Model Type	Primary Gene Symbol	Gene Description	p-value (U3::NR vs. EV-W)	Fold-Change (U3::NR vs. EV-W)	p-value (upf1 vs. EV-W)	Fold-Change (upf1 vs. EV-W)	p-value (upf3 vs. EV-W)	Fold-Change (upf3 vs. EV-W)	NMD feature (see annotations in the Legend)
[truncated: 813 more rows]
