# Supplementary material for: The feedback control of UPF3 is crucial for RNA surveillance in plants
Source: Nucleic Acids Res. 2015 Mar 27;43(8):4219–35. doi: 10.1093/nar/gkv237 (PMC4417159; doi:10.1093/nar/gkv237)
Supplement: SUPPLEMENTARY DATA [file supp_gkv237_Supplementary_Dataset_S4.xls]

## Sheet: Legend
Supplementary Dataset S4 presents the DAVID functional annotation analysis of Gene Ontology (GO) terms over-represented among the transcripts that were up-regulated in U3::NR-transformed WT plants relative to EV-transformed WT (EV-W) plants.
Worksheet	Data
Functional Annot. Clustering	The 10 functional annotation clusters showing the highest enrichment scores among transcript that were up-regulated by at least 1.5-fold (with p<0.05) in U3::NR-transformed WT plants, relative to EV-transformed WT (EV-W) plants. Annotations with unadjusted p-values >0.05 are not shown. Annotations with Benjamini and Hochberg adjusted p-values <0.05 are highlighted in yellow.
35 Enriched snoRNAs	The group of 35 genes showing the highest enrichment score (19 fold, with Benjamini and Hochberg adjusted p-value of 1E-35), among transcript that were up-regulated by at least 1.5-fold (with p<0.05) in U3::NR-transformed WT plants, relative to EV-transformed WT (EV-W) plants.
All snoRNA in the array	All snoRNAs in the array, all of which represented by a gene-specific probe. The genomic organization of the snoRNA, as determined based on TAIR V10, is indicated (see Discussion of the article for more details about the genomic organization). For intronic snoRNAs, the data of their host genes is also presented. The probes of host genes were specific for the host and did not recognize the nested …
43 Enriched Defense genes	The group of 43 Defense genes showing 1.6 fold increase, with unadjusted p-value of 0.002, among transcript that were up-regulated by at least 1.5-fold (with p<0.05) in U3::NR-transformed WT plants, relative to EV-transformed WT (EV-W) plants. The potential NMD inducing features are color annotated as in Supplementary Dataset S3.

## Sheet: Functional Annot. Clustering
Functional Annotation Clustering.
Annotations with unadjusted p-values >0.05 are not shown. Annotations with Benjamini and Hochberg adjusted p-values <0.05 are highlighted in yellow.
Annotation Cluster	GO terms and Enrichment Scores	Number of genes	Fold Change	Unadjusted p-value	Benjamini and Hochberg adjusted p-value
Annotation Cluster 1	Enrichment Score: 20.83
	rRNA modification	35	19	1e-35	7.5e-33
	small nucleolar ribonucleoprotein complex	35	14	4.1e-30	6.9e-28
	rRNA metabolic process	35	11	1.1e-26	3.8e-24
	rRNA processing	35	11	1.1e-26	3.8e-24
	RNA modification	35	11	2.2e-25	5.2e-23
	ncRNA processing	35	7.5	4e-20	7.2e-18
	ribosome biogenesis	36	5.9	3e-17	4.2e-15
	ribonucleoprotein complex biogenesis	36	5.7	7.6e-17	1.3e-14
	ncRNA metabolic process	35	5.4	1.8e-15	1.8e-13
	RNA processing	44	4	1.8e-14	1.6e-12
	ribonucleoprotein complex	43	2.6	2.2e-08	1.9e-06
Annotation Cluster 2	Enrichment Score: 5.36
	base pairing	8	22	2.4e-08	8.1e-06
	base pairing with RNA	8	22	2.4e-08	8.1e-06
	molecular adaptor activity	8	22	2.4e-08	8.1e-06
	base pairing with mRNA	8	22	2.4e-08	8.1e-06
	triplet codon-amino acid adaptor activity	8	22	2.4e-08	8.1e-06
	translational elongation	9	7	3.4e-05	0.0025
Annotation Cluster 3	Enrichment Score: 2.8
	PIRSF000575:wall-associated protein kinase	6	13	8.5e-05	0.014
	domain:EGF-like 2; calcium-binding	4	35	0.00011	0.051
	EGF-like calcium-binding	4	34	0.00012	0.067
	EGF_CA	4	32	0.00015	0.013
	EGF calcium-binding	4	21	0.00066	0.12
	EGF-like calcium-binding, conserved site	5	10	0.0013	0.14
	EGF-like, type 3	4	15	0.0018	0.14
	domain:EGF-like 1	4	15	0.0022	0.22
	EGF-type aspartate/asparagine hydroxylation conserved site	4	13	0.0031	0.18
	egf-like domain	4	11	0.0057	0.64
	EGF-like	4	6.3	0.025	0.61
	EGF	4	5.8	0.03	0.47
Annotation Cluster 4	Enrichment Score: 2.55
	sodium:hydrogen antiporter activity	7	9	0.00011	0.018
	solute:hydrogen antiporter activity	8	6.5	0.0002	0.023
	Cation/H+ exchanger	7	7.8	0.00024	0.064
	cation:cation antiporter activity	8	6.1	0.00032	0.026
	monovalent cation:hydrogen antiporter activity	7	7	0.00045	0.03
	solute:cation antiporter activity	8	5.6	0.00053	0.029
	Heavy metal transport/detoxification protein	8	4.5	0.0019	0.12
	solute:solute antiporter activity	8	4.4	0.0023	0.082
	inorganic cation transmembrane transporter activity	13	2.8	0.0024	0.078
	cation transport	20	2.1	0.0032	0.14
	hydrogen ion transmembrane transporter activity	9	3.3	0.0065	0.17
	ion transport	22	1.8	0.012	0.36
	monovalent inorganic cation transmembrane transporter activity	9	2.9	0.013	0.28
	metal ion transport	13	2	0.032	0.62
	antiporter activity	8	2.4	0.049	0.65
Annotation Cluster 5	Enrichment Score: 2.43
	F-box associated type 1	16	2.6	0.0014	0.12
	domain:F-box	27	1.8	0.003	0.24
	Cyclin-like F-box	28	1.8	0.0049	0.24
	FBOX	28	1.6	0.0098	0.34
Annotation Cluster 6	Enrichment Score: 2.01
	nucleolar part	7	22	2.6e-07	1.4e-05
	box C/D snoRNP complex	6	28	6.5e-07	2.7e-05
	rRNA methylation	6	23	2.6e-06	0.00021
	RNA methylation	6	14	3.9e-05	0.0026
	biopolymer methylation	7	3.9	0.0089	0.3
	methylation	7	3.5	0.015	0.4
Annotation Cluster 7	Enrichment Score: 1.79
	Pectin lyase fold	12	3.4	0.0009	0.12
	Parallel beta-helix repeat	7	4.1	0.0073	0.31
	PbH1	7	3.8	0.01	0.24
	Glycoside hydrolase, family 28	6	4.2	0.014	0.46
	polygalacturonase activity	6	4.1	0.016	0.31
	glycosidase	15	1.9	0.032	0.76
	Pentose and glucuronate interconversions	3	8.8	0.041	0.68
Annotation Cluster 8	Enrichment Score: 1.72
	signal peptide	53	1.6	0.00047	0.1
	defense response	43	1.6	0.0017	0.092
	disulfide bond	30	1.8	0.002	0.27
	defense response to fungus	21	2.1	0.0031	0.15
	response to fungus	22	2	0.0043	0.17
	glycosylation site:N-linked (GlcNAc...)	34	1.5	0.014	0.67
	signal	54	1.4	0.02	0.7
	disulfide bond	30	1.4	0.046	0.81
Annotation Cluster 9	Enrichment Score: 1.15
	calcium ion binding	19	2.1	0.0039	0.11
	calcium	18	2	0.0079	0.51
	domain:EF-hand 2	7	2.7	0.047	0.96
	domain:EF-hand 1	7	2.6	0.048	0.94
Annotation Cluster 10	Enrichment Score: 1.14
	PIRSF017859:PIRSF017859	4	16	0.0016	0.13

## Sheet: 35 Enriched snoRNAs
Gene	Gene Model Type	Primary Gene Symbol	Gene Description	p-value (U3::NR vs. EV-W)	Fold-Change (U3::NR vs. EV-W)	p-value (upf1 vs. EV-W)	Fold-Change (upf1 vs. EV-W)	p-value (upf3 vs. EV-W)	Fold-Change (upf3 vs. EV-W)
AT2G43137.1	small_nucleolar_rna		snoRNA; snoRNA	0.000580657	2.62321	0.155441	-1.36119	0.840049	1.04267
AT5G51174.1	small_nucleolar_rna	SMALL NUCLEOLAR RNA30 (SNOR30)	Encodes a C/D box snoRNA (snoR30). Gb: AJ505639	0.00308269	2.58095	0.253179	-1.35392	0.929433	-1.02303
AT1G75163.1	small_nucleolar_rna		snoRNA; snoRNA	0.00288873	2.57293	0.290705	-1.31686	0.803996	-1.06508
AT2G35382.1	small_nucleolar_rna		snoRNA; snoRNA	0.00417813	2.28777	0.281497	-1.29749	0.163684	-1.40946
AT3G24615.1	small_nucleolar_rna		Encodes a Z43 snoRNA. Gb: AJ240080	0.00621321	2.27272	0.850714	1.04801	0.943204	1.0179
AT3G01316.1	small_nucleolar_rna		snoRNA; snoRNA	0.0108039	2.22513	0.853019	-1.05078	0.898954	1.03452
AT3G01313.1	small_nucleolar_rna		snoRNA; snoRNA	0.022543	2.11844	0.0146041	-2.26921	0.347427	-1.32039
AT1G12015.1	small_nucleolar_rna		snoRNA; snoRNA	0.00134189	2.11683	0.191977	-1.27722	0.990061	1.00225
AT4G13245.1	small_nucleolar_rna		snoRNA; snoRNA	0.000375921	2.08454	0.142635	-1.25857	0.197328	-1.22123
AT1G12013.1	small_nucleolar_rna	SMALL NUCLEOLAR RNA111 (SNOR111)	Encodes a H/ACA-box snoRNA (snoR111). Gb: AJ505682	0.00293607	2.04436	0.231531	-1.26899	0.390348	-1.18319
AT2G20723.1	small_nucleolar_rna		snoRNA; snoRNA	0.0257761	2.03548	0.0130221	-2.26176	0.0671047	-1.75146
AT3G27865.1	small_nucleolar_rna		snoRNA; snoRNA	0.0289113	2.01114	0.116075	-1.60734	0.123638	-1.5902
AT5G66562.1	small_nucleolar_rna		snoRNA; snoRNA	0.0020328	1.99513	0.0294907	-1.53743	0.505657	-1.12566
AT2G43138.1	small_nucleolar_rna		snoRNA; snoRNA	0.00013459	1.9863	0.0773574	-1.26342	0.940677	1.00918
AT1G03746.1	small_nucleolar_rna		snoRNA; snoRNA	0.0302717	1.9491	0.000865218	-3.36989	0.00389934	-2.65615
AT3G13525.1	small_nucleolar_rna		snoRNA; snoRNA	0.000987751	1.92859	0.094367	-1.31064	0.761518	1.04705
AT4G05048.1	small_nucleolar_rna	(U49.1)	Encodes a C/D box snoRNA (U49.1). Gb: AJ300655	0.00692461	1.8945	0.106205	-1.40417	0.295655	-1.23591
AT1G03743.1	small_nucleolar_rna		snoRNA; snoRNA	0.026377	1.87765	0.00326691	-2.50756	0.00645084	-2.27971
AT2G35387.1	small_nucleolar_rna		snoRNA; snoRNA	0.00142863	1.86553	0.41703	-1.13259	0.399533	-1.13815
AT2G43139.1	small_nucleolar_rna		snoRNA; snoRNA	0.00313789	1.8123	0.477267	-1.12329	0.462583	1.1278
AT3G24612.1	small_nucleolar_rna		snoRNA; snoRNA	0.0172681	1.78842	0.332346	-1.23432	0.240827	-1.29356
AT3G21805.1	small_nucleolar_rna		snoRNA; snoRNA	0.00983708	1.73119	0.0469466	-1.48308	0.0520597	-1.4677
AT2G35384.1	small_nucleolar_rna		snoRNA; snoRNA	0.0214551	1.71028	0.413918	-1.18543	0.94183	1.01507
AT4G25631.1	small_nucleolar_rna	(U60.2F)	Encodes a novel C/D box snoRNA (U60.2f) encoded within the 5th intron of FIB2. Gb: AF228365	0.0070973	1.6879	0.0844878	-1.35113	0.538209	-1.10609
AT3G47342.1	small_nucleolar_rna		snoRNA; snoRNA	0.0454212	1.68333	0.705646	-1.09363	0.0250161	-1.81946
AT4G03295.1	small_nucleolar_rna		snoRNA; snoRNA	0.00726058	1.67969	0.492537	-1.11857	0.994924	-1.00103
AT5G13225.1	small_nucleolar_rna		snoRNA; snoRNA	0.0332978	1.64182	0.0395884	-1.60938	0.690241	-1.08701
AT2G43141.1	small_nucleolar_rna		snoRNA; snoRNA	0.0117992	1.63142	0.248089	-1.21911	0.112016	-1.32393
AT1G20015.1	small_nucleolar_rna		snoRNA; snoRNA	0.0158523	1.61514	0.0143687	-1.63015	0.496677	-1.12562
AT3G24614.1	small_nucleolar_rna		Encodes a Z4 snoRNA. Gb: AJ240073	0.000633995	1.61217	0.0185666	-1.32246	0.0355682	-1.27446
AT2G05765.1	small_nucleolar_rna		snoRNA; snoRNA	0.000814339	1.6082	0.925444	1.01002	0.466688	-1.0817
AT4G39361.1	small_nucleolar_rna		snoRNA; snoRNA	0.0128271	1.60147	0.168414	-1.26372	0.92679	-1.01504
AT4G15258.1	small_nucleolar_rna	SMALL NUCLEOLAR RNA37-2 (SNOR37-2)	Encodes a C/D box snoRNA (snoR37-2). Gb: AJ505638	0.00328789	1.56278	0.00349049	-1.55638	0.0607695	-1.28352
AT4G39363.1	small_nucleolar_rna		snoRNA; snoRNA	0.00749745	1.54351	0.131157	-1.24192	0.659108	-1.06207
AT5G54075.1	small_nucleolar_rna	U3 SMALL NUCLEOLAR RNAD (U3D)	U3 small nucleolar RNA	0.0147362	1.5146	0.813632	-1.03531	0.171177	-1.23416

## Sheet: All snoRNA in the array
snoRNA data												Data of host genes (for snoRNAs localized in introns)
				Genomic organization
Gene	Gene Model Type	Primary Gene Symbol	Gene Description	Localized in	Clustered with other snoRNAs?	p-value (U3::NR vs. EV-W)	Fold-Change (U3::NR vs. EV-W)	p-value (upf1 vs. EV-W)	Fold-Change (upf1 vs. EV-W)	p-value (upf3 vs. EV-W)	Fold-Change (upf3 vs. EV-W)	Host gene (*the four lines highlighted in gray are the same host gene of four clustered intronic snoRNAs)	p-value (U3::NR vs. EV-W)	Fold-Change (U3::NR vs. EV-W)	p-value (upf1 vs. EV-W)	Fold-Change (upf1 vs. EV-W)	p-value (upf3 vs. EV-W)	Fold-Change (upf3 vs. EV-W)
AT2G43137.1	small_nucleolar_rna		snoRNA; snoRNA	Intron	Yes	0.000580657	2.62321	0.155441	-1.36119	0.840049	1.04267	AT2G43110.1 *	0.506779	1.04872	0.000655649	-1.38467	0.0359092	-1.18014
AT5G51174.1	small_nucleolar_rna	SMALL NUCLEOLAR RNA30 (SNOR30)	Encodes a C/D box snoRNA (snoR30). Gb: AJ505639	Genomic DNA	No	0.00308269	2.58095	0.253179	-1.35392	0.929433	-1.02303
AT1G75163.1	small_nucleolar_rna		snoRNA; snoRNA	Genomic DNA	Yes	0.00288873	2.57293	0.290705	-1.31686	0.803996	-1.06508
AT4G02555.1	small_nucleolar_rna		snoRNA; snoRNA	Genomic DNA	No	0.0582224	2.34219	0.606923	-1.2377	0.093012	-2.09724
AT2G35382.1	small_nucleolar_rna		snoRNA; snoRNA	Genomic DNA	Yes	0.00417813	2.28777	0.281497	-1.29749	0.163684	-1.40946
AT3G24615.1	small_nucleolar_rna		Encodes a Z43 snoRNA. Gb: AJ240080	Genomic DNA	Yes	0.00621321	2.27272	0.850714	1.04801	0.943204	1.0179
AT3G01316.1	small_nucleolar_rna		snoRNA; snoRNA	Genomic DNA	Yes	0.0108039	2.22513	0.853019	-1.05078	0.898954	1.03452
AT3G01313.1	small_nucleolar_rna		snoRNA; snoRNA	Genomic DNA	Yes	0.022543	2.11844	0.0146041	-2.26921	0.347427	-1.32039
AT1G12015.1	small_nucleolar_rna		snoRNA; snoRNA	Genomic DNA	Yes	0.00134189	2.11683	0.191977	-1.27722	0.990061	1.00225
AT4G13245.1	small_nucleolar_rna		snoRNA; snoRNA	Genomic DNA	No	0.000375921	2.08454	0.142635	-1.25857	0.197328	-1.22123
AT3G58196.1	small_nucleolar_rna		snoRNA; snoRNA	Genomic DNA	Yes	0.103656	2.04839	0.483855	-1.34019	0.0349783	-2.64207
AT1G12013.1	small_nucleolar_rna	SMALL NUCLEOLAR RNA111 (SNOR111)	Encodes a H/ACA-box snoRNA (snoR111). Gb: AJ505682	Genomic DNA	Yes	0.00293607	2.04436	0.231531	-1.26899	0.390348	-1.18319
AT2G20723.1	small_nucleolar_rna		snoRNA; snoRNA	Genomic DNA	Yes	0.0257761	2.03548	0.0130221	-2.26176	0.0671047	-1.75146
AT3G58193.1	small_nucleolar_rna		snoRNA; snoRNA	Genomic DNA	Yes	0.0865086	2.01379	0.377585	-1.40769	0.048345	-2.28353
AT3G27865.1	small_nucleolar_rna		snoRNA; snoRNA	Genomic DNA	No	0.0289113	2.01114	0.116075	-1.60734	0.123638	-1.5902
AT5G66562.1	small_nucleolar_rna		snoRNA; snoRNA	Genomic DNA	Yes	0.0020328	1.99513	0.0294907	-1.53743	0.505657	-1.12566
AT2G43138.1	small_nucleolar_rna		snoRNA; snoRNA	Intron	Yes	0.00013459	1.9863	0.0773574	-1.26342	0.940677	1.00918	AT2G43110.1 *	0.506779	1.04872	0.000655649	-1.38467	0.0359092	-1.18014
AT1G03746.1	small_nucleolar_rna		snoRNA; snoRNA	Genomic DNA	Yes	0.0302717	1.9491	0.000865218	-3.36989	0.00389934	-2.65615
AT3G13525.1	small_nucleolar_rna		snoRNA; snoRNA	Genomic DNA	No	0.000987751	1.92859	0.094367	-1.31064	0.761518	1.04705
AT4G05048.1	small_nucleolar_rna	(U49.1)	Encodes a C/D box snoRNA (U49.1). Gb: AJ300655	Genomic DNA	No	0.00692461	1.8945	0.106205	-1.40417	0.295655	-1.23591
AT1G03743.1	small_nucleolar_rna		snoRNA; snoRNA	Genomic DNA	Yes	0.026377	1.87765	0.00326691	-2.50756	0.00645084	-2.27971
AT2G35387.1	small_nucleolar_rna		snoRNA; snoRNA	Genomic DNA	Yes	0.00142863	1.86553	0.41703	-1.13259	0.399533	-1.13815
AT2G43139.1	small_nucleolar_rna		snoRNA; snoRNA	Intron	Yes	0.00313789	1.8123	0.477267	-1.12329	0.462583	1.1278	AT2G43110.1 *	0.506779	1.04872	0.000655649	-1.38467	0.0359092	-1.18014
AT5G44286.1	small_nucleolar_rna		snoRNA; snoRNA	Genomic DNA	No	0.0927086	1.80814	0.0141808	-2.55043	0.00182973	-3.71197
AT3G24612.1	small_nucleolar_rna		snoRNA; snoRNA	Genomic DNA	Yes	0.0172681	1.78842	0.332346	-1.23432	0.240827	-1.29356
AT3G21805.1	small_nucleolar_rna		snoRNA; snoRNA	Genomic DNA	No	0.00983708	1.73119	0.0469466	-1.48308	0.0520597	-1.4677
AT2G35384.1	small_nucleolar_rna		snoRNA; snoRNA	Genomic DNA	Yes	0.0214551	1.71028	0.413918	-1.18543	0.94183	1.01507
AT4G25631.1	small_nucleolar_rna	(U60.2F)	Encodes a novel C/D box snoRNA (U60.2f) encoded within the 5th intron of FIB2. Gb: AF228365	Intron	No	0.0070973	1.6879	0.0844878	-1.35113	0.538209	-1.10609	AT4G25630.1	0.232634	1.06808	0.00917427	-1.17876	0.015328	-1.16123
AT3G47342.1	small_nucleolar_rna		snoRNA; snoRNA	Genomic DNA	Yes	0.0454212	1.68333	0.705646	-1.09363	0.0250161	-1.81946
AT4G03295.1	small_nucleolar_rna		snoRNA; snoRNA	Genomic DNA	No	0.00726058	1.67969	0.492537	-1.11857	0.994924	-1.00103
AT1G26233.1	small_nucleolar_rna	SMALL NUCLEOLAR RNA95 (SNOR95)	Encodes a H/ACA-box snoRNA (snoR95). Gb: AJ505672	Genomic DNA	Yes	0.0520179	1.67816	0.196912	-1.38604	0.90165	1.03051
AT1G19373.1	small_nucleolar_rna		snoRNA; snoRNA	Genomic DNA	Yes	0.175114	1.67298	0.407129	-1.35799	0.0115164	-2.92878
AT5G13225.1	small_nucleolar_rna		snoRNA; snoRNA	Genomic DNA	No	0.0332978	1.64182	0.0395884	-1.60938	0.690241	-1.08701
AT2G43141.1	small_nucleolar_rna		snoRNA; snoRNA	Intron	Yes	0.0117992	1.63142	0.248089	-1.21911	0.112016	-1.32393	AT2G43110.1 *	0.506779	1.04872	0.000655649	-1.38467	0.0359092	-1.18014
AT1G20015.1	small_nucleolar_rna		snoRNA; snoRNA	Genomic DNA	No	0.0158523	1.61514	0.0143687	-1.63015	0.496677	-1.12562
AT3G24614.1	small_nucleolar_rna		Encodes a Z4 snoRNA. Gb: AJ240073	Genomic DNA	Yes	0.000633995	1.61217	0.0185666	-1.32246	0.0355682	-1.27446
AT2G05765.1	small_nucleolar_rna		snoRNA; snoRNA	Genomic DNA	No	0.000814339	1.6082	0.925444	1.01002	0.466688	-1.0817
AT4G39361.1	small_nucleolar_rna		snoRNA; snoRNA	Genomic DNA	Yes	0.0128271	1.60147	0.168414	-1.26372	0.92679	-1.01504
AT4G15258.1	small_nucleolar_rna	SMALL NUCLEOLAR RNA37-2 (SNOR37-2)	Encodes a C/D box snoRNA (snoR37-2). Gb: AJ505638	Genomic DNA	No	0.00328789	1.56278	0.00349049	-1.55638	0.0607695	-1.28352
AT1G19376.1	small_nucleolar_rna		snoRNA; snoRNA	Genomic DNA	Yes	0.100797	1.55991	0.0411576	-1.77521	0.0324671	-1.83534
AT1G29071.1	small_nucleolar_rna	SMALL NUCLEOLAR RNA105 (SNOR105)	predicted to encode a C/D box type of snoRNA, also known as Ath-282 (GB:AJ505633). But, the submitted sequence of 106 nucleotides is only part of the 162 nucleotide sequence predicted by Northern blotting. It is assumed that a 5' portion of the gene is missing and its 5' end has not been conclusively mapped. Sequence analysis of this snoRNA suggests that it may not function like other C/D box fam…	Genomic DNA	No	0.0101575	1.55693	0.256137	-1.18677	0.110223	-1.28189
AT4G39363.1	small_nucleolar_rna		snoRNA; snoRNA	Genomic DNA	Yes	0.00749745	1.54351	0.131157	-1.24192	0.659108	-1.06207
AT5G54075.1	small_nucleolar_rna	U3 SMALL NUCLEOLAR RNAD (U3D)	U3 small nucleolar RNA	Genomic DNA, but overlaps the end of another gene encoded in the opposite strand.	No	0.0147362	1.5146	0.813632	-1.03531	0.171177	-1.23416
AT5G58595.1	small_nucleolar_rna		snoRNA; snoRNA	Genomic DNA	No	0.0936642	1.49188	0.505559	-1.16188	0.743747	-1.07582
AT2G17295.1	small_nucleolar_rna		snoRNA; snoRNA	Genomic DNA	No	0.019288	1.48817	0.00699786	-1.6161	0.0104706	-1.56385
AT2G35744.1	small_nucleolar_rna		snoRNA; snoRNA	Genomic DNA	Yes	0.0361505	1.42685	0.0634003	-1.36016	0.301932	-1.17515
AT1G75166.1	small_nucleolar_rna		snoRNA; snoRNA	Genomic DNA	Yes	0.00970096	1.4193	0.0118711	-1.40142	0.125469	-1.20436
AT2G20722.1	small_nucleolar_rna		snoRNA; snoRNA	Genomic DNA	Yes	0.127458	1.41751	0.0299952	-1.69404	0.00106889	-2.53574
AT5G53902.1	small_nucleolar_rna	U3 SMALL NUCLEOLAR RNAB (U3B)	U3 small nucleolar RNA	Genomic DNA, but has partial overlap with the end of another gene encoded in the opposite strand.	No	0.000117483	1.40749	0.849224	1.01152	0.380332	1.05524
AT4G26365.1	small_nucleolar_rna		snoRNA; snoRNA	Genomic DNA	No	0.00188603	1.40531	0.00204602	-1.39969	0.00290556	-1.37597
AT1G32385.1	small_nucleolar_rna		snoRNA; snoRNA	Genomic DNA	No	0.0120519	1.38208	0.0696002	1.24198	0.224219	-1.14896
AT3G47347.1	small_nucleolar_rna		snoRNA; snoRNA	Genomic DNA	Yes	0.0123771	1.37364	0.175192	-1.16655	0.1382	-1.18524
AT5G41471.1	small_nucleolar_rna	SMALL NUCLEOLAR RNA108 (SNOR108)	predicted to encode a C/D box type of snoRNA, also known as Ath-350 (GB: AJ505636). But, the submitted sequence of 110 nucleotides is only part of the 160 nucleotide sequence predicted by Northern blotting. It is assumed that a 5' portion of the gene is missing and its 5' end has not been conclusively mapped. Sequence analysis of this snoRNA suggests that it may not function like other C/D box fa…	Genomic DNA	No	0.0326614	1.3628	0.0178875	-1.42239	0.0770476	-1.28039
AT2G35742.1	small_nucleolar_rna		snoRNA; snoRNA	Genomic DNA	Yes	0.176426	1.34313	0.0807214	-1.48099	0.0161165	-1.78548
AT5G10572.1	small_nucleolar_rna	(SNOR77)	Encodes a H/ACA-box snoRNA (snoR77). Gb: AL353995	Genomic DNA	No	0.241097	1.30038	0.151025	-1.387	0.0330904	-1.67573
AT5G52471.1	small_nucleolar_rna	(U60.1F)	Encodes a novel C/D box snoRNA expressed in seedlings. The snoRNAs are encoded in the fifth intron of FIB1.	Intron	No	0.221185	1.28449	0.393699	-1.18692	0.934028	1.01648	AT5G52470.1	0.267631	-1.06572	0.234055	-1.07104	0.615346	-1.02858
AT3G47348.1	small_nucleolar_rna		snoRNA; snoRNA	Genomic DNA	Yes	0.00805394	1.28161	0.229419	-1.10278	0.788194	-1.02139
AT3G14475.1	small_nucleolar_rna		snoRNA; snoRNA	Genomic DNA, but overlaps another gene (At3G14470.1) encoded in the opposite strand.	No	0.00818129	1.27336	0.0786389	1.15668	0.800987	-1.01958
AT2G20721.1	small_nucleolar_rna		snoRNA; snoRNA	Genomic DNA	Yes	0.160465	1.2197	0.0029074	-1.65263	0.0620641	-1.31524
AT1G74453.1	small_nucleolar_rna		snoRNA; snoRNA	Genomic DNA	Yes	0.787623	1.04047	0.00867622	-1.58063	0.000389311	-2.05785
AT5G66567.1	small_nucleolar_rna		snoRNA; snoRNA	Genomic DNA	Yes	0.6666	1.03851	0.92989	-1.00771	0.000244185	-1.57497
AT1G74456.1	small_nucleolar_rna		snoRNA; snoRNA	Genomic DNA	Yes	0.626626	1.03353	0.00195627	-1.30486	1.72144e-05	-1.6087
AT1G03502.1	small_nucleolar_rna		small nucleolar RNA	Genomic DNA	Yes	0.997708	-1.00052	0.0154923	-1.65345	0.0163154	-1.64507
AT1G07702.1	small_nucleolar_rna		snoRNA; snoRNA	Genomic DNA, but overlaps another gene encoded in the opposite strand.	No	0.00170536	-2.11357	0.00343238	1.96292	0.134565	1.34112

## Sheet: 43 Enriched Defense genes
Gene	Gene Model Type	Primary Gene Symbol	Gene Description	p-value (U3::NR vs. EV-W)	Fold-Change (U3::NR vs. EV-W)	p-value (upf1 vs. EV-W)	Fold-Change (upf1 vs. EV-W)	p-value (upf3 vs. EV-W)	Fold-Change (upf3 vs. EV-W)	NMD feature (NA= no information available for either the 5' or 3' UTR)
AT2G14610.1	protein_coding	PATHOGENESIS-RELATED GENE 1 (PR1)	PR1 gene expression is induced in response to a variety of pathogens. It is a useful molecular marker for the SAR response. Though the Genbank record for the cDNA associated to this gene is called 'PR-1-like', the sequence actually corresponds to PR1. Expression of this gene is salicylic-acid responsive.	0.00219327	9.4075	0.0168937	4.89225	0.00506539	7.16844
AT3G57260.1	protein_coding	"BETA-1,3-GLUCANASE 2" (BGL2)	beta 1,3-glucanase	0.0207579	5.6811	0.0489032	4.16075	0.0867002	-3.35816
AT1G02450.1	protein_coding	NIM1-INTERACTING 1 (NIMIN1)	NIMIN1 modulates PR gene expression according the following model: NPR1 forms a ternary complex with NIMIN1 and TGA factors upon SAR induction that binds to a positive regulatory cis-element of the PR-1 promoter, termed LS7. This leads to PR-1 gene induction. NIMIN1 decreases transcriptional activation, possibly through its EAR motif, which results in fine-tuning of PR-1 gene expression.	0.000234586	4.42835	0.0400373	1.91105	0.00730995	2.4922
AT5G22570.1	protein_coding	WRKY DNA-BINDING PROTEIN 38 (WRKY38)	member of WRKY Transcription Factor; Group III	0.000167268	3.40036	0.000275636	3.16343	0.00351057	2.2534
AT5G41750.1	protein_coding		Disease resistance protein (TIR-NBS-LRR class) family; FUNCTIONS IN: transmembrane receptor activity, nucleoside-triphosphatase activity, nucleotide binding, ATP binding; INVOLVED IN: signal transduction, defense response, apoptosis, innate immune response; LOCATED IN: intrinsic to membrane; CONTAINS InterPro DOMAIN/s: ATPase, AAA+ type, core (InterPro:IPR003593), NB-ARC (InterPro:IPR002182), Tol…	9.22908e-09	3.35869	0.0909782	1.15795	0.0241131	1.22985	3' UTR + Intron
AT3G23120.1	protein_coding	RECEPTOR LIKE PROTEIN 38 (RLP38)	receptor like protein 38 (RLP38); FUNCTIONS IN: kinase activity; INVOLVED IN: signal transduction, defense response; LOCATED IN: endomembrane system; CONTAINS InterPro DOMAIN/s: Leucine-rich repeat-containing N-terminal domain, type 2 (InterPro:IPR013210), Leucine-rich repeat (InterPro:IPR001611); BEST Arabidopsis thaliana protein match is: receptor like protein 37 (TAIR:AT3G23110.1); Has 120242 …	0.000188238	3.21136	0.510466	1.15542	0.00699095	2.0186	NA
AT1G13609.1	protein_coding		Encodes a defensin-like (DEFL) family protein.	0.00392929	2.72732	0.0724813	1.73051	0.0322403	1.9669
AT5G40990.1	protein_coding	GDSL LIPASE 1 (GLIP1)	Component of plant resistance. Contains lipase signature motif and GDSL domain. Directly interferes with the fungal infection process by acting on fungal cell walls through its action as a antimicrobial compound. Critical component for both local and systemic resistance responses in the incompatible interaction with Alternaria brassicicola in the ethylene-dependent pathway.	0.00356244	2.56836	0.664006	-1.12086	0.200975	1.41582	NA
AT2G14560.1	protein_coding	LATE UPREGULATED IN RESPONSE TO HYALOPERONOSPORA PARASITICA (LURP1)	Encodes LURP1, a member of the LURP cluster (late upregulated in response to Hyaloperonospora parasitica) which exhibits a pronounced upregulation after recognition of the pathogenic oomycte H. parasitica. LURP1 is required for full basal defense to H. parasitica and resistance to this pathogen mediated by the R-proteins RPP4 and RPP5.	0.000383211	2.4355	0.0133036	1.68409	0.00124763	2.14145	3' UTR + uORF
AT5G42232.1	protein_coding		Encodes a defensin-like (DEFL) family protein.	0.00246084	2.38688	0.517226	1.16081	0.180065	1.37581	NA
AT4G12480.1	protein_coding	EARLY ARABIDOPSIS ALUMINUM INDUCED 1 (EARLI1)	a putative lipid transfer protein, vernalization-responsive and cold-induced	0.0121845	2.34262	0.00281732	2.96595	0.245905	1.41674
AT1G63535.1	protein_coding		Encodes a defensin-like (DEFL) family protein.	0.00364334	2.30152	0.995418	-1.00133	0.382715	1.22889	NA
AT2G32680.1	protein_coding	RECEPTOR LIKE PROTEIN 23 (RLP23)	receptor like protein 23 (RLP23); FUNCTIONS IN: kinase activity; INVOLVED IN: signal transduction, defense response; LOCATED IN: endomembrane system; EXPRESSED IN: 17 plant structures; EXPRESSED DURING: 9 growth stages; CONTAINS InterPro DOMAIN/s: Leucine-rich repeat (InterPro:IPR001611); BEST Arabidopsis thaliana protein match is: receptor like protein 24 (TAIR:AT2G33020.1); Has 122044 Blast hit…	4.29744e-06	2.20353	0.00128453	1.49959	0.48819	1.07015	NA
AT5G46050.1	protein_coding	PEPTIDE TRANSPORTER 3 (PTR3)	Encodes a di- and tri-peptide transporter involved in responses to wounding, virulent bacterial pathogens, and high NaCl concentrations. The protein is predicted to have 12 transmembrane helicies.	0.016446	2.14929	8.98874e-05	5.06487	0.00424121	2.64209
AT2G35980.1	protein_coding	YELLOW-LEAF-SPECIFIC GENE 9 (YLS9)	Encodes a protein whose sequence is similar to tobacco hairpin-induced gene (HIN1) and Arabidopsis non-race specific disease resistance gene (NDR1). Expression of this gene is induced by cucumber mosaic virus, spermine and during senescence. The gene product is localized to the chloroplast.	0.0451357	2.0261	0.46605	1.26615	0.240189	-1.47408
AT3G23715.1	protein_coding	SCR-LIKE 13 (SCRL13)	Encodes a member of a family of small, secreted, cysteine rich proteins with sequence similarity to SCR (S locus cysteine-rich protein).	0.0051326	1.93711	0.831761	-1.04218	0.0898526	1.42358	NA
AT2G30770.1	protein_coding	CYTOCHROME P450, FAMILY 71, SUBFAMILY A, POLYPEPTIDE 13 (CYP71A13)	putative cytochrome P450	0.0403031	1.90731	0.782983	-1.08159	0.0819505	-1.70213
AT3G59930.1	protein_coding		Encodes a defensin-like (DEFL) family protein.	0.00349417	1.87951	0.731208	-1.06192	0.6386	-1.08582	uORF
AT2G20142.1	protein_coding		Toll-Interleukin-Resistance (TIR) domain family protein; FUNCTIONS IN: transmembrane receptor activity; INVOLVED IN: signal transduction, innate immune response; LOCATED IN: intrinsic to membrane; EXPRESSED IN: 13 plant structures; EXPRESSED DURING: 9 growth stages; CONTAINS InterPro DOMAIN/s: Toll-Interleukin receptor (InterPro:IPR000157); BEST Arabidopsis thaliana protein match is: Disease resi…	0.0375855	1.87248	0.00106295	3.21497	0.269672	1.36139
AT2G40220.1	protein_coding	ABA INSENSITIVE 4 (ABI4)	Encodes a member of the DREB subfamily A-3 of ERF/AP2 transcription factor family (ABI4). The protein contains one AP2 domain. There is only one member in this family. Involved in abscisic acid (ABA) signal transduction, ABA-mediated glucose response, and hexokinase-dependent sugar responses. Acts downstream of GUN1 in retrograde signaling. Expressed most abundantly in developing siliques and to …	0.00680298	1.86234	0.0934914	1.4101	0.981496	-1.00445	NA
AT1G13608.1	protein_coding		Encodes a defensin-like (DEFL) family protein.	0.000413128	1.84536	0.00969254	1.46812	0.00422245	1.55536	NA
AT5G39580.1	protein_coding		Peroxidase superfamily protein; FUNCTIONS IN: peroxidase activity, heme binding; INVOLVED IN: defense response to fungus, N-terminal protein myristoylation; LOCATED IN: endomembrane system; EXPRESSED IN: 17 plant structures; EXPRESSED DURING: 12 growth stages; CONTAINS InterPro DOMAIN/s: Haem peroxidase (InterPro:IPR010255), Plant peroxidase (InterPro:IPR000823), Haem peroxidase, plant/fungal/bac…	0.00321744	1.8453	0.0839289	1.36416	0.00119557	2.02905	3' UTR + uORF
AT5G60805.1	protein_coding		Encodes a defensin-like (DEFL) family protein.	0.00509667	1.84373	0.98483	-1.00342	0.447606	-1.14823	NA
AT5G38344.1	protein_coding		Toll-Interleukin-Resistance (TIR) domain family protein; FUNCTIONS IN: transmembrane receptor activity; INVOLVED IN: signal transduction, innate immune response; LOCATED IN: intrinsic to membrane, endomembrane system; CONTAINS InterPro DOMAIN/s: Toll-Interleukin receptor (InterPro:IPR000157); BEST Arabidopsis thaliana protein match is: Disease resistance protein (TIR-NBS-LRR class) family (TAIR:A…	0.000132117	1.76364	0.825148	-1.02266	0.178281	1.15301	3' UTR
AT5G01900.1	protein_coding	WRKY DNA-BINDING PROTEIN 62 (WRKY62)	member of WRKY Transcription Factor; Group III	3.4496e-05	1.7587	0.221373	1.11572	2.06197e-05	1.81757
AT2G01830.1	protein_coding	WOODEN LEG (WOL)	Histidine kinase: cytokinin-binding receptor that transduces cytokinin signals across the plasma membrane	0.0189722	1.73667	0.00811291	-1.91078	0.622295	-1.10718	3' UTR + uORF
AT5G18403.1	protein_coding		Encodes a defensin-like (DEFL) family protein.	0.0024981	1.70282	0.013506	-1.49399	0.780948	1.03971	NA
AT4G14272.1	protein_coding		Encodes a defensin-like (DEFL) family protein.	0.00653158	1.69812	0.876759	-1.02544	0.473316	1.12472	NA
AT1G18350.1	protein_coding	MAP KINASE KINASE 7 (MKK7)	MAP kinase kinase7. Member of plant mitogen-activated protein kinase kinase group D. Negative regulator of polar auxin transport. Overexpression leads to activation of basal and systemic acquired resistance.	1.70953e-06	1.6882	0.826803	-1.01285	0.349992	-1.0572
AT2G15220.1	protein_coding		Plant basic secretory protein (BSP) family protein; INVOLVED IN: defense response; LOCATED IN: endomembrane system; EXPRESSED DURING: seedling growth; CONTAINS InterPro DOMAIN/s: Uncharacterised protein family, basic secretory protein (InterPro:IPR007541); BEST Arabidopsis thaliana protein match is: Plant basic secretory protein (BSP) family protein (TAIR:AT2G15130.1); Has 296 Blast hits to 296 p…	0.0100009	1.65934	0.26343	1.21189	0.451019	-1.1359
AT2G25295.1	protein_coding	LOW-MOLECULAR-WEIGHT CYSTEINE-RICH 81 (LCR81)	Encodes a member of a family of small,secreted, cysteine rich protein with sequence similarity to the PCP (pollen coat protein) gene family.	0.00198444	1.65571	0.973876	-1.0042	0.986451	-1.00218	NA
AT1G64070.1	protein_coding	RESISTANCE TO LEPTOSPHAERIA MACULANS 1 (RLM1)	Encodes a TIR-NBS-LRR class of disease resistance protein effective against Leptosphaeria maculans.	0.00509239	1.64642	0.697973	-1.05863	0.177079	1.2291	NA
AT2G19893.1	protein_coding		Encodes a defensin-like (DEFL) family protein.	0.0360516	1.64052	0.317791	-1.24236	0.0434597	1.60485	NA
AT4G11170.1	protein_coding		Disease resistance protein (TIR-NBS-LRR class) family; FUNCTIONS IN: transmembrane receptor activity, nucleoside-triphosphatase activity, nucleotide binding, ATP binding; INVOLVED IN: defense response, response to ozone; LOCATED IN: mitochondrion; EXPRESSED IN: stem, root, stamen; EXPRESSED DURING: 4 anthesis; CONTAINS InterPro DOMAIN/s: ATPase, AAA+ type, core (InterPro:IPR003593), NB-ARC (Inter…	0.00459319	1.61042	0.114762	1.25888	0.00145556	1.76153	NA
AT5G41550.1	protein_coding		Disease resistance protein (TIR-NBS-LRR class) family; FUNCTIONS IN: transmembrane receptor activity, nucleoside-triphosphatase activity, nucleotide binding, ATP binding; INVOLVED IN: signal transduction, defense response, apoptosis, innate immune response; LOCATED IN: intrinsic to membrane; EXPRESSED IN: root; CONTAINS InterPro DOMAIN/s: ATPase, AAA+ type, core (InterPro:IPR003593), NB-ARC (Inte…	0.0420617	1.59554	0.0110579	1.85811	0.466657	1.16556	NA
AT4G14400.1	protein_coding	ACCELERATED CELL DEATH 6 (ACD6)	encodes a novel protein with putative ankyrin and transmembrane regions. It is a member of one of the largest uncharacterized gene families in higher plants. The gene is involved in resistance to Pseudomonas syringae.	0.0213983	1.59059	0.391665	1.16695	0.529297	-1.11905	uORF
AT3G63360.1	protein_coding		Encodes a defensin-like (DEFL) family protein.	0.000366441	1.58241	0.642984	1.04418	0.881602	-1.01392	NA
AT1G02930.1	protein_coding	GLUTATHIONE S-TRANSFERASE 6 (GSTF6)	Encodes glutathione transferase belonging to the phi class of GSTs. Naming convention according to Wagner et al. (2002).	0.0203682	1.57378	0.00013342	2.60793	0.64077	1.08367
AT1G14755.1	protein_coding		Encodes a defensin-like (DEFL) family protein.	0.00272075	1.54104	0.56065	-1.06981	0.395339	1.10459
AT3G03300.2	protein_coding	DICER-LIKE 2 (DCL2)	Encodes a Dicer-like protein that functions in the antiviral silencing response in turnip-crinkle virus-infected plants but not in TMV or CMV-strain-Y-infected plants. Involved in the production of ta-siRNAs. Partially antagonizes the production of miRNAs by DCL1. Substitutes for DCL4 to produce viral siRNA when DCL4 is missing or inhibited. Able to produce siRNAs but not miRNAs.	3.69862e-06	1.53211	0.789931	1.01381	0.130428	-1.08561	NA
AT3G04720.1	protein_coding	PATHOGENESIS-RELATED 4 (PR4)	Encodes a protein similar to the antifungal chitin-binding protein hevein from rubber tree latex. mRNA levels increase in response to ethylene and turnip crinkle virus infection.	0.0045839	1.51642	5.5047e-07	3.35084	0.177384	-1.18438
AT5G48780.2	protein_coding		disease resistance protein (TIR-NBS class); FUNCTIONS IN: transmembrane receptor activity, ATP binding; INVOLVED IN: signal transduction, defense response, apoptosis, innate immune response; LOCATED IN: intrinsic to membrane; EXPRESSED IN: stem, male gametophyte, root, flower, pollen tube; EXPRESSED DURING: L mature pollen stage, M germinated pollen stage, 4 anthesis; CONTAINS InterPro DOMAIN/s: …	0.0231695	1.51007	0.181484	-1.2499	0.561838	1.09805
AT5G64120.1	protein_coding		encodes a cell wall bound peroxidase that is induced by hypo-osmolarity	0.0429853	1.50415	0.000867644	2.24181	0.00330497	1.94703
